# Supplementary material for: Comprehensive functional core microbiome comparison in genetically obese and lean hosts under the same environment
Source: Commun Biol. 2021 Nov 1;4:1246. doi: 10.1038/s42003-021-02784-w (PMC8560826; doi:10.1038/s42003-021-02784-w)
Supplement: Supplementary file 4 — Supplementary Data 1 [file 42003_2021_2784_MOESM4_ESM.xlsx]

## Sheet: Supplementary Data 1
Supplementary Data 1. Microbial gene composition in rabbit cecum. Mean, standard deviation(SD) and coefficient of variation (CV) of each microbial gene are expressed
in relative abundances (%) and after additive log ratio transformation (alr) using K02945 (RP-S1) as denominator.
KEGG	Name	KEGG Definition	KEGG Ptahway	COG cluster	Mean abundance (%)	SD	CV (%)	Mean abundance (alr)	SD	CV (%)
K00001	E1.1.1.1, adh	alcohol dehydrogenase [EC:1.1.1.1]	ko00010 Glycolysis / Gluconeogenesis_x000D_ ko00071 Fatty acid degradation_x000D_ ko00350 Tyrosine metabolism_x000D_ ko00625 Chloroalkane and chloroalkene degradation_x000D_ ko00626 Naphthalene degradation_x000D_ ko00830 Retinol metabolism_x000D_ ko00980 Metabolism of xenobiotics by cytochrome P450_x000D_ ko00982 Drug metabolism - cytochrome P450_x000D_ ko01100 Metabolic pathways_x000D_ ko01110 B…	Energy production and conversion, General function prediction only	0.0289286	0.00348482	12.0463	-1.55493	0.118848	7.6433
K00002	AKR1A1, adh	alcohol dehydrogenase (NADP+) [EC:1.1.1.2]	ko00010 Glycolysis / Gluconeogenesis_x000D_ ko00040 Pentose and glucuronate interconversions_x000D_ ko00561 Glycerolipid metabolism_x000D_ ko00930 Caprolactam degradation_x000D_ ko01100 Metabolic pathways_x000D_ ko01110 Biosynthesis of secondary metabolites_x000D_ ko01120 Microbial metabolism in diverse environments_x000D_ ko01220 Degradation of aromatic compounds	Secondary metabolites biosynthesis, transport and catabolism	0.00404337	0.000903051	22.3341	-3.5479	0.20725	5.84147
K00003	hom	homoserine dehydrogenase [EC:1.1.1.3]	ko00260 Glycine, serine and threonine metabolism_x000D_ ko00270 Cysteine and methionine metabolism_x000D_ ko00300 Lysine biosynthesis_x000D_ ko01100 Metabolic pathways_x000D_ ko01110 Biosynthesis of secondary metabolites_x000D_ ko01120 Microbial metabolism in diverse environments_x000D_ ko01230 Biosynthesis of amino acids	Amino acid transport and metabolism	0.0644019	0.00398283	6.18434	-0.748115	0.0564527	7.54599
K00004	BDH, butB	(R,R)-butanediol dehydrogenase / meso-butanediol dehydrogenase / diacetyl reductase [EC:1.1.1.4 1.1.1.- 1.1.1.303]	ko00650 Butanoate metabolism	Amino acid transport and metabolism, General function prediction only	0.00494702	0.00141118	28.5258	-3.37559	0.243082	7.20116
K00005	gldA	glycerol dehydrogenase [EC:1.1.1.6]	ko00561 Glycerolipid metabolism_x000D_ ko00640 Propanoate metabolism_x000D_ ko01100 Metabolic pathways	Energy production and conversion	0.00235264	0.000633257	26.9169	-4.10318	0.259401	6.32194
K00008	SORD, gutB	L-iditol 2-dehydrogenase [EC:1.1.1.14]	ko00040 Pentose and glucuronate interconversions_x000D_ ko00051 Fructose and mannose metabolism_x000D_ ko01100 Metabolic pathways	Amino acid transport and metabolism, General function prediction only	0.0308395	0.00394505	12.7922	-1.49458	0.130041	8.70084
K00009	mtlD	mannitol-1-phosphate 5-dehydrogenase [EC:1.1.1.17]	ko00051 Fructose and mannose metabolism_x000D_ ko01100 Metabolic pathways	Carbohydrate transport and metabolism	0.00290415	0.000979708	33.7348	-4.0015	0.312344	7.80567
K00010	iolG	myo-inositol 2-dehydrogenase / D-chiro-inositol 1-dehydrogenase [EC:1.1.1.18 1.1.1.369]	ko00521 Streptomycin biosynthesis_x000D_ ko00562 Inositol phosphate metabolism_x000D_ ko01100 Metabolic pathways_x000D_ ko01110 Biosynthesis of secondary metabolites_x000D_ ko01120 Microbial metabolism in diverse environments	General function prediction only	0.0365858	0.00537709	14.6972	-1.32497	0.148804	11.2307
K00011	AKR1B	aldehyde reductase [EC:1.1.1.21]	ko00040 Pentose and glucuronate interconversions_x000D_ ko00051 Fructose and mannose metabolism_x000D_ ko00052 Galactose metabolism_x000D_ ko00561 Glycerolipid metabolism_x000D_ ko00790 Folate biosynthesis_x000D_ ko01100 Metabolic pathways	Secondary metabolites biosynthesis, transport and catabolism	0.0028442	0.000793168	27.8872	-3.90971	0.279192	7.14099
K00012	UGDH, ugd	UDPglucose 6-dehydrogenase [EC:1.1.1.22]	ko00040 Pentose and glucuronate interconversions_x000D_ ko00053 Ascorbate and aldarate metabolism_x000D_ ko00520 Amino sugar and nucleotide sugar metabolism_x000D_ ko01100 Metabolic pathways	Cell wall/membrane/envelope biogenesis	0.0706012	0.00608075	8.61282	-0.657783	0.0984452	14.9662
K00013	hisD	histidinol dehydrogenase [EC:1.1.1.23]	ko00340 Histidine metabolism_x000D_ ko01100 Metabolic pathways_x000D_ ko01110 Biosynthesis of secondary metabolites_x000D_ ko01230 Biosynthesis of amino acids	Amino acid transport and metabolism	0.0477081	0.00361033	7.56754	-1.04884	0.0732591	6.98477
K00014	aroE	shikimate dehydrogenase [EC:1.1.1.25]	ko00400 Phenylalanine, tyrosine and tryptophan biosynthesis_x000D_ ko01100 Metabolic pathways_x000D_ ko01110 Biosynthesis of secondary metabolites_x000D_ ko01230 Biosynthesis of amino acids	Amino acid transport and metabolism	0.0621853	0.0038272	6.15451	-0.782817	0.0605637	7.73664
K00015	gyaR, GOR1	glyoxylate reductase [EC:1.1.1.26]	ko00630 Glyoxylate and dicarboxylate metabolism_x000D_ ko01100 Metabolic pathways_x000D_ ko01110 Biosynthesis of secondary metabolites_x000D_ ko01120 Microbial metabolism in diverse environments	Energy production and conversion, Coenzyme transport and metabolism, General function prediction only	0.00344905	0.000848837	24.6108	-3.69856	0.229329	6.20048
K00016	LDH, ldh	L-lactate dehydrogenase [EC:1.1.1.27]	ko00010 Glycolysis / Gluconeogenesis_x000D_ ko00270 Cysteine and methionine metabolism_x000D_ ko00620 Pyruvate metabolism_x000D_ ko00640 Propanoate metabolism_x000D_ ko01100 Metabolic pathways_x000D_ ko01110 Biosynthesis of secondary metabolites_x000D_ ko01120 Microbial metabolism in diverse environments_x000D_ ko04066 HIF-1 signaling pathway_x000D_ ko04922 Glucagon signaling pathway_x000D_ ko052…	Energy production and conversion	0.012979	0.00180301	13.8917	-2.37143	0.145397	6.13118
K00018	hprA	glycerate dehydrogenase [EC:1.1.1.29]	ko00260 Glycine, serine and threonine metabolism_x000D_ ko00630 Glyoxylate and dicarboxylate metabolism_x000D_ ko00680 Methane metabolism_x000D_ ko01100 Metabolic pathways_x000D_ ko01110 Biosynthesis of secondary metabolites_x000D_ ko01120 Microbial metabolism in diverse environments_x000D_ ko01200 Carbon metabolism	Energy production and conversion, Coenzyme transport and metabolism, General function prediction only	0.0337896	0.00308315	9.12454	-1.39595	0.103411	7.40791
K00019	E1.1.1.30, bdh	3-hydroxybutyrate dehydrogenase [EC:1.1.1.30]	ko00072 Synthesis and degradation of ketone bodies_x000D_ ko00650 Butanoate metabolism_x000D_ ko01100 Metabolic pathways	Lipid transport and metabolism, Secondary metabolites biosynthesis, transport and catabolism, General function prediction only	0.00218494	0.000966938	44.2546	-4.19105	0.335878	8.01418
K00020	HIBADH, mmsB	3-hydroxyisobutyrate dehydrogenase [EC:1.1.1.31]	ko00280 Valine, leucine and isoleucine degradation_x000D_ ko01100 Metabolic pathways	Lipid transport and metabolism	0.0013817	0.000482702	34.9354	-4.66258	0.327191	7.01737
K00023	phbB	acetoacetyl-CoA reductase [EC:1.1.1.36]	ko00630 Glyoxylate and dicarboxylate metabolism_x000D_ ko00650 Butanoate metabolism_x000D_ ko01100 Metabolic pathways_x000D_ ko01120 Microbial metabolism in diverse environments_x000D_ ko01200 Carbon metabolism	Lipid transport and metabolism, Secondary metabolites biosynthesis, transport and catabolism, General function prediction only	0.000391586	0.000198646	50.7286	-6.00313	0.553812	9.22538
K00024	mdh	malate dehydrogenase [EC:1.1.1.37]	ko00020 Citrate cycle (TCA cycle)_x000D_ ko00270 Cysteine and methionine metabolism_x000D_ ko00620 Pyruvate metabolism_x000D_ ko00630 Glyoxylate and dicarboxylate metabolism_x000D_ ko00680 Methane metabolism_x000D_ ko00710 Carbon fixation in photosynthetic organisms_x000D_ ko00720 Carbon fixation pathways in prokaryotes_x000D_ ko01100 Metabolic pathways_x000D_ ko01110 Biosynthesis of secondary me…	Energy production and conversion	0.0141822	0.0048323	34.073	-2.32931	0.357643	15.354
K00027	ME2, sfcA, maeA	malate dehydrogenase (oxaloacetate-decarboxylating) [EC:1.1.1.38]	ko00620 Pyruvate metabolism_x000D_ ko01200 Carbon metabolism_x000D_ ko02020 Two-component system	Energy production and conversion	0.0563309	0.0043601	7.74015	-0.883039	0.0733094	8.30194
K00029	E1.1.1.40, maeB	malate dehydrogenase (oxaloacetate-decarboxylating)(NADP+) [EC:1.1.1.40]	ko00620 Pyruvate metabolism_x000D_ ko00710 Carbon fixation in photosynthetic organisms_x000D_ ko01100 Metabolic pathways_x000D_ ko01120 Microbial metabolism in diverse environments_x000D_ ko01200 Carbon metabolism_x000D_ ko03320 PPAR signaling pathway	Energy production and conversion	0.0141037	0.00487526	34.5673	-2.34014	0.369304	15.7813
K00030	IDH3	isocitrate dehydrogenase (NAD+) [EC:1.1.1.41]	ko00020 Citrate cycle (TCA cycle)_x000D_ ko01100 Metabolic pathways_x000D_ ko01110 Biosynthesis of secondary metabolites_x000D_ ko01120 Microbial metabolism in diverse environments_x000D_ ko01200 Carbon metabolism_x000D_ ko01210 2-Oxocarboxylic acid metabolism_x000D_ ko01230 Biosynthesis of amino acids	Energy production and conversion, Amino acid transport and metabolism	0.00691687	0.00134854	19.4963	-3.01071	0.192883	6.40654
K00031	IDH1, IDH2, icd	isocitrate dehydrogenase [EC:1.1.1.42]	ko00020 Citrate cycle (TCA cycle)_x000D_ ko00480 Glutathione metabolism_x000D_ ko00720 Carbon fixation pathways in prokaryotes_x000D_ ko01100 Metabolic pathways_x000D_ ko01110 Biosynthesis of secondary metabolites_x000D_ ko01120 Microbial metabolism in diverse environments_x000D_ ko01200 Carbon metabolism_x000D_ ko01210 2-Oxocarboxylic acid metabolism_x000D_ ko01230 Biosynthesis of amino acids_x0…	Energy production and conversion	0.0385172	0.00365659	9.49339	-1.26751	0.0938359	7.40318
K00033	PGD, gnd, gntZ	6-phosphogluconate dehydrogenase [EC:1.1.1.44 1.1.1.343]	ko00030 Pentose phosphate pathway_x000D_ ko00480 Glutathione metabolism_x000D_ ko01100 Metabolic pathways_x000D_ ko01110 Biosynthesis of secondary metabolites_x000D_ ko01120 Microbial metabolism in diverse environments_x000D_ ko01200 Carbon metabolism	Carbohydrate transport and metabolism	0.00318507	0.000663821	20.8417	-3.77383	0.192685	5.10583
K00034	gdh	glucose 1-dehydrogenase [EC:1.1.1.47]	ko00030 Pentose phosphate pathway_x000D_ ko01100 Metabolic pathways_x000D_ ko01120 Microbial metabolism in diverse environments_x000D_ ko01200 Carbon metabolism	Lipid transport and metabolism, Secondary metabolites biosynthesis, transport and catabolism, General function prediction only	0.00512709	0.00181536	35.4073	-3.31899	0.297806	8.9728
K00036	G6PD, zwf	glucose-6-phosphate 1-dehydrogenase [EC:1.1.1.49 1.1.1.363]	ko00030 Pentose phosphate pathway_x000D_ ko00480 Glutathione metabolism_x000D_ ko01100 Metabolic pathways_x000D_ ko01110 Biosynthesis of secondary metabolites_x000D_ ko01120 Microbial metabolism in diverse environments_x000D_ ko01200 Carbon metabolism_x000D_ ko05230 Central carbon metabolism in cancer	Carbohydrate transport and metabolism	0.00035129	0.00031651	90.0994	-6.2334	0.751965	12.0635
K00038	E1.1.1.53	3alpha(or 20beta)-hydroxysteroid dehydrogenase [EC:1.1.1.53]	ko00140 Steroid hormone biosynthesis_x000D_ ko01100 Metabolic pathways	Null	0.00241108	0.000751989	31.1889	-4.07532	0.286306	7.02535
K00039	rbtD	ribitol 2-dehydrogenase [EC:1.1.1.56]	ko00040 Pentose and glucuronate interconversions_x000D_ ko01100 Metabolic pathways	Null	0.00213463	0.000887789	41.5899	-4.30425	0.444731	10.3324
K00040	uxuB	fructuronate reductase [EC:1.1.1.57]	ko00040 Pentose and glucuronate interconversions_x000D_ ko01100 Metabolic pathways	Carbohydrate transport and metabolism	0.032866	0.00556406	16.9295	-1.43582	0.180208	12.5509
K00041	uxaB	tagaturonate reductase [EC:1.1.1.58]	ko00040 Pentose and glucuronate interconversions_x000D_ ko01100 Metabolic pathways	Carbohydrate transport and metabolism	0.0411575	0.00448445	10.8958	-1.20121	0.113362	9.43733
K00042	garR, glxR	2-hydroxy-3-oxopropionate reductase [EC:1.1.1.60]	ko00630 Glyoxylate and dicarboxylate metabolism_x000D_ ko01100 Metabolic pathways	Lipid transport and metabolism	0.0066141	0.00172961	26.1504	-3.06326	0.254512	8.30854
K00043	gbd	4-hydroxybutyrate dehydrogenase [EC:1.1.1.61]	ko00650 Butanoate metabolism_x000D_ ko01100 Metabolic pathways_x000D_ ko01200 Carbon metabolism	Null	0.00129917	0.000711677	54.7795	-4.77149	0.548745	11.5005
K00044	HSD17B1	17beta-estradiol 17-dehydrogenase [EC:1.1.1.62]	ko00140 Steroid hormone biosynthesis_x000D_ ko01100 Metabolic pathways_x000D_ ko04913 Ovarian steroidogenesis	Null	0.000655786	0.000463424	70.6669	-5.57185	0.679563	12.1964
K00046	idnO	gluconate 5-dehydrogenase [EC:1.1.1.69]	Null	Lipid transport and metabolism, Secondary metabolites biosynthesis, transport and catabolism, General function prediction only	0.0374174	0.00508268	13.5837	-1.29847	0.125478	9.66354
K00048	fucO	lactaldehyde reductase [EC:1.1.1.77]	ko00630 Glyoxylate and dicarboxylate metabolism_x000D_ ko00640 Propanoate metabolism_x000D_ ko01100 Metabolic pathways_x000D_ ko01120 Microbial metabolism in diverse environments	Energy production and conversion	0.0336154	0.00370184	11.0123	-1.4055	0.104234	7.41619
K00052	leuB, IMDH	3-isopropylmalate dehydrogenase [EC:1.1.1.85]	ko00290 Valine, leucine and isoleucine biosynthesis_x000D_ ko00660 C5-Branched dibasic acid metabolism_x000D_ ko01100 Metabolic pathways_x000D_ ko01110 Biosynthesis of secondary metabolites_x000D_ ko01210 2-Oxocarboxylic acid metabolism_x000D_ ko01230 Biosynthesis of amino acids	Energy production and conversion, Amino acid transport and metabolism	0.0470596	0.00328256	6.97532	-1.06273	0.0745408	7.0141
K00053	ilvC	ketol-acid reductoisomerase [EC:1.1.1.86]	ko00290 Valine, leucine and isoleucine biosynthesis_x000D_ ko00770 Pantothenate and CoA biosynthesis_x000D_ ko01100 Metabolic pathways_x000D_ ko01110 Biosynthesis of secondary metabolites_x000D_ ko01210 2-Oxocarboxylic acid metabolism_x000D_ ko01230 Biosynthesis of amino acids	Amino acid transport and metabolism, Coenzyme transport and metabolism	0.0453936	0.00338725	7.46195	-1.09967	0.0756029	6.87507
K00057	gpsA	glycerol-3-phosphate dehydrogenase (NAD(P)+) [EC:1.1.1.94]	ko00564 Glycerophospholipid metabolism_x000D_ ko01110 Biosynthesis of secondary metabolites	Energy production and conversion	0.054962	0.00363206	6.6083	-0.906657	0.0759242	8.37408
K00058	serA, PHGDH	D-3-phosphoglycerate dehydrogenase / 2-oxoglutarate reductase [EC:1.1.1.95 1.1.1.399]	ko00260 Glycine, serine and threonine metabolism_x000D_ ko00270 Cysteine and methionine metabolism_x000D_ ko00680 Methane metabolism_x000D_ ko01100 Metabolic pathways_x000D_ ko01110 Biosynthesis of secondary metabolites_x000D_ ko01120 Microbial metabolism in diverse environments_x000D_ ko01200 Carbon metabolism_x000D_ ko01230 Biosynthesis of amino acids	Coenzyme transport and metabolism, General function prediction only	0.0785926	0.00537583	6.84012	-0.549264	0.0700459	12.7527
K00059	fabG, OAR1	3-oxoacyl-[acyl-carrier protein] reductase [EC:1.1.1.100]	ko00061 Fatty acid biosynthesis_x000D_ ko00333 Prodigiosin biosynthesis_x000D_ ko00780 Biotin metabolism_x000D_ ko01100 Metabolic pathways_x000D_ ko01110 Biosynthesis of secondary metabolites_x000D_ ko01212 Fatty acid metabolism	Lipid transport and metabolism, Secondary metabolites biosynthesis, transport and catabolism, General function prediction only	0.165437	0.00856869	5.17942	0.19596	0.0576984	29.4439
K00060	tdh	threonine 3-dehydrogenase [EC:1.1.1.103]	ko00260 Glycine, serine and threonine metabolism_x000D_ ko01100 Metabolic pathways	Amino acid transport and metabolism, General function prediction only	0.00656259	0.00159605	24.3204	-3.05844	0.223896	7.32061
K00064	E1.1.1.122	D-threo-aldose 1-dehydrogenase [EC:1.1.1.122]	ko00051 Fructose and mannose metabolism_x000D_ ko00053 Ascorbate and aldarate metabolism_x000D_ ko01100 Metabolic pathways_x000D_ ko01110 Biosynthesis of secondary metabolites_x000D_ ko01120 Microbial metabolism in diverse environments	General function prediction only	0.000333931	0.000164028	49.1204	-6.21802	0.631404	10.1544
K00065	kduD	2-dehydro-3-deoxy-D-gluconate 5-dehydrogenase [EC:1.1.1.127]	ko00040 Pentose and glucuronate interconversions_x000D_ ko01100 Metabolic pathways	Lipid transport and metabolism, Secondary metabolites biosynthesis, transport and catabolism, General function prediction only	0.00995335	0.00186139	18.7012	-2.63079	0.180156	6.848
K00066	algD	GDP-mannose 6-dehydrogenase [EC:1.1.1.132]	ko00051 Fructose and mannose metabolism_x000D_ ko00520 Amino sugar and nucleotide sugar metabolism_x000D_ ko01100 Metabolic pathways_x000D_ ko02020 Two-component system	Null	0.001681	0.000695948	41.4009	-4.4982	0.458145	10.1851
K00067	rfbD, rmlD	dTDP-4-dehydrorhamnose reductase [EC:1.1.1.133]	ko00521 Streptomycin biosynthesis_x000D_ ko00523 Polyketide sugar unit biosynthesis_x000D_ ko01100 Metabolic pathways_x000D_ ko01110 Biosynthesis of secondary metabolites	Cell wall/membrane/envelope biogenesis	0.0456251	0.00461073	10.1057	-1.09678	0.111969	10.2089
K00068	srlD	sorbitol-6-phosphate 2-dehydrogenase [EC:1.1.1.140]	ko00051 Fructose and mannose metabolism_x000D_ ko01100 Metabolic pathways	Lipid transport and metabolism, Secondary metabolites biosynthesis, transport and catabolism, General function prediction only	0.00238922	0.000927928	38.8381	-4.14703	0.342396	8.2564
K00073	allD	ureidoglycolate dehydrogenase (NAD+) [EC:1.1.1.350]	ko00230 Purine metabolism_x000D_ ko01100 Metabolic pathways_x000D_ ko01120 Microbial metabolism in diverse environments	Energy production and conversion	0.00105305	0.000389654	37.0025	-4.96706	0.37059	7.46096
K00074	paaH, hbd, fadB, mmgB	3-hydroxybutyryl-CoA dehydrogenase [EC:1.1.1.157]	ko00360 Phenylalanine metabolism_x000D_ ko00362 Benzoate degradation_x000D_ ko00650 Butanoate metabolism_x000D_ ko01100 Metabolic pathways_x000D_ ko01120 Microbial metabolism in diverse environments_x000D_ ko01200 Carbon metabolism	Lipid transport and metabolism	0.0208176	0.00389146	18.6932	-1.89779	0.195313	10.2916
K00075	murB	UDP-N-acetylmuramate dehydrogenase [EC:1.3.1.98]	ko00520 Amino sugar and nucleotide sugar metabolism_x000D_ ko00550 Peptidoglycan biosynthesis_x000D_ ko01100 Metabolic pathways	Cell wall/membrane/envelope biogenesis	0.0530732	0.00309413	5.82994	-0.944056	0.0643811	6.81963
K00076	hdhA	7-alpha-hydroxysteroid dehydrogenase [EC:1.1.1.159]	ko00121 Secondary bile acid biosynthesis	Lipid transport and metabolism, Secondary metabolites biosynthesis, transport and catabolism, General function prediction only	0.00740299	0.00229705	31.0287	-2.95569	0.317912	10.756
K00077	panE, apbA	2-dehydropantoate 2-reductase [EC:1.1.1.169]	ko00770 Pantothenate and CoA biosynthesis_x000D_ ko01100 Metabolic pathways_x000D_ ko01110 Biosynthesis of secondary metabolites	Coenzyme transport and metabolism	0.0222273	0.00256393	11.535	-1.82156	0.125694	6.90033
K00078	DHDH	dihydrodiol dehydrogenase / D-xylose 1-dehydrogenase (NADP) [EC:1.3.1.20 1.1.1.179]	ko00040 Pentose and glucuronate interconversions_x000D_ ko00980 Metabolism of xenobiotics by cytochrome P450_x000D_ ko01100 Metabolic pathways	Null	0.015775	0.00246326	15.615	-2.16555	0.158189	7.30479
K00082	ribD2	5-amino-6-(5-phosphoribosylamino)uracil reductase [EC:1.1.1.193]	ko00740 Riboflavin metabolism_x000D_ ko01100 Metabolic pathways_x000D_ ko01110 Biosynthesis of secondary metabolites	Coenzyme transport and metabolism	0.00113338	0.000758233	66.9002	-5.06995	0.813839	16.0522
K00086	dhaT	1,3-propanediol dehydrogenase [EC:1.1.1.202]	ko00561 Glycerolipid metabolism_x000D_ ko00640 Propanoate metabolism_x000D_ ko01100 Metabolic pathways	Energy production and conversion	0.00423415	0.00136899	32.3322	-3.52053	0.30715	8.72455
K00087	ygeS, xdhA	xanthine dehydrogenase molybdenum-binding subunit [EC:1.17.1.4]	ko00230 Purine metabolism_x000D_ ko01100 Metabolic pathways_x000D_ ko01120 Microbial metabolism in diverse environments	Energy production and conversion	0.00749279	0.00244874	32.6813	-2.94617	0.310198	10.5288
K00088	IMPDH, guaB	IMP dehydrogenase [EC:1.1.1.205]	ko00230 Purine metabolism_x000D_ ko00983 Drug metabolism - other enzymes_x000D_ ko01100 Metabolic pathways_x000D_ ko01110 Biosynthesis of secondary metabolites	Nucleotide transport and metabolism	0.0875644	0.00347472	3.96819	-0.439904	0.045977	10.4516
K00091	E1.1.1.219	dihydroflavonol-4-reductase [EC:1.1.1.219]	Null	Cell wall/membrane/envelope biogenesis	0.011109	0.00248706	22.3878	-2.52733	0.226081	8.94545
K00096	araM, egsA	glycerol-1-phosphate dehydrogenase [NAD(P)+] [EC:1.1.1.261]	ko00564 Glycerophospholipid metabolism	Energy production and conversion	0.0172903	0.00206274	11.93	-2.06925	0.127504	6.16183
K00097	pdxA	4-hydroxythreonine-4-phosphate dehydrogenase [EC:1.1.1.262]	ko00750 Vitamin B6 metabolism_x000D_ ko01100 Metabolic pathways	Coenzyme transport and metabolism	0.0117653	0.00340436	28.9356	-2.49338	0.289137	11.5962
K00098	idnD	L-idonate 5-dehydrogenase [EC:1.1.1.264]	Null	Amino acid transport and metabolism, General function prediction only	0.000783408	0.000484155	61.8011	-5.37171	0.642569	11.9621
K00099	dxr	1-deoxy-D-xylulose-5-phosphate reductoisomerase [EC:1.1.1.267]	ko00900 Terpenoid backbone biosynthesis_x000D_ ko01100 Metabolic pathways_x000D_ ko01110 Biosynthesis of secondary metabolites	Lipid transport and metabolism	0.0629934	0.00296735	4.71057	-0.771189	0.0566857	7.35044
K00100	bdhAB	butanol dehydrogenase [EC:1.1.1.-]	ko00650 Butanoate metabolism_x000D_ ko01100 Metabolic pathways_x000D_ ko01120 Microbial metabolism in diverse environments	Energy production and conversion	0.00444032	0.00123583	27.8321	-3.45591	0.265516	7.68295
K00102	LDHD, dld	D-lactate dehydrogenase (cytochrome) [EC:1.1.2.4]	ko00620 Pyruvate metabolism_x000D_ ko01100 Metabolic pathways	Null	0.00192672	0.000698491	36.2529	-4.34726	0.410433	9.44119
K00104	glcD	glycolate oxidase [EC:1.1.3.15]	ko00630 Glyoxylate and dicarboxylate metabolism_x000D_ ko01100 Metabolic pathways_x000D_ ko01110 Biosynthesis of secondary metabolites_x000D_ ko01120 Microbial metabolism in diverse environments	Energy production and conversion	0.00591761	0.00153271	25.9008	-3.16996	0.248449	7.8376
K00111	glpA, glpD	glycerol-3-phosphate dehydrogenase [EC:1.1.5.3]	ko00564 Glycerophospholipid metabolism_x000D_ ko01110 Biosynthesis of secondary metabolites	Energy production and conversion	0.0265874	0.00358798	13.495	-1.64063	0.135642	8.26764
K00113	glpC	glycerol-3-phosphate dehydrogenase subunit C	ko00564 Glycerophospholipid metabolism_x000D_ ko01110 Biosynthesis of secondary metabolites	Energy production and conversion	0.00101922	0.0012749	125.085	-5.32334	0.907138	17.0408
K00118	gfo	glucose-fructose oxidoreductase [EC:1.1.99.28]	Null	General function prediction only	0.0022728	0.000977768	43.0204	-4.18597	0.431659	10.312
K00121	frmA, ADH5, adhC	S-(hydroxymethyl)glutathione dehydrogenase / alcohol dehydrogenase [EC:1.1.1.284 1.1.1.1]	ko00010 Glycolysis / Gluconeogenesis_x000D_ ko00071 Fatty acid degradation_x000D_ ko00350 Tyrosine metabolism_x000D_ ko00625 Chloroalkane and chloroalkene degradation_x000D_ ko00626 Naphthalene degradation_x000D_ ko00680 Methane metabolism_x000D_ ko00830 Retinol metabolism_x000D_ ko00980 Metabolism of xenobiotics by cytochrome P450_x000D_ ko00982 Drug metabolism - cytochrome P450_x000D_ ko01100 M…	General function prediction only	0.000559967	0.000295231	52.723	-5.61512	0.493171	8.78291
K00123	fdoG, fdhF, fdwA	formate dehydrogenase major subunit [EC:1.17.1.9]	ko00630 Glyoxylate and dicarboxylate metabolism_x000D_ ko00680 Methane metabolism_x000D_ ko01100 Metabolic pathways_x000D_ ko01120 Microbial metabolism in diverse environments_x000D_ ko01200 Carbon metabolism	Energy production and conversion	0.0278896	0.00604649	21.6801	-1.6112	0.22409	13.9083
K00124	fdoH, fdsB	formate dehydrogenase iron-sulfur subunit	ko00630 Glyoxylate and dicarboxylate metabolism_x000D_ ko00680 Methane metabolism_x000D_ ko01100 Metabolic pathways_x000D_ ko01120 Microbial metabolism in diverse environments_x000D_ ko01200 Carbon metabolism	Energy production and conversion	0.00125768	0.000418571	33.2811	-4.75702	0.363696	7.64547
K00125	fdhB	formate dehydrogenase (coenzyme F420) beta subunit [EC:1.17.98.3 1.8.98.6]	ko00680 Methane metabolism_x000D_ ko01100 Metabolic pathways_x000D_ ko01120 Microbial metabolism in diverse environments_x000D_ ko01200 Carbon metabolism	Energy production and conversion	0.000895256	0.000366574	40.9462	-5.12642	0.411387	8.02484
K00128	ALDH	aldehyde dehydrogenase (NAD+) [EC:1.2.1.3]	ko00010 Glycolysis / Gluconeogenesis_x000D_ ko00053 Ascorbate and aldarate metabolism_x000D_ ko00071 Fatty acid degradation_x000D_ ko00280 Valine, leucine and isoleucine degradation_x000D_ ko00310 Lysine degradation_x000D_ ko00330 Arginine and proline metabolism_x000D_ ko00340 Histidine metabolism_x000D_ ko00380 Tryptophan metabolism_x000D_ ko00410 beta-Alanine metabolism_x000D_ ko00561 Glyceroli…	Energy production and conversion	0.0225973	0.0033109	14.6518	-1.80802	0.13849	7.65973
K00130	betB, gbsA	betaine-aldehyde dehydrogenase [EC:1.2.1.8]	ko00260 Glycine, serine and threonine metabolism_x000D_ ko01100 Metabolic pathways	Energy production and conversion	0.000502521	0.000336128	66.8884	-5.77633	0.547029	9.47019
K00132	E1.2.1.10	acetaldehyde dehydrogenase (acetylating) [EC:1.2.1.10]	ko00620 Pyruvate metabolism_x000D_ ko00650 Butanoate metabolism_x000D_ ko01100 Metabolic pathways_x000D_ ko01120 Microbial metabolism in diverse environments	Null	0.000723186	0.000480199	66.4005	-5.48066	0.451366	8.23561
K00133	asd	aspartate-semialdehyde dehydrogenase [EC:1.2.1.11]	ko00260 Glycine, serine and threonine metabolism_x000D_ ko00261 Monobactam biosynthesis_x000D_ ko00270 Cysteine and methionine metabolism_x000D_ ko00300 Lysine biosynthesis_x000D_ ko01100 Metabolic pathways_x000D_ ko01110 Biosynthesis of secondary metabolites_x000D_ ko01120 Microbial metabolism in diverse environments_x000D_ ko01210 2-Oxocarboxylic acid metabolism_x000D_ ko01230 Biosynthesis of a…	Amino acid transport and metabolism	0.0619894	0.00243305	3.92494	-0.784952	0.0467533	5.9562
K00134	GAPDH, gapA	glyceraldehyde 3-phosphate dehydrogenase [EC:1.2.1.12]	ko00010 Glycolysis / Gluconeogenesis_x000D_ ko00710 Carbon fixation in photosynthetic organisms_x000D_ ko01100 Metabolic pathways_x000D_ ko01110 Biosynthesis of secondary metabolites_x000D_ ko01120 Microbial metabolism in diverse environments_x000D_ ko01200 Carbon metabolism_x000D_ ko01230 Biosynthesis of amino acids_x000D_ ko04066 HIF-1 signaling pathway_x000D_ ko05010 Alzheimer disease_x000D_ k…	Carbohydrate transport and metabolism	0.0790797	0.00407012	5.14686	-0.542985	0.0593452	10.9294
K00135	gabD	succinate-semialdehyde dehydrogenase / glutarate-semialdehyde dehydrogenase [EC:1.2.1.16 1.2.1.79 1.2.1.20]	ko00250 Alanine, aspartate and glutamate metabolism_x000D_ ko00310 Lysine degradation_x000D_ ko00350 Tyrosine metabolism_x000D_ ko00650 Butanoate metabolism_x000D_ ko00760 Nicotinate and nicotinamide metabolism_x000D_ ko01100 Metabolic pathways_x000D_ ko01120 Microbial metabolism in diverse environments	Energy production and conversion	0.00230101	0.000803298	34.9107	-4.28933	0.361081	8.41814
K00140	mmsA, iolA, ALDH6A1	malonate-semialdehyde dehydrogenase (acetylating) / methylmalonate-semialdehyde dehydrogenase [EC:1.2.1.18 1.2.1.27]	ko00280 Valine, leucine and isoleucine degradation_x000D_ ko00410 beta-Alanine metabolism_x000D_ ko00562 Inositol phosphate metabolism_x000D_ ko00640 Propanoate metabolism_x000D_ ko01100 Metabolic pathways_x000D_ ko01200 Carbon metabolism	Energy production and conversion	0.00142212	0.000660791	46.4653	-4.69979	0.449103	9.55581
K00145	argC	N-acetyl-gamma-glutamyl-phosphate reductase [EC:1.2.1.38]	ko00220 Arginine biosynthesis_x000D_ ko01100 Metabolic pathways_x000D_ ko01110 Biosynthesis of secondary metabolites_x000D_ ko01210 2-Oxocarboxylic acid metabolism_x000D_ ko01230 Biosynthesis of amino acids	Amino acid transport and metabolism	0.0486439	0.00351646	7.22899	-1.0304	0.0812852	7.88869
K00147	proA	glutamate-5-semialdehyde dehydrogenase [EC:1.2.1.41]	ko00330 Arginine and proline metabolism_x000D_ ko00332 Carbapenem biosynthesis_x000D_ ko01100 Metabolic pathways_x000D_ ko01110 Biosynthesis of secondary metabolites_x000D_ ko01230 Biosynthesis of amino acids	Amino acid transport and metabolism	0.0495921	0.00347731	7.01182	-1.00988	0.0736805	7.29597
K00150	gap2	glyceraldehyde-3-phosphate dehydrogenase (NAD(P)) [EC:1.2.1.59]	ko00010 Glycolysis / Gluconeogenesis_x000D_ ko00710 Carbon fixation in photosynthetic organisms_x000D_ ko01100 Metabolic pathways_x000D_ ko01110 Biosynthesis of secondary metabolites_x000D_ ko01120 Microbial metabolism in diverse environments_x000D_ ko01200 Carbon metabolism_x000D_ ko01230 Biosynthesis of amino acids	Carbohydrate transport and metabolism	0.000635767	0.000415286	65.3205	-5.59988	0.662004	11.8217
K00154	E1.2.1.68	coniferyl-aldehyde dehydrogenase [EC:1.2.1.68]	Null	Energy production and conversion	0.000304859	0.00014756	48.4029	-6.23468	0.543476	8.71699
K00156	poxB	pyruvate dehydrogenase (quinone) [EC:1.2.5.1]	ko00620 Pyruvate metabolism_x000D_ ko01100 Metabolic pathways	Amino acid transport and metabolism, Coenzyme transport and metabolism	0.00203598	0.00128957	63.3388	-4.40509	0.668679	15.1797
K00158	E1.2.3.3, poxL	pyruvate oxidase [EC:1.2.3.3]	ko00620 Pyruvate metabolism_x000D_ ko01100 Metabolic pathways	Amino acid transport and metabolism, Coenzyme transport and metabolism	0.00105048	0.000387727	36.9094	-4.95897	0.4081	8.22953
K00161	PDHA, pdhA	pyruvate dehydrogenase E1 component alpha subunit [EC:1.2.4.1]	ko00010 Glycolysis / Gluconeogenesis_x000D_ ko00020 Citrate cycle (TCA cycle)_x000D_ ko00620 Pyruvate metabolism_x000D_ ko01100 Metabolic pathways_x000D_ ko01110 Biosynthesis of secondary metabolites_x000D_ ko01120 Microbial metabolism in diverse environments_x000D_ ko01200 Carbon metabolism_x000D_ ko04066 HIF-1 signaling pathway_x000D_ ko04922 Glucagon signaling pathway_x000D_ ko05230 Central ca…	Energy production and conversion	0.00177184	0.000879309	49.627	-4.44958	0.463316	10.4126
K00162	PDHB, pdhB	pyruvate dehydrogenase E1 component beta subunit [EC:1.2.4.1]	ko00010 Glycolysis / Gluconeogenesis_x000D_ ko00020 Citrate cycle (TCA cycle)_x000D_ ko00620 Pyruvate metabolism_x000D_ ko01100 Metabolic pathways_x000D_ ko01110 Biosynthesis of secondary metabolites_x000D_ ko01120 Microbial metabolism in diverse environments_x000D_ ko01200 Carbon metabolism_x000D_ ko04066 HIF-1 signaling pathway_x000D_ ko04922 Glucagon signaling pathway_x000D_ ko05230 Central ca…	Energy production and conversion	0.000284678	0.000157016	55.1556	-6.36444	0.631944	9.92929
K00164	OGDH, sucA	2-oxoglutarate dehydrogenase E1 component [EC:1.2.4.2]	ko00020 Citrate cycle (TCA cycle)_x000D_ ko01100 Metabolic pathways_x000D_ ko01110 Biosynthesis of secondary metabolites_x000D_ ko01120 Microbial metabolism in diverse environments_x000D_ ko01200 Carbon metabolism	Energy production and conversion	0.0010243	0.000453214	44.2462	-5.02087	0.498031	9.91922
K00169	porA	pyruvate ferredoxin oxidoreductase alpha subunit [EC:1.2.7.1]	ko00010 Glycolysis / Gluconeogenesis_x000D_ ko00020 Citrate cycle (TCA cycle)_x000D_ ko00620 Pyruvate metabolism_x000D_ ko00633 Nitrotoluene degradation_x000D_ ko00640 Propanoate metabolism_x000D_ ko00650 Butanoate metabolism_x000D_ ko00680 Methane metabolism_x000D_ ko00720 Carbon fixation pathways in prokaryotes_x000D_ ko01100 Metabolic pathways_x000D_ ko01110 Biosynthesis of secondary metabolit…	Energy production and conversion	0.0262565	0.00385446	14.68	-1.65489	0.157315	9.50606
K00170	porB	pyruvate ferredoxin oxidoreductase beta subunit [EC:1.2.7.1]	ko00010 Glycolysis / Gluconeogenesis_x000D_ ko00020 Citrate cycle (TCA cycle)_x000D_ ko00620 Pyruvate metabolism_x000D_ ko00633 Nitrotoluene degradation_x000D_ ko00640 Propanoate metabolism_x000D_ ko00650 Butanoate metabolism_x000D_ ko00680 Methane metabolism_x000D_ ko00720 Carbon fixation pathways in prokaryotes_x000D_ ko01100 Metabolic pathways_x000D_ ko01110 Biosynthesis of secondary metabolit…	Energy production and conversion	0.0186103	0.00285943	15.3647	-2.00032	0.166024	8.29985
K00171	porD	pyruvate ferredoxin oxidoreductase delta subunit [EC:1.2.7.1]	ko00010 Glycolysis / Gluconeogenesis_x000D_ ko00020 Citrate cycle (TCA cycle)_x000D_ ko00620 Pyruvate metabolism_x000D_ ko00633 Nitrotoluene degradation_x000D_ ko00640 Propanoate metabolism_x000D_ ko00650 Butanoate metabolism_x000D_ ko00680 Methane metabolism_x000D_ ko00720 Carbon fixation pathways in prokaryotes_x000D_ ko01100 Metabolic pathways_x000D_ ko01110 Biosynthesis of secondary metabolit…	Energy production and conversion	0.00700841	0.00114086	16.2784	-2.98268	0.173599	5.82023
K00172	porC, porG	pyruvate ferredoxin oxidoreductase gamma subunit [EC:1.2.7.1]	ko00010 Glycolysis / Gluconeogenesis_x000D_ ko00020 Citrate cycle (TCA cycle)_x000D_ ko00620 Pyruvate metabolism_x000D_ ko00633 Nitrotoluene degradation_x000D_ ko00640 Propanoate metabolism_x000D_ ko00650 Butanoate metabolism_x000D_ ko00680 Methane metabolism_x000D_ ko00720 Carbon fixation pathways in prokaryotes_x000D_ ko01100 Metabolic pathways_x000D_ ko01110 Biosynthesis of secondary metabolit…	Energy production and conversion	0.0131966	0.00202886	15.3742	-2.34578	0.16812	7.16694
K00174	korA, oorA, oforA	2-oxoglutarate/2-oxoacid ferredoxin oxidoreductase subunit alpha [EC:1.2.7.3 1.2.7.11]	ko00010 Glycolysis / Gluconeogenesis_x000D_ ko00020 Citrate cycle (TCA cycle)_x000D_ ko00620 Pyruvate metabolism_x000D_ ko00650 Butanoate metabolism_x000D_ ko00720 Carbon fixation pathways in prokaryotes_x000D_ ko01100 Metabolic pathways_x000D_ ko01110 Biosynthesis of secondary metabolites_x000D_ ko01120 Microbial metabolism in diverse environments_x000D_ ko01200 Carbon metabolism	Energy production and conversion	0.0466571	0.00773037	16.5685	-1.08427	0.16862	15.5515
K00175	korB, oorB, oforB	2-oxoglutarate/2-oxoacid ferredoxin oxidoreductase subunit beta [EC:1.2.7.3 1.2.7.11]	ko00010 Glycolysis / Gluconeogenesis_x000D_ ko00020 Citrate cycle (TCA cycle)_x000D_ ko00620 Pyruvate metabolism_x000D_ ko00650 Butanoate metabolism_x000D_ ko00720 Carbon fixation pathways in prokaryotes_x000D_ ko01100 Metabolic pathways_x000D_ ko01110 Biosynthesis of secondary metabolites_x000D_ ko01120 Microbial metabolism in diverse environments_x000D_ ko01200 Carbon metabolism	Energy production and conversion	0.0330613	0.00549756	16.6284	-1.42886	0.170597	11.9394
K00176	korD, oorD	2-oxoglutarate ferredoxin oxidoreductase subunit delta [EC:1.2.7.3]	ko00020 Citrate cycle (TCA cycle)_x000D_ ko00720 Carbon fixation pathways in prokaryotes_x000D_ ko01100 Metabolic pathways_x000D_ ko01110 Biosynthesis of secondary metabolites_x000D_ ko01120 Microbial metabolism in diverse environments_x000D_ ko01200 Carbon metabolism	Energy production and conversion	0.0099995	0.00147091	14.7099	-2.61951	0.152106	5.80665
K00177	korC, oorC	2-oxoglutarate ferredoxin oxidoreductase subunit gamma [EC:1.2.7.3]	ko00020 Citrate cycle (TCA cycle)_x000D_ ko00720 Carbon fixation pathways in prokaryotes_x000D_ ko01100 Metabolic pathways_x000D_ ko01110 Biosynthesis of secondary metabolites_x000D_ ko01120 Microbial metabolism in diverse environments_x000D_ ko01200 Carbon metabolism	Energy production and conversion	0.017776	0.00234388	13.1857	-2.04151	0.13383	6.55546
K00179	iorA	indolepyruvate ferredoxin oxidoreductase, alpha subunit [EC:1.2.7.8]	Null	Energy production and conversion	0.0286446	0.00435618	15.2077	-1.56883	0.159714	10.1805
K00180	iorB	indolepyruvate ferredoxin oxidoreductase, beta subunit [EC:1.2.7.8]	Null	Energy production and conversion	0.0101684	0.00161355	15.8684	-2.60686	0.159522	6.11932
K00183	Null	Null	Null	Null	0.000986013	0.000374349	37.966	-5.01277	0.417439	8.32752
K00184	dmsB	dimethyl sulfoxide reductase iron-sulfur subunit	ko00920 Sulfur metabolism_x000D_ ko01100 Metabolic pathways	Energy production and conversion	0.00147421	0.00049098	33.3045	-4.5826	0.333507	7.27769
K00194	cdhD, acsD	acetyl-CoA decarbonylase/synthase, CODH/ACS complex subunit delta [EC:2.1.1.245]	ko00680 Methane metabolism_x000D_ ko00720 Carbon fixation pathways in prokaryotes_x000D_ ko01100 Metabolic pathways_x000D_ ko01120 Microbial metabolism in diverse environments_x000D_ ko01200 Carbon metabolism	Energy production and conversion	0.00309933	0.000938877	30.2929	-3.85529	0.288849	7.49227
K00196	cooF	anaerobic carbon-monoxide dehydrogenase iron sulfur subunit	ko00633 Nitrotoluene degradation_x000D_ ko00680 Methane metabolism_x000D_ ko00720 Carbon fixation pathways in prokaryotes_x000D_ ko01100 Metabolic pathways_x000D_ ko01120 Microbial metabolism in diverse environments_x000D_ ko01200 Carbon metabolism	Energy production and conversion	0.00687254	0.00119888	17.4445	-3.00197	0.173401	5.77624
K00197	cdhE, acsC	acetyl-CoA decarbonylase/synthase, CODH/ACS complex subunit gamma [EC:2.1.1.245]	ko00680 Methane metabolism_x000D_ ko00720 Carbon fixation pathways in prokaryotes_x000D_ ko01100 Metabolic pathways_x000D_ ko01120 Microbial metabolism in diverse environments_x000D_ ko01200 Carbon metabolism	Energy production and conversion	0.00423316	0.00124569	29.4268	-3.53579	0.279413	7.90242
K00198	cooS, acsA	anaerobic carbon-monoxide dehydrogenase catalytic subunit [EC:1.2.7.4]	ko00633 Nitrotoluene degradation_x000D_ ko00680 Methane metabolism_x000D_ ko00720 Carbon fixation pathways in prokaryotes_x000D_ ko01100 Metabolic pathways_x000D_ ko01120 Microbial metabolism in diverse environments_x000D_ ko01200 Carbon metabolism	Inorganic ion transport and metabolism, Energy production and conversion	0.00604399	0.0017524	28.9941	-3.194	0.269685	8.44349
K00208	fabI	enoyl-[acyl-carrier protein] reductase I [EC:1.3.1.9 1.3.1.10]	ko00061 Fatty acid biosynthesis_x000D_ ko00333 Prodigiosin biosynthesis_x000D_ ko00780 Biotin metabolism_x000D_ ko01100 Metabolic pathways_x000D_ ko01110 Biosynthesis of secondary metabolites_x000D_ ko01212 Fatty acid metabolism	Lipid transport and metabolism	0.00716676	0.0019679	27.4587	-2.97984	0.28296	9.4958
K00209	fabV, ter	enoyl-[acyl-carrier protein] reductase / trans-2-enoyl-CoA reductase (NAD+) [EC:1.3.1.9 1.3.1.44]	ko00061 Fatty acid biosynthesis_x000D_ ko00650 Butanoate metabolism_x000D_ ko01100 Metabolic pathways_x000D_ ko01110 Biosynthesis of secondary metabolites_x000D_ ko01120 Microbial metabolism in diverse environments_x000D_ ko01200 Carbon metabolism_x000D_ ko01212 Fatty acid metabolism	Lipid transport and metabolism	0.00383859	0.0010012	26.0826	-3.59756	0.253698	7.05195
K00210	Null	Null	Null	Null	0.00352536	0.00173429	49.1948	-3.79125	0.543693	14.3407
K00214	BLVRA, bvdR	biliverdin reductase [EC:1.3.1.24]	ko00860 Porphyrin and chlorophyll metabolism_x000D_ ko01100 Metabolic pathways_x000D_ ko01110 Biosynthesis of secondary metabolites	General function prediction only	0.00228515	0.00120241	52.6187	-4.28643	0.564097	13.1601
K00215	dapB	4-hydroxy-tetrahydrodipicolinate reductase [EC:1.17.1.8]	ko00261 Monobactam biosynthesis_x000D_ ko00300 Lysine biosynthesis_x000D_ ko01100 Metabolic pathways_x000D_ ko01110 Biosynthesis of secondary metabolites_x000D_ ko01120 Microbial metabolism in diverse environments_x000D_ ko01230 Biosynthesis of amino acids	Amino acid transport and metabolism	0.0416851	0.00248406	5.95911	-1.18306	0.060023	5.07353
K00219	fadH	2,4-dienoyl-CoA reductase (NADPH2) [EC:1.3.1.34]	Null	Lipid transport and metabolism	0.0136958	0.00303622	22.169	-2.33841	0.221052	9.45308
K00220	tyrC	cyclohexadieny/prephenate dehydrogenase [EC:1.3.1.43 1.3.1.12]	ko00400 Phenylalanine, tyrosine and tryptophan biosynthesis_x000D_ ko00401 Novobiocin biosynthesis_x000D_ ko01100 Metabolic pathways_x000D_ ko01110 Biosynthesis of secondary metabolites_x000D_ ko01230 Biosynthesis of amino acids	Amino acid transport and metabolism	0.00106648	0.000728346	68.2946	-5.10902	0.74449	14.5721
K00226	pyrD	dihydroorotate dehydrogenase (fumarate) [EC:1.3.98.1]	ko00240 Pyrimidine metabolism_x000D_ ko01100 Metabolic pathways	Nucleotide transport and metabolism	0.00163086	0.000941332	57.72	-4.5824	0.597162	13.0317
K00230	hemG	menaquinone-dependent protoporphyrinogen oxidase [EC:1.3.5.3]	ko00860 Porphyrin and chlorophyll metabolism_x000D_ ko01100 Metabolic pathways_x000D_ ko01110 Biosynthesis of secondary metabolites	Energy production and conversion	0.000491325	0.000348555	70.9418	-5.79599	0.589896	10.1777
K00231	PPOX, hemY	protoporphyrinogen/coproporphyrinogen III oxidase [EC:1.3.3.4 1.3.3.15]	ko00860 Porphyrin and chlorophyll metabolism_x000D_ ko01100 Metabolic pathways_x000D_ ko01110 Biosynthesis of secondary metabolites	Coenzyme transport and metabolism	0.000746877	0.000497821	66.6537	-5.37794	0.571	10.6174
K00239	sdhA, frdA	succinate dehydrogenase / fumarate reductase, flavoprotein subunit [EC:1.3.5.1 1.3.5.4]	ko00020 Citrate cycle (TCA cycle)_x000D_ ko00190 Oxidative phosphorylation_x000D_ ko00650 Butanoate metabolism_x000D_ ko00720 Carbon fixation pathways in prokaryotes_x000D_ ko01100 Metabolic pathways_x000D_ ko01110 Biosynthesis of secondary metabolites_x000D_ ko01120 Microbial metabolism in diverse environments_x000D_ ko01200 Carbon metabolism_x000D_ ko05134 Legionellosis	Energy production and conversion	0.0216281	0.00593302	27.4321	-1.88451	0.282	14.9641
K00240	sdhB, frdB	succinate dehydrogenase / fumarate reductase, iron-sulfur subunit [EC:1.3.5.1 1.3.5.4]	ko00020 Citrate cycle (TCA cycle)_x000D_ ko00190 Oxidative phosphorylation_x000D_ ko00650 Butanoate metabolism_x000D_ ko00720 Carbon fixation pathways in prokaryotes_x000D_ ko01100 Metabolic pathways_x000D_ ko01110 Biosynthesis of secondary metabolites_x000D_ ko01120 Microbial metabolism in diverse environments_x000D_ ko01200 Carbon metabolism	Energy production and conversion	0.00754879	0.0023939	31.7123	-2.95085	0.33999	11.5218
K00241	sdhC, frdC	succinate dehydrogenase / fumarate reductase, cytochrome b subunit	ko00020 Citrate cycle (TCA cycle)_x000D_ ko00190 Oxidative phosphorylation_x000D_ ko00650 Butanoate metabolism_x000D_ ko00720 Carbon fixation pathways in prokaryotes_x000D_ ko01100 Metabolic pathways_x000D_ ko01110 Biosynthesis of secondary metabolites_x000D_ ko01120 Microbial metabolism in diverse environments_x000D_ ko01200 Carbon metabolism	Energy production and conversion	0.00866368	0.00324711	37.4796	-2.84336	0.40082	14.0967
K00243	K00243	uncharacterized protein	Null	General function prediction only	0.0138184	0.00228109	16.5075	-2.2998	0.184346	8.01574
K00244	frdA	fumarate reductase flavoprotein subunit [EC:1.3.5.4]	ko00020 Citrate cycle (TCA cycle)_x000D_ ko00190 Oxidative phosphorylation_x000D_ ko00620 Pyruvate metabolism_x000D_ ko00650 Butanoate metabolism_x000D_ ko00720 Carbon fixation pathways in prokaryotes_x000D_ ko01100 Metabolic pathways_x000D_ ko01110 Biosynthesis of secondary metabolites_x000D_ ko01120 Microbial metabolism in diverse environments_x000D_ ko01200 Carbon metabolism_x000D_ ko02020 Two…	Energy production and conversion	0.0470938	0.00935688	19.8686	-1.07971	0.192694	17.8469
K00246	frdC	fumarate reductase subunit C	ko00020 Citrate cycle (TCA cycle)_x000D_ ko00190 Oxidative phosphorylation_x000D_ ko00620 Pyruvate metabolism_x000D_ ko00650 Butanoate metabolism_x000D_ ko00720 Carbon fixation pathways in prokaryotes_x000D_ ko01100 Metabolic pathways_x000D_ ko01110 Biosynthesis of secondary metabolites_x000D_ ko01120 Microbial metabolism in diverse environments_x000D_ ko01200 Carbon metabolism_x000D_ ko02020 Two…	Energy production and conversion	0.000362396	0.000185993	51.323	-6.13244	0.628486	10.2485
K00248	ACADS, bcd	butyryl-CoA dehydrogenase [EC:1.3.8.1]	ko00071 Fatty acid degradation_x000D_ ko00280 Valine, leucine and isoleucine degradation_x000D_ ko00410 beta-Alanine metabolism_x000D_ ko00640 Propanoate metabolism_x000D_ ko00650 Butanoate metabolism_x000D_ ko01100 Metabolic pathways_x000D_ ko01110 Biosynthesis of secondary metabolites_x000D_ ko01120 Microbial metabolism in diverse environments_x000D_ ko01200 Carbon metabolism_x000D_ ko01212 Fat…	Lipid transport and metabolism	0.0508092	0.0120229	23.6628	-1.01846	0.241264	23.6892
K00249	ACADM, acd	acyl-CoA dehydrogenase [EC:1.3.8.7]	ko00071 Fatty acid degradation_x000D_ ko00280 Valine, leucine and isoleucine degradation_x000D_ ko01100 Metabolic pathways_x000D_ ko01110 Biosynthesis of secondary metabolites_x000D_ ko01212 Fatty acid metabolism_x000D_ ko03320 PPAR signaling pathway	Lipid transport and metabolism	0.0110947	0.00431852	38.9242	-2.59663	0.425417	16.3835
K00254	DHODH, pyrD	dihydroorotate dehydrogenase [EC:1.3.5.2]	ko00240 Pyrimidine metabolism_x000D_ ko01100 Metabolic pathways	Null	0.00282668	0.00136628	48.335	-3.98694	0.483064	12.1162
K00259	ald	alanine dehydrogenase [EC:1.4.1.1]	ko00250 Alanine, aspartate and glutamate metabolism_x000D_ ko00430 Taurine and hypotaurine metabolism_x000D_ ko01100 Metabolic pathways	Amino acid transport and metabolism	0.0210484	0.00439599	20.8851	-1.88602	0.221795	11.76
K00260	gudB, rocG	glutamate dehydrogenase [EC:1.4.1.2]	ko00220 Arginine biosynthesis_x000D_ ko00250 Alanine, aspartate and glutamate metabolism_x000D_ ko00430 Taurine and hypotaurine metabolism_x000D_ ko00910 Nitrogen metabolism_x000D_ ko01100 Metabolic pathways_x000D_ ko01120 Microbial metabolism in diverse environments	Amino acid transport and metabolism	0.00146601	0.000920471	62.7876	-4.85373	0.499146	10.2838
K00262	E1.4.1.4, gdhA	glutamate dehydrogenase (NADP+) [EC:1.4.1.4]	ko00220 Arginine biosynthesis_x000D_ ko00250 Alanine, aspartate and glutamate metabolism_x000D_ ko00910 Nitrogen metabolism_x000D_ ko01100 Metabolic pathways_x000D_ ko01120 Microbial metabolism in diverse environments	Amino acid transport and metabolism	0.0884213	0.0050182	5.67533	-0.432518	0.0713864	16.5048
K00265	gltB	glutamate synthase (NADPH) large chain [EC:1.4.1.13]	ko00250 Alanine, aspartate and glutamate metabolism ko00910 Nitrogen metabolism ko01100 Metabolic pathways ko01110 Biosynthesis of secondary metabolites ko01120 Microbial metabolism in diverse environments ko01230 Biosynthesis of amino acids	Amino acid transport and metabolism	0.0308456	0.00910759	29.5264	-1.53127	0.295333	19.2869
K00266	gltD	glutamate synthase (NADPH) small chain [EC:1.4.1.13]	ko00250 Alanine, aspartate and glutamate metabolism_x000D_ ko00910 Nitrogen metabolism_x000D_ ko01100 Metabolic pathways_x000D_ ko01110 Biosynthesis of secondary metabolites_x000D_ ko01120 Microbial metabolism in diverse environments_x000D_ ko01230 Biosynthesis of amino acids	Amino acid transport and metabolism, General function prediction only	0.138885	0.00668153	4.81085	0.0214294	0.0575486	268.55
K00275	pdxH, PNPO	pyridoxamine 5'-phosphate oxidase [EC:1.4.3.5]	ko00750 Vitamin B6 metabolism_x000D_ ko01100 Metabolic pathways_x000D_ ko01120 Microbial metabolism in diverse environments	Coenzyme transport and metabolism	0.00107442	0.000683076	63.5765	-5.05559	0.661802	13.0905
K00278	nadB	L-aspartate oxidase [EC:1.4.3.16]	ko00250 Alanine, aspartate and glutamate metabolism_x000D_ ko00760 Nicotinate and nicotinamide metabolism_x000D_ ko01100 Metabolic pathways	Coenzyme transport and metabolism	0.0366907	0.0060226	16.4145	-1.33374	0.173488	13.0077
K00281	GLDC, gcvP	glycine dehydrogenase [EC:1.4.4.2]	ko00260 Glycine, serine and threonine metabolism_x000D_ ko00630 Glyoxylate and dicarboxylate metabolism_x000D_ ko01100 Metabolic pathways_x000D_ ko01110 Biosynthesis of secondary metabolites_x000D_ ko01200 Carbon metabolism	Amino acid transport and metabolism	0.0075585	0.00377165	49.8995	-3.01655	0.49475	16.4012
K00282	gcvPA	glycine dehydrogenase subunit 1 [EC:1.4.4.2]	ko00260 Glycine, serine and threonine metabolism_x000D_ ko00630 Glyoxylate and dicarboxylate metabolism_x000D_ ko01100 Metabolic pathways_x000D_ ko01110 Biosynthesis of secondary metabolites_x000D_ ko01200 Carbon metabolism	Amino acid transport and metabolism	0.0120724	0.00309408	25.6295	-2.46161	0.269962	10.9669
K00283	gcvPB	glycine dehydrogenase subunit 2 [EC:1.4.4.2]	ko00260 Glycine, serine and threonine metabolism_x000D_ ko00630 Glyoxylate and dicarboxylate metabolism_x000D_ ko01100 Metabolic pathways_x000D_ ko01110 Biosynthesis of secondary metabolites_x000D_ ko01200 Carbon metabolism	Amino acid transport and metabolism	0.012515	0.00314508	25.1305	-2.42163	0.272695	11.2608
K00284	GLU, gltS	glutamate synthase (ferredoxin) [EC:1.4.7.1]	ko00630 Glyoxylate and dicarboxylate metabolism_x000D_ ko00910 Nitrogen metabolism_x000D_ ko01120 Microbial metabolism in diverse environments	Amino acid transport and metabolism	0.134263	0.0176543	13.149	-0.0205077	0.132693	647.04
K00285	dadA	D-amino-acid dehydrogenase [EC:1.4.5.1]	ko00360 Phenylalanine metabolism_x000D_ ko01100 Metabolic pathways	Amino acid transport and metabolism	0.000434193	0.0002058	47.3983	-5.92242	0.590687	9.97374
K00286	proC	pyrroline-5-carboxylate reductase [EC:1.5.1.2]	ko00330 Arginine and proline metabolism_x000D_ ko01100 Metabolic pathways_x000D_ ko01110 Biosynthesis of secondary metabolites_x000D_ ko01230 Biosynthesis of amino acids	Amino acid transport and metabolism	0.0386621	0.00264811	6.84937	-1.259	0.0764546	6.07265
K00287	DHFR, folA	dihydrofolate reductase [EC:1.5.1.3]	ko00670 One carbon pool by folate_x000D_ ko00790 Folate biosynthesis_x000D_ ko01100 Metabolic pathways_x000D_ ko01523 Antifolate resistance	Coenzyme transport and metabolism	0.024792	0.00250274	10.0949	-1.70651	0.108493	6.3576
K00290	LYS1	saccharopine dehydrogenase (NAD+, L-lysine forming) [EC:1.5.1.7]	ko00300 Lysine biosynthesis_x000D_ ko00310 Lysine degradation_x000D_ ko01100 Metabolic pathways_x000D_ ko01110 Biosynthesis of secondary metabolites_x000D_ ko01230 Biosynthesis of amino acids	Null	0.0213912	0.00376996	17.6239	-1.86992	0.189976	10.1596
K00294	E1.2.1.88	1-pyrroline-5-carboxylate dehydrogenase [EC:1.2.1.88]	ko00250 Alanine, aspartate and glutamate metabolism_x000D_ ko00330 Arginine and proline metabolism_x000D_ ko01100 Metabolic pathways	Energy production and conversion	0.00195716	0.000692357	35.3756	-4.31176	0.350862	8.13733
K00297	metF, MTHFR	methylenetetrahydrofolate reductase (NADPH) [EC:1.5.1.20]	ko00670 One carbon pool by folate_x000D_ ko00720 Carbon fixation pathways in prokaryotes_x000D_ ko01100 Metabolic pathways_x000D_ ko01120 Microbial metabolism in diverse environments_x000D_ ko01200 Carbon metabolism_x000D_ ko01523 Antifolate resistance	Amino acid transport and metabolism	0.0436172	0.00319103	7.316	-1.13874	0.079482	6.9798
K00298	ceo	N5-(carboxyethyl)ornithine synthase [EC:1.5.1.24]	Null	Null	0.00112851	0.000702741	62.2717	-5.00778	0.661278	13.205
K00299	ssuE	FMN reductase [EC:1.5.1.38]	ko00740 Riboflavin metabolism_x000D_ ko00920 Sulfur metabolism_x000D_ ko01100 Metabolic pathways	Energy production and conversion	0.00395561	0.00164374	41.5547	-3.61331	0.406159	11.2406
K00302	soxA	sarcosine oxidase, subunit alpha [EC:1.5.3.1]	ko00260 Glycine, serine and threonine metabolism_x000D_ ko01100 Metabolic pathways	Lipid transport and metabolism	0.0234618	0.00312084	13.3018	-1.76572	0.134205	7.60057
K00303	soxB	sarcosine oxidase, subunit beta [EC:1.5.3.1]	ko00260 Glycine, serine and threonine metabolism_x000D_ ko01100 Metabolic pathways	Amino acid transport and metabolism	0.00162349	0.000589176	36.2906	-4.49842	0.414282	9.20948
K00313	fixC	electron transfer flavoprotein-quinone oxidoreductase [EC:1.5.5.-]	Null	Energy production and conversion	0.00137824	0.00073702	53.4753	-4.73165	0.5327	11.2582
K00329	Null	Null	Null	Null	0.00165631	0.000714779	43.155	-4.5185	0.481496	10.6561
K00330	nuoA	NADH-quinone oxidoreductase subunit A [EC:7.1.1.2]	ko00190 Oxidative phosphorylation_x000D_ ko01100 Metabolic pathways	Energy production and conversion	0.00343858	0.00132039	38.3992	-3.7573	0.416208	11.0773
K00331	nuoB	NADH-quinone oxidoreductase subunit B [EC:7.1.1.2]	ko00190 Oxidative phosphorylation_x000D_ ko01100 Metabolic pathways	Energy production and conversion	0.00526769	0.00201079	38.1721	-3.33971	0.394534	11.8134
K00332	nuoC	NADH-quinone oxidoreductase subunit C [EC:7.1.1.2]	ko00190 Oxidative phosphorylation_x000D_ ko01100 Metabolic pathways	Energy production and conversion	0.000985609	0.000582504	59.1009	-5.11346	0.632257	12.3646
K00333	nuoD	NADH-quinone oxidoreductase subunit D [EC:7.1.1.2]	ko00190 Oxidative phosphorylation_x000D_ ko01100 Metabolic pathways	Energy production and conversion	0.00273818	0.00117886	43.0525	-4.00315	0.431646	10.7827
K00334	nuoE	NADH-quinone oxidoreductase subunit E [EC:7.1.1.2]	ko00190 Oxidative phosphorylation_x000D_ ko01100 Metabolic pathways	Energy production and conversion	0.0135682	0.00184994	13.6344	-2.31331	0.137819	5.95766
K00335	nuoF	NADH-quinone oxidoreductase subunit F [EC:7.1.1.2]	ko00190 Oxidative phosphorylation_x000D_ ko01100 Metabolic pathways	Energy production and conversion	0.0430209	0.00829296	19.2766	-1.16884	0.196717	16.8301
K00336	nuoG	NADH-quinone oxidoreductase subunit G [EC:7.1.1.2]	ko00190 Oxidative phosphorylation_x000D_ ko01100 Metabolic pathways	Energy production and conversion	0.0365563	0.00463036	12.6664	-1.32492	0.119741	9.03764
K00337	nuoH	NADH-quinone oxidoreductase subunit H [EC:7.1.1.2]	ko00190 Oxidative phosphorylation_x000D_ ko01100 Metabolic pathways	Energy production and conversion	0.00951086	0.00323047	33.9661	-2.7254	0.345467	12.6758
K00338	nuoI	NADH-quinone oxidoreductase subunit I [EC:7.1.1.2]	ko00190 Oxidative phosphorylation_x000D_ ko01100 Metabolic pathways	Energy production and conversion	0.00506982	0.00177453	35.0018	-3.35112	0.373031	11.1315
K00339	nuoJ	NADH-quinone oxidoreductase subunit J [EC:7.1.1.2]	ko00190 Oxidative phosphorylation_x000D_ ko01100 Metabolic pathways	Energy production and conversion	0.00462764	0.00162505	35.1161	-3.45953	0.385853	11.1534
K00340	nuoK	NADH-quinone oxidoreductase subunit K [EC:7.1.1.2]	ko00190 Oxidative phosphorylation_x000D_ ko01100 Metabolic pathways	Energy production and conversion	0.0031741	0.00112641	35.4875	-3.84061	0.379987	9.89393
K00341	nuoL	NADH-quinone oxidoreductase subunit L [EC:7.1.1.2]	ko00190 Oxidative phosphorylation_x000D_ ko01100 Metabolic pathways	Energy production and conversion, Inorganic ion transport and metabolism	0.0149733	0.00540869	36.1222	-2.29049	0.380421	16.6087
K00342	nuoM	NADH-quinone oxidoreductase subunit M [EC:7.1.1.2]	ko00190 Oxidative phosphorylation_x000D_ ko01100 Metabolic pathways	Energy production and conversion	0.0120168	0.00425501	35.4088	-2.51492	0.383151	15.2351
K00343	nuoN	NADH-quinone oxidoreductase subunit N [EC:7.1.1.2]	ko00190 Oxidative phosphorylation_x000D_ ko01100 Metabolic pathways	Energy production and conversion	0.0113156	0.00428575	37.8748	-2.57392	0.392056	15.2319
K00344	qor, CRYZ	NADPH:quinone reductase [EC:1.6.5.5]	Null	Energy production and conversion, General function prediction only	0.0010508	0.000377942	35.9671	-4.92121	0.341778	6.945
K00346	nqrA	Na+-transporting NADH:ubiquinone oxidoreductase subunit A [EC:7.2.1.1]	Null	Energy production and conversion	0.00871908	0.0032827	37.6497	-2.82582	0.402853	14.2561
K00347	nqrB	Na+-transporting NADH:ubiquinone oxidoreductase subunit B [EC:7.2.1.1]	Null	Energy production and conversion	0.00859765	0.0030607	35.5993	-2.84294	0.393485	13.8408
K00348	nqrC	Na+-transporting NADH:ubiquinone oxidoreductase subunit C [EC:7.2.1.1]	Null	Energy production and conversion	0.0064859	0.00193012	29.7587	-3.10248	0.323187	10.417
K00349	nqrD	Na+-transporting NADH:ubiquinone oxidoreductase subunit D [EC:7.2.1.1]	Null	Energy production and conversion	0.00472416	0.00181048	38.3239	-3.4421	0.412341	11.9793
K00350	nqrE	Na+-transporting NADH:ubiquinone oxidoreductase subunit E [EC:7.2.1.1]	Null	Energy production and conversion	0.00515338	0.00198196	38.4595	-3.37025	0.426482	12.6543
K00351	nqrF	Na+-transporting NADH:ubiquinone oxidoreductase subunit F [EC:7.2.1.1]	Null	Energy production and conversion	0.00911589	0.00313839	34.4277	-2.77058	0.377952	13.6416
K00354	E1.6.99.1	NADPH2 dehydrogenase [EC:1.6.99.1]	Null	Energy production and conversion	0.0024005	0.000602631	25.1044	-4.07072	0.251189	6.17063
K00355	NQO1	NAD(P)H dehydrogenase (quinone) [EC:1.6.5.2]	ko00130 Ubiquinone and other terpenoid-quinone biosynthesis_x000D_ ko01100 Metabolic pathways_x000D_ ko01110 Biosynthesis of secondary metabolites_x000D_ ko05200 Pathways in cancer_x000D_ ko05225 Hepatocellular carcinoma_x000D_ ko05418 Fluid shear stress and atherosclerosis	Energy production and conversion	0.00637249	0.0012939	20.3044	-3.08368	0.192273	6.23516
K00356	Null	Null	Null	Null	0.00165631	0.000714779	43.155	-4.5185	0.481496	10.6561
K00362	nirB	nitrite reductase (NADH) large subunit [EC:1.7.1.15]	ko00910 Nitrogen metabolism_x000D_ ko01100 Metabolic pathways_x000D_ ko01120 Microbial metabolism in diverse environments	Energy production and conversion	0.00585461	0.00110981	18.9561	-3.16191	0.173406	5.48421
K00364	E1.7.1.7, guaC	GMP reductase [EC:1.7.1.7]	ko00230 Purine metabolism_x000D_ ko01100 Metabolic pathways	Nucleotide transport and metabolism	0.000400282	0.000210875	52.6818	-6.0189	0.620044	10.3016
K00367	narB	ferredoxin-nitrate reductase [EC:1.7.7.2]	ko00910 Nitrogen metabolism_x000D_ ko01100 Metabolic pathways_x000D_ ko01120 Microbial metabolism in diverse environments	Energy production and conversion	0.000253074	0.000144548	57.1167	-6.50215	0.664604	10.2213
K00370	narG, narZ, nxrA	nitrate reductase / nitrite oxidoreductase, alpha subunit [EC:1.7.5.1 1.7.99.-]	ko00910 Nitrogen metabolism_x000D_ ko01100 Metabolic pathways_x000D_ ko01120 Microbial metabolism in diverse environments_x000D_ ko02020 Two-component system	Energy production and conversion, Inorganic ion transport and metabolism	0.00282026	0.00178301	63.2212	-4.02661	0.486093	12.072
K00371	narH, narY, nxrB	nitrate reductase / nitrite oxidoreductase, beta subunit [EC:1.7.5.1 1.7.99.-]	ko00910 Nitrogen metabolism_x000D_ ko01100 Metabolic pathways_x000D_ ko01120 Microbial metabolism in diverse environments_x000D_ ko02020 Two-component system	Energy production and conversion, Inorganic ion transport and metabolism	0.00116729	0.000808166	69.2346	-4.96444	0.588964	11.8637
K00372	nasA	assimilatory nitrate reductase catalytic subunit [EC:1.7.99.-]	ko00910 Nitrogen metabolism_x000D_ ko01100 Metabolic pathways_x000D_ ko01120 Microbial metabolism in diverse environments	Energy production and conversion	0.000313401	0.000200335	63.923	-6.29317	0.659071	10.4728
K00373	narJ, narW	nitrate reductase molybdenum cofactor assembly chaperone NarJ/NarW	ko02020 Two-component system	Energy production and conversion, Inorganic ion transport and metabolism, Posttranslational modification, protein turnover, chaperones	0.000504184	0.000368408	73.0702	-5.84958	0.675055	11.5402
K00374	narI, narV	nitrate reductase gamma subunit [EC:1.7.5.1 1.7.99.-]	ko00910 Nitrogen metabolism_x000D_ ko01100 Metabolic pathways_x000D_ ko01120 Microbial metabolism in diverse environments_x000D_ ko02020 Two-component system	Energy production and conversion, Inorganic ion transport and metabolism	0.000847819	0.000488253	57.5893	-5.23872	0.512332	9.77971
K00375	K00375	GntR family transcriptional regulator / MocR family aminotransferase	Null	Transcription, Amino acid transport and metabolism	0.0425898	0.00473958	11.1284	-1.16622	0.117821	10.1028
K00380	cysJ	sulfite reductase (NADPH) flavoprotein alpha-component [EC:1.8.1.2]	ko00920 Sulfur metabolism_x000D_ ko01100 Metabolic pathways_x000D_ ko01120 Microbial metabolism in diverse environments	Inorganic ion transport and metabolism	0.00306462	0.00186515	60.8607	-4.00634	0.669091	16.7008
K00382	DLD, lpd, pdhD	dihydrolipoamide dehydrogenase [EC:1.8.1.4]	ko00010 Glycolysis / Gluconeogenesis_x000D_ ko00020 Citrate cycle (TCA cycle)_x000D_ ko00260 Glycine, serine and threonine metabolism_x000D_ ko00280 Valine, leucine and isoleucine degradation_x000D_ ko00310 Lysine degradation_x000D_ ko00380 Tryptophan metabolism_x000D_ ko00620 Pyruvate metabolism_x000D_ ko00630 Glyoxylate and dicarboxylate metabolism_x000D_ ko00640 Propanoate metabolism_x000D_ ko…	Energy production and conversion	0.0259143	0.00374799	14.463	-1.66637	0.144575	8.67603
K00384	trxB, TRR	thioredoxin reductase (NADPH) [EC:1.8.1.9]	ko00450 Selenocompound metabolism	Posttranslational modification, protein turnover, chaperones	0.0614899	0.00285435	4.64198	-0.793403	0.0571079	7.19784
K00385	asrC	anaerobic sulfite reductase subunit C	ko00920 Sulfur metabolism_x000D_ ko01100 Metabolic pathways_x000D_ ko01120 Microbial metabolism in diverse environments	Inorganic ion transport and metabolism	0.00202478	0.000540851	26.7117	-4.26214	0.252203	5.91729
K00390	cysH	phosphoadenosine phosphosulfate reductase [EC:1.8.4.8 1.8.4.10]	ko00920 Sulfur metabolism_x000D_ ko01100 Metabolic pathways_x000D_ ko01120 Microbial metabolism in diverse environments	Amino acid transport and metabolism, Coenzyme transport and metabolism	0.0410594	0.00690337	16.8131	-1.20931	0.162889	13.4696
K00392	sir	sulfite reductase (ferredoxin) [EC:1.8.7.1]	ko00920 Sulfur metabolism_x000D_ ko01100 Metabolic pathways_x000D_ ko01120 Microbial metabolism in diverse environments	Null	0.000448616	0.000196972	43.9065	-5.83944	0.494106	8.46152
K00394	aprA	adenylylsulfate reductase, subunit A [EC:1.8.99.2]	ko00920 Sulfur metabolism_x000D_ ko01100 Metabolic pathways_x000D_ ko01120 Microbial metabolism in diverse environments	Null	0.00305931	0.000864778	28.267	-3.84513	0.280124	7.28516
K00395	aprB	adenylylsulfate reductase, subunit B [EC:1.8.99.2]	ko00920 Sulfur metabolism_x000D_ ko01100 Metabolic pathways_x000D_ ko01120 Microbial metabolism in diverse environments	Null	0.00168778	0.000505341	29.9412	-4.48005	0.293696	6.55564
K00425	cydA	cytochrome bd ubiquinol oxidase subunit I [EC:7.1.1.7]	ko00190 Oxidative phosphorylation_x000D_ ko02020 Two-component system	Energy production and conversion	0.0122838	0.00427004	34.7614	-2.47208	0.361081	14.6064
K00426	cydB	cytochrome bd ubiquinol oxidase subunit II [EC:7.1.1.7]	ko00190 Oxidative phosphorylation_x000D_ ko02020 Two-component system	Energy production and conversion	0.00979591	0.00343193	35.0343	-2.70455	0.358022	13.2378
K00428	E1.11.1.5	cytochrome c peroxidase [EC:1.11.1.5]	Null	Posttranslational modification, protein turnover, chaperones	0.00122725	0.000818154	66.6657	-4.91156	0.67774	13.7989
K00432	gpx, btuE, bsaA	glutathione peroxidase [EC:1.11.1.9]	ko00480 Glutathione metabolism_x000D_ ko00590 Arachidonic acid metabolism_x000D_ ko01100 Metabolic pathways_x000D_ ko04918 Thyroid hormone synthesis_x000D_ ko05014 Amyotrophic lateral sclerosis (ALS)_x000D_ ko05016 Huntington disease	Defense mechanisms, Lipid transport and metabolism	0.0147028	0.0016812	11.4345	-2.23271	0.115059	5.15335
K00433	cpo	non-heme chloroperoxidase [EC:1.11.1.10]	Null	Coenzyme transport and metabolism, General function prediction only	0.00229291	0.000601089	26.2152	-4.16386	0.23359	5.60993
K00436	hoxH	NAD-reducing hydrogenase large subunit [EC:1.12.1.2]	Null	Null	0.000706435	0.000426004	60.3034	-5.41991	0.582186	10.7416
K00441	frhB	coenzyme F420 hydrogenase subunit beta [EC:1.12.98.1]	ko00680 Methane metabolism_x000D_ ko01100 Metabolic pathways_x000D_ ko01120 Microbial metabolism in diverse environments	Energy production and conversion	0.00145873	0.000792305	54.3146	-4.69048	0.577635	12.3151
K00459	ncd2, npd	nitronate monooxygenase [EC:1.13.12.16]	ko00910 Nitrogen metabolism_x000D_ ko01100 Metabolic pathways	General function prediction only	0.00546497	0.0014735	26.9627	-3.24828	0.276005	8.49695
K00483	hpaB	4-hydroxyphenylacetate 3-monooxygenase [EC:1.14.14.9]	ko00350 Tyrosine metabolism ko01100 Metabolic pathways ko01120 Microbial metabolism in diverse environments ko01220 Degradation of aromatic compounds	Secondary metabolites biosynthesis, transport and catabolism	0.00024964	0.000187418	75.075	-6.56292	0.716858	10.9228
K00520	merA	mercuric reductase [EC:1.16.1.1]	Null	Energy production and conversion	0.000712784	0.000386674	54.2483	-5.35222	0.465384	8.69516
K00521	E1.16.1.7	ferric-chelate reductase [EC:1.16.1.7]	Null	Null	0.00108311	0.000524628	48.437	-5.01423	0.511626	10.2035
K00523	ascD, ddhD, rfbI	CDP-4-dehydro-6-deoxyglucose reductase, E3 [EC:1.17.1.1]	ko00520 Amino sugar and nucleotide sugar metabolism_x000D_ ko01100 Metabolic pathways	Coenzyme transport and metabolism, Energy production and conversion	0.000352796	0.000175866	49.8492	-6.14891	0.652121	10.6055
K00525	E1.17.4.1A, nrdA, nrdE	ribonucleoside-diphosphate reductase alpha chain [EC:1.17.4.1]	ko00230 Purine metabolism_x000D_ ko00240 Pyrimidine metabolism_x000D_ ko01100 Metabolic pathways	Nucleotide transport and metabolism	0.0374514	0.0116052	30.9875	-1.34158	0.334884	24.962
K00526	E1.17.4.1B, nrdB, nrdF	ribonucleoside-diphosphate reductase beta chain [EC:1.17.4.1]	ko00230 Purine metabolism_x000D_ ko00240 Pyrimidine metabolism_x000D_ ko01100 Metabolic pathways	Nucleotide transport and metabolism	0.00108226	0.000445799	41.1915	-4.95912	0.493726	9.95591
K00528	fpr	ferredoxin/flavodoxin---NADP+ reductase [EC:1.18.1.2 1.19.1.1]	ko01100 Metabolic pathways	Energy production and conversion	0.0429369	0.00270576	6.30171	-1.15411	0.0614074	5.32076
K00529	hcaD	3-phenylpropionate/trans-cinnamate dioxygenase ferredoxin reductase component [EC:1.18.1.3]	ko00071 Fatty acid degradation_x000D_ ko00360 Phenylalanine metabolism_x000D_ ko01100 Metabolic pathways_x000D_ ko01120 Microbial metabolism in diverse environments_x000D_ ko01220 Degradation of aromatic compounds	Lipid transport and metabolism	0.000327095	0.000155926	47.67	-6.16656	0.548022	8.887
K00533	E1.12.7.2L	ferredoxin hydrogenase large subunit [EC:1.12.7.2]	Null	Null	0.052692	0.00509677	9.67276	-0.952198	0.0968107	10.1671
K00537	arsC	arsenate reductase (glutaredoxin) [EC:1.20.4.1]	Null	Inorganic ion transport and metabolism	0.012346	0.00154923	12.5484	-2.4173	0.134126	5.54858
K00547	mmuM, BHMT2	homocysteine S-methyltransferase [EC:2.1.1.10]	ko00270 Cysteine and methionine metabolism_x000D_ ko01100 Metabolic pathways_x000D_ ko01110 Biosynthesis of secondary metabolites	Amino acid transport and metabolism	0.00407212	0.00132589	32.5602	-3.57832	0.314364	8.78525
K00548	metH, MTR	5-methyltetrahydrofolate--homocysteine methyltransferase [EC:2.1.1.13]	ko00270 Cysteine and methionine metabolism_x000D_ ko00450 Selenocompound metabolism_x000D_ ko00670 One carbon pool by folate_x000D_ ko01100 Metabolic pathways_x000D_ ko01110 Biosynthesis of secondary metabolites_x000D_ ko01230 Biosynthesis of amino acids	Amino acid transport and metabolism	0.112129	0.00850246	7.58274	-0.194372	0.0855928	44.0355
K00549	metE	5-methyltetrahydropteroyltriglutamate--homocysteine methyltransferase [EC:2.1.1.14]	ko00270 Cysteine and methionine metabolism_x000D_ ko00450 Selenocompound metabolism_x000D_ ko01100 Metabolic pathways_x000D_ ko01110 Biosynthesis of secondary metabolites_x000D_ ko01230 Biosynthesis of amino acids	Amino acid transport and metabolism	0.00485412	0.00194209	40.0092	-3.41422	0.395775	11.592
K00554	trmD	tRNA (guanine37-N1)-methyltransferase [EC:2.1.1.228]	Null	Translation, ribosomal structure and biogenesis	0.0609042	0.00258715	4.2479	-0.802734	0.0527023	6.56536
K00556	trmH	tRNA (guanosine-2'-O-)-methyltransferase [EC:2.1.1.34]	Null	Translation, ribosomal structure and biogenesis	0.00150637	0.000766065	50.8549	-4.65097	0.534442	11.491
K00558	DNMT1, dcm	DNA (cytosine-5)-methyltransferase 1 [EC:2.1.1.37]	ko00270 Cysteine and methionine metabolism_x000D_ ko01100 Metabolic pathways_x000D_ ko05206 MicroRNAs in cancer	Replication, recombination and repair	0.336741	0.0221483	6.57726	0.90502	0.0780516	8.62429
K00559	SMT1, ERG6	sterol 24-C-methyltransferase [EC:2.1.1.41]	ko00100 Steroid biosynthesis_x000D_ ko01100 Metabolic pathways_x000D_ ko01110 Biosynthesis of secondary metabolites	Secondary metabolites biosynthesis, transport and catabolism, General function prediction only	0.00122665	0.000898144	73.2195	-4.906	0.547181	11.1533
K00560	thyA, TYMS	thymidylate synthase [EC:2.1.1.45]	ko00240 Pyrimidine metabolism_x000D_ ko00670 One carbon pool by folate_x000D_ ko01100 Metabolic pathways_x000D_ ko01523 Antifolate resistance	Nucleotide transport and metabolism	0.070157	0.00582436	8.3019	-0.665326	0.0872892	13.1198
K00561	ermC, ermA	23S rRNA (adenine-N6)-dimethyltransferase [EC:2.1.1.184]	Null	Translation, ribosomal structure and biogenesis	0.0181172	0.00415358	22.9262	-2.06882	0.232508	11.2387
K00563	rlmA1	23S rRNA (guanine745-N1)-methyltransferase [EC:2.1.1.187]	Null	Secondary metabolites biosynthesis, transport and catabolism, General function prediction only	0.0265021	0.0036562	13.7959	-1.64451	0.137343	8.35161
K00564	rsmC	16S rRNA (guanine1207-N2)-methyltransferase [EC:2.1.1.172]	Null	Translation, ribosomal structure and biogenesis	0.0073467	0.00183561	24.9855	-2.96601	0.232743	7.84701
K00566	mnmA, trmU	tRNA-uridine 2-sulfurtransferase [EC:2.8.1.13]	ko04122 Sulfur relay system	Translation, ribosomal structure and biogenesis	0.074956	0.00320807	4.27994	-0.595094	0.0459482	7.72118
K00567	ogt, MGMT	methylated-DNA-[protein]-cysteine S-methyltransferase [EC:2.1.1.63]	Null	Replication, recombination and repair	0.0238919	0.00171818	7.19146	-1.74612	0.0862767	4.94104
K00568	ubiG	2-polyprenyl-6-hydroxyphenyl methylase / 3-demethylubiquinone-9 3-methyltransferase [EC:2.1.1.222 2.1.1.64]	ko00130 Ubiquinone and other terpenoid-quinone biosynthesis_x000D_ ko01100 Metabolic pathways_x000D_ ko01110 Biosynthesis of secondary metabolites	Coenzyme transport and metabolism	0.011137	0.00241482	21.6829	-2.53209	0.214505	8.47147
K00570	pmtA	phosphatidylethanolamine/phosphatidyl-N-methylethanolamine N-methyltransferase [EC:2.1.1.17 2.1.1.71]	ko00564 Glycerophospholipid metabolism_x000D_ ko01100 Metabolic pathways_x000D_ ko01110 Biosynthesis of secondary metabolites	Lipid transport and metabolism	0.00222691	0.000852481	38.2809	-4.19147	0.386102	9.2116
K00571	E2.1.1.72	site-specific DNA-methyltransferase (adenine-specific) [EC:2.1.1.72]	Null	Replication, recombination and repair	0.166657	0.0190197	11.4125	0.197569	0.110258	55.8071
K00573	E2.1.1.77, pcm	protein-L-isoaspartate(D-aspartate) O-methyltransferase [EC:2.1.1.77]	Null	Posttranslational modification, protein turnover, chaperones	0.00113971	0.000618712	54.2867	-4.97232	0.516365	10.3848
K00574	cfa	cyclopropane-fatty-acyl-phospholipid synthase [EC:2.1.1.79]	Null	Lipid transport and metabolism	0.00169689	0.00078292	46.1384	-4.48815	0.441321	9.83302
K00575	cheR	chemotaxis protein methyltransferase CheR [EC:2.1.1.80]	ko02020 Two-component system_x000D_ ko02030 Bacterial chemotaxis	Cell motility, Signal transduction mechanisms	0.00737083	0.00169895	23.0496	-2.94818	0.260497	8.83587
K00587	ICMT, STE14	protein-S-isoprenylcysteine O-methyltransferase [EC:2.1.1.100]	ko00900 Terpenoid backbone biosynthesis_x000D_ ko01110 Biosynthesis of secondary metabolites	Posttranslational modification, protein turnover, chaperones	0.000780572	0.00048214	61.7675	-5.29966	0.504602	9.52139
K00588	E2.1.1.104	caffeoyl-CoA O-methyltransferase [EC:2.1.1.104]	ko00940 Phenylpropanoid biosynthesis_x000D_ ko00941 Flavonoid biosynthesis_x000D_ ko00945 Stilbenoid, diarylheptanoid and gingerol biosynthesis_x000D_ ko01100 Metabolic pathways_x000D_ ko01110 Biosynthesis of secondary metabolites	General function prediction only	0.0188841	0.00284623	15.0721	-1.98436	0.169659	8.5498
K00590	E2.1.1.113	site-specific DNA-methyltransferase (cytosine-N4-specific) [EC:2.1.1.113]	Null	Replication, recombination and repair	0.0724312	0.00760839	10.5043	-0.634935	0.10308	16.2347
K00591	COQ3	polyprenyldihydroxybenzoate methyltransferase / 3-demethylubiquinol 3-O-methyltransferase [EC:2.1.1.114 2.1.1.64]	ko00130 Ubiquinone and other terpenoid-quinone biosynthesis_x000D_ ko01100 Metabolic pathways_x000D_ ko01110 Biosynthesis of secondary metabolites	Coenzyme transport and metabolism	0.000609521	0.000419087	68.7568	-5.59831	0.582918	10.4124
K00595	cobL	precorrin-6Y C5,15-methyltransferase (decarboxylating) [EC:2.1.1.132]	ko00860 Porphyrin and chlorophyll metabolism_x000D_ ko01100 Metabolic pathways	Coenzyme transport and metabolism	0.0222192	0.00342836	15.4297	-1.82428	0.156711	8.59026
K00598	tam	trans-aconitate 2-methyltransferase [EC:2.1.1.144]	Null	Secondary metabolites biosynthesis, transport and catabolism, General function prediction only	0.0095707	0.00147731	15.4357	-2.6651	0.151881	5.69888
K00600	glyA, SHMT	glycine hydroxymethyltransferase [EC:2.1.2.1]	ko00260 Glycine, serine and threonine metabolism_x000D_ ko00460 Cyanoamino acid metabolism_x000D_ ko00630 Glyoxylate and dicarboxylate metabolism_x000D_ ko00670 One carbon pool by folate_x000D_ ko00680 Methane metabolism_x000D_ ko01100 Metabolic pathways_x000D_ ko01110 Biosynthesis of secondary metabolites_x000D_ ko01120 Microbial metabolism in diverse environments_x000D_ ko01200 Carbon metabolis…	Amino acid transport and metabolism	0.063335	0.00440225	6.95073	-0.767031	0.0716149	9.33664
K00602	purH	phosphoribosylaminoimidazolecarboxamide formyltransferase / IMP cyclohydrolase [EC:2.1.2.3 3.5.4.10]	ko00230 Purine metabolism_x000D_ ko00670 One carbon pool by folate_x000D_ ko01100 Metabolic pathways_x000D_ ko01110 Biosynthesis of secondary metabolites_x000D_ ko01523 Antifolate resistance	Nucleotide transport and metabolism	0.0747552	0.00440858	5.89736	-0.600041	0.0671748	11.195
K00603	fctD	glutamate formiminotransferase / 5-formyltetrahydrofolate cyclo-ligase [EC:2.1.2.5 6.3.3.2]	ko00340 Histidine metabolism_x000D_ ko00670 One carbon pool by folate_x000D_ ko01100 Metabolic pathways	Amino acid transport and metabolism	0.00205096	0.000790202	38.5284	-4.26129	0.371607	8.72051
K00604	MTFMT, fmt	methionyl-tRNA formyltransferase [EC:2.1.2.9]	ko00670 One carbon pool by folate_x000D_ ko00970 Aminoacyl-tRNA biosynthesis	Translation, ribosomal structure and biogenesis	0.0684009	0.00363642	5.31633	-0.68715	0.0585286	8.51758
K00605	gcvT, AMT	aminomethyltransferase [EC:2.1.2.10]	ko00260 Glycine, serine and threonine metabolism_x000D_ ko00630 Glyoxylate and dicarboxylate metabolism_x000D_ ko00670 One carbon pool by folate_x000D_ ko01100 Metabolic pathways_x000D_ ko01110 Biosynthesis of secondary metabolites_x000D_ ko01200 Carbon metabolism	Amino acid transport and metabolism	0.0154921	0.00291283	18.802	-2.18935	0.196524	8.97635
K00606	panB	3-methyl-2-oxobutanoate hydroxymethyltransferase [EC:2.1.2.11]	ko00770 Pantothenate and CoA biosynthesis_x000D_ ko01100 Metabolic pathways_x000D_ ko01110 Biosynthesis of secondary metabolites	Coenzyme transport and metabolism	0.0137481	0.00285091	20.7367	-2.31762	0.218364	9.42189
K00609	pyrB, PYR2	aspartate carbamoyltransferase catalytic subunit [EC:2.1.3.2]	ko00240 Pyrimidine metabolism_x000D_ ko00250 Alanine, aspartate and glutamate metabolism_x000D_ ko01100 Metabolic pathways	Nucleotide transport and metabolism	0.0572761	0.00290539	5.07261	-0.864794	0.0497259	5.75002
K00610	pyrI	aspartate carbamoyltransferase regulatory subunit	ko00240 Pyrimidine metabolism_x000D_ ko00250 Alanine, aspartate and glutamate metabolism_x000D_ ko01100 Metabolic pathways	Nucleotide transport and metabolism	0.0151074	0.00158958	10.5218	-2.20149	0.103003	4.67881
K00611	OTC, argF, argI	ornithine carbamoyltransferase [EC:2.1.3.3]	ko00220 Arginine biosynthesis_x000D_ ko01100 Metabolic pathways_x000D_ ko01110 Biosynthesis of secondary metabolites_x000D_ ko01230 Biosynthesis of amino acids	Amino acid transport and metabolism	0.0395592	0.00331231	8.37304	-1.23685	0.0789592	6.38387
K00612	nodU	carbamoyltransferase [EC:2.1.3.-]	Null	General function prediction only	0.00537953	0.00120178	22.3399	-3.25782	0.215364	6.61066
K00615	E2.2.1.1, tktA, tktB	transketolase [EC:2.2.1.1]	ko00030 Pentose phosphate pathway_x000D_ ko00710 Carbon fixation in photosynthetic organisms_x000D_ ko01051 Biosynthesis of ansamycins_x000D_ ko01100 Metabolic pathways_x000D_ ko01110 Biosynthesis of secondary metabolites_x000D_ ko01120 Microbial metabolism in diverse environments_x000D_ ko01200 Carbon metabolism_x000D_ ko01230 Biosynthesis of amino acids	Carbohydrate transport and metabolism	0.186273	0.00857734	4.60472	0.3147	0.0580914	18.4593
K00616	E2.2.1.2, talA, talB	transaldolase [EC:2.2.1.2]	ko00030 Pentose phosphate pathway_x000D_ ko01100 Metabolic pathways_x000D_ ko01110 Biosynthesis of secondary metabolites_x000D_ ko01120 Microbial metabolism in diverse environments_x000D_ ko01200 Carbon metabolism_x000D_ ko01230 Biosynthesis of amino acids	Carbohydrate transport and metabolism	0.0146199	0.00192563	13.1713	-2.23874	0.124724	5.57118
K00619	argA	amino-acid N-acetyltransferase [EC:2.3.1.1]	ko00220 Arginine biosynthesis_x000D_ ko01100 Metabolic pathways_x000D_ ko01110 Biosynthesis of secondary metabolites_x000D_ ko01210 2-Oxocarboxylic acid metabolism_x000D_ ko01230 Biosynthesis of amino acids	Amino acid transport and metabolism	0.000662373	0.000344383	51.9923	-5.47186	0.551192	10.0732
K00620	argJ	glutamate N-acetyltransferase / amino-acid N-acetyltransferase [EC:2.3.1.35 2.3.1.1]	ko00220 Arginine biosynthesis_x000D_ ko01100 Metabolic pathways_x000D_ ko01110 Biosynthesis of secondary metabolites_x000D_ ko01210 2-Oxocarboxylic acid metabolism_x000D_ ko01230 Biosynthesis of amino acids	Amino acid transport and metabolism	0.044927	0.00348442	7.75573	-1.10959	0.0743214	6.69809
K00621	GNPNAT1, GNA1	glucosamine-phosphate N-acetyltransferase [EC:2.3.1.4]	ko00520 Amino sugar and nucleotide sugar metabolism_x000D_ ko01100 Metabolic pathways	Transcription, General function prediction only	0.00247823	0.00067148	27.0952	-4.04598	0.258256	6.38304
K00625	E2.3.1.8, pta	phosphate acetyltransferase [EC:2.3.1.8]	ko00430 Taurine and hypotaurine metabolism_x000D_ ko00620 Pyruvate metabolism_x000D_ ko00640 Propanoate metabolism_x000D_ ko00680 Methane metabolism_x000D_ ko00720 Carbon fixation pathways in prokaryotes_x000D_ ko01100 Metabolic pathways_x000D_ ko01120 Microbial metabolism in diverse environments_x000D_ ko01200 Carbon metabolism	Energy production and conversion	0.0536558	0.00315113	5.87287	-0.930404	0.06964	7.48492
K00626	ACAT, atoB	acetyl-CoA C-acetyltransferase [EC:2.3.1.9]	ko00071 Fatty acid degradation_x000D_ ko00072 Synthesis and degradation of ketone bodies_x000D_ ko00280 Valine, leucine and isoleucine degradation_x000D_ ko00310 Lysine degradation_x000D_ ko00362 Benzoate degradation_x000D_ ko00380 Tryptophan metabolism_x000D_ ko00620 Pyruvate metabolism_x000D_ ko00630 Glyoxylate and dicarboxylate metabolism_x000D_ ko00640 Propanoate metabolism_x000D_ ko00650 But…	Lipid transport and metabolism	0.0293371	0.00521521	17.7768	-1.55085	0.186697	12.0384
K00627	DLAT, aceF, pdhC	pyruvate dehydrogenase E2 component (dihydrolipoamide acetyltransferase) [EC:2.3.1.12]	ko00010 Glycolysis / Gluconeogenesis_x000D_ ko00020 Citrate cycle (TCA cycle)_x000D_ ko00620 Pyruvate metabolism_x000D_ ko01100 Metabolic pathways_x000D_ ko01110 Biosynthesis of secondary metabolites_x000D_ ko01120 Microbial metabolism in diverse environments_x000D_ ko01200 Carbon metabolism	Energy production and conversion	0.0120693	0.00287313	23.8053	-2.46623	0.214264	8.68789
K00633	lacA	galactoside O-acetyltransferase [EC:2.3.1.18]	Null	General function prediction only	0.0178121	0.00257813	14.474	-2.04461	0.143953	7.04063
K00634	ptb	phosphate butyryltransferase [EC:2.3.1.19]	ko00650 Butanoate metabolism_x000D_ ko01100 Metabolic pathways	Energy production and conversion	0.0127842	0.00252926	19.7844	-2.38711	0.212436	8.89929
K00638	catB	chloramphenicol O-acetyltransferase type B [EC:2.3.1.28]	Null	General function prediction only	0.00376882	0.001604	42.5598	-3.66592	0.409899	11.1813
K00639	kbl, GCAT	glycine C-acetyltransferase [EC:2.3.1.29]	ko00260 Glycine, serine and threonine metabolism_x000D_ ko01100 Metabolic pathways	Coenzyme transport and metabolism	0.0119973	0.00320023	26.6746	-2.46484	0.260165	10.5551
K00640	cysE	serine O-acetyltransferase [EC:2.3.1.30]	ko00270 Cysteine and methionine metabolism_x000D_ ko00920 Sulfur metabolism_x000D_ ko01100 Metabolic pathways_x000D_ ko01110 Biosynthesis of secondary metabolites_x000D_ ko01120 Microbial metabolism in diverse environments_x000D_ ko01200 Carbon metabolism_x000D_ ko01230 Biosynthesis of amino acids_x000D_ ko05111 Biofilm formation - Vibrio cholerae	Amino acid transport and metabolism	0.0597596	0.0028036	4.69146	-0.821814	0.0656365	7.98679
K00641	metX	homoserine O-acetyltransferase/O-succinyltransferase [EC:2.3.1.31 2.3.1.46]	ko00270 Cysteine and methionine metabolism_x000D_ ko00920 Sulfur metabolism_x000D_ ko01100 Metabolic pathways_x000D_ ko01110 Biosynthesis of secondary metabolites_x000D_ ko01230 Biosynthesis of amino acids	Amino acid transport and metabolism	0.00757207	0.00248809	32.8588	-2.95495	0.349754	11.8362
K00645	fabD, MCAT, MCT1	[acyl-carrier-protein] S-malonyltransferase [EC:2.3.1.39]	ko00061 Fatty acid biosynthesis_x000D_ ko00333 Prodigiosin biosynthesis_x000D_ ko01100 Metabolic pathways_x000D_ ko01110 Biosynthesis of secondary metabolites_x000D_ ko01212 Fatty acid metabolism	Lipid transport and metabolism	0.0298961	0.00302779	10.1277	-1.51916	0.115031	7.57199
K00647	fabB	3-oxoacyl-[acyl-carrier-protein] synthase I [EC:2.3.1.41]	ko00061 Fatty acid biosynthesis_x000D_ ko00780 Biotin metabolism_x000D_ ko01100 Metabolic pathways_x000D_ ko01212 Fatty acid metabolism	Lipid transport and metabolism, Secondary metabolites biosynthesis, transport and catabolism	0.00495524	0.0044223	89.2451	-3.59847	0.744221	20.6816
K00648	fabH	3-oxoacyl-[acyl-carrier-protein] synthase III [EC:2.3.1.180]	ko00061 Fatty acid biosynthesis_x000D_ ko01100 Metabolic pathways_x000D_ ko01212 Fatty acid metabolism	Lipid transport and metabolism	0.0470539	0.00943598	20.0535	-1.07941	0.20862	19.3271
K00651	metA	homoserine O-succinyltransferase/O-acetyltransferase [EC:2.3.1.46 2.3.1.31]	ko00270 Cysteine and methionine metabolism_x000D_ ko00920 Sulfur metabolism_x000D_ ko01100 Metabolic pathways_x000D_ ko01110 Biosynthesis of secondary metabolites_x000D_ ko01230 Biosynthesis of amino acids	Amino acid transport and metabolism	0.0343366	0.00324495	9.45043	-1.37965	0.0934164	6.77104
K00652	bioF	8-amino-7-oxononanoate synthase [EC:2.3.1.47]	ko00780 Biotin metabolism_x000D_ ko01100 Metabolic pathways	Coenzyme transport and metabolism	0.0253877	0.00603499	23.7713	-1.71935	0.270714	15.7451
K00655	plsC	1-acyl-sn-glycerol-3-phosphate acyltransferase [EC:2.3.1.51]	ko00561 Glycerolipid metabolism_x000D_ ko00564 Glycerophospholipid metabolism_x000D_ ko01100 Metabolic pathways_x000D_ ko01110 Biosynthesis of secondary metabolites	Lipid transport and metabolism	0.0598931	0.00416563	6.95511	-0.82097	0.0818227	9.96658
K00656	E2.3.1.54, pflD	formate C-acetyltransferase [EC:2.3.1.54]	ko00620 Pyruvate metabolism_x000D_ ko00640 Propanoate metabolism_x000D_ ko00650 Butanoate metabolism_x000D_ ko01100 Metabolic pathways_x000D_ ko01120 Microbial metabolism in diverse environments	Energy production and conversion	0.0829583	0.010928	13.1729	-0.501966	0.142917	28.4715
K00657	speG, SAT	diamine N-acetyltransferase [EC:2.3.1.57]	ko00330 Arginine and proline metabolism_x000D_ ko01100 Metabolic pathways_x000D_ ko04216 Ferroptosis	Translation, ribosomal structure and biogenesis, Posttranslational modification, protein turnover, chaperones	0.0182507	0.00201275	11.0284	-2.01322	0.120883	6.00446
K00658	DLST, sucB	2-oxoglutarate dehydrogenase E2 component (dihydrolipoamide succinyltransferase) [EC:2.3.1.61]	ko00020 Citrate cycle (TCA cycle)_x000D_ ko00310 Lysine degradation_x000D_ ko00380 Tryptophan metabolism_x000D_ ko01100 Metabolic pathways_x000D_ ko01110 Biosynthesis of secondary metabolites_x000D_ ko01120 Microbial metabolism in diverse environments_x000D_ ko01200 Carbon metabolism	Energy production and conversion	0.000755533	0.000355849	47.0991	-5.30309	0.497018	9.37223
K00661	maa	maltose O-acetyltransferase [EC:2.3.1.79]	Null	General function prediction only	0.0618832	0.00602847	9.74169	-0.791649	0.106329	13.4314
K00662	aacC	aminoglycoside 3-N-acetyltransferase [EC:2.3.1.81]	Null	Null	0.0105632	0.0020356	19.2706	-2.57452	0.194016	7.53602
K00663	aacA	aminoglycoside 6'-N-acetyltransferase [EC:2.3.1.82]	Null	Translation, ribosomal structure and biogenesis, Posttranslational modification, protein turnover, chaperones	0.00509094	0.00151016	29.6637	-3.32692	0.281315	8.45574
K00666	K00666	fatty-acyl-CoA synthase [EC:6.2.1.-]	Null	Lipid transport and metabolism, Secondary metabolites biosynthesis, transport and catabolism	0.0264173	0.00367793	13.9224	-1.64826	0.146576	8.89276
K00670	NAA30, MAK3	N-alpha-acetyltransferase 30 [EC:2.3.1.256]	Null	Transcription, General function prediction only	0.000955107	0.000471944	49.4126	-5.06646	0.511985	10.1054
K00674	dapD	2,3,4,5-tetrahydropyridine-2,6-dicarboxylate N-succinyltransferase [EC:2.3.1.117]	ko00300 Lysine biosynthesis_x000D_ ko01100 Metabolic pathways_x000D_ ko01120 Microbial metabolism in diverse environments_x000D_ ko01230 Biosynthesis of amino acids	Amino acid transport and metabolism	0.00320391	0.00107078	33.4209	-3.8077	0.309049	8.11643
K00675	nhoA	N-hydroxyarylamine O-acetyltransferase [EC:2.3.1.118]	Null	Secondary metabolites biosynthesis, transport and catabolism	0.00134457	0.0004493	33.4159	-4.73529	0.363708	7.6808
K00677	lpxA	UDP-N-acetylglucosamine acyltransferase [EC:2.3.1.129]	ko00540 Lipopolysaccharide biosynthesis_x000D_ ko01100 Metabolic pathways_x000D_ ko01503 Cationic antimicrobial peptide (CAMP) resistance	Cell wall/membrane/envelope biogenesis	0.013812	0.0045509	32.9489	-2.36174	0.352606	14.9299
K00681	ggt	gamma-glutamyltranspeptidase / glutathione hydrolase [EC:2.3.2.2 3.4.19.13]	ko00430 Taurine and hypotaurine metabolism_x000D_ ko00460 Cyanoamino acid metabolism_x000D_ ko00480 Glutathione metabolism_x000D_ ko01100 Metabolic pathways	Amino acid transport and metabolism	0.00340033	0.00113899	33.4965	-3.73532	0.296577	7.93978
K00682	GGCT	gamma-glutamylcyclotransferase [EC:4.3.2.9]	ko00480 Glutathione metabolism_x000D_ ko01100 Metabolic pathways	Null	0.00261486	0.000865553	33.1013	-4.0098	0.328602	8.19498
K00683	QPCT	glutaminyl-peptide cyclotransferase [EC:2.3.2.5]	Null	Posttranslational modification, protein turnover, chaperones, Amino acid transport and metabolism	0.00139841	0.000741531	53.0267	-4.7162	0.548865	11.6379
K00688	PYG, glgP	glycogen phosphorylase [EC:2.4.1.1]	ko00500 Starch and sucrose metabolism_x000D_ ko01100 Metabolic pathways_x000D_ ko01110 Biosynthesis of secondary metabolites_x000D_ ko02026 Biofilm formation - Escherichia coli_x000D_ ko04217 Necroptosis_x000D_ ko04910 Insulin signaling pathway_x000D_ ko04922 Glucagon signaling pathway_x000D_ ko04931 Insulin resistance	Carbohydrate transport and metabolism	0.21366	0.00935593	4.37889	0.45095	0.0485766	10.7721
K00690	E2.4.1.7	sucrose phosphorylase [EC:2.4.1.7]	ko00500 Starch and sucrose metabolism_x000D_ ko01100 Metabolic pathways	Carbohydrate transport and metabolism	0.00405373	0.00123071	30.36	-3.59651	0.314812	8.75327
K00691	mapA	maltose phosphorylase [EC:2.4.1.8]	ko00500 Starch and sucrose metabolism_x000D_ ko01100 Metabolic pathways	Carbohydrate transport and metabolism	0.00407802	0.00174785	42.8603	-3.58999	0.398067	11.0882
K00692	sacB	levansucrase [EC:2.4.1.10]	ko00500 Starch and sucrose metabolism_x000D_ ko01100 Metabolic pathways_x000D_ ko02020 Two-component system	Null	0.00107123	0.000388675	36.2831	-4.94143	0.358454	7.25406
K00694	bcsA	cellulose synthase (UDP-forming) [EC:2.4.1.12]	ko00500 Starch and sucrose metabolism_x000D_ ko01100 Metabolic pathways_x000D_ ko02026 Biofilm formation - Escherichia coli	Cell motility	0.00240951	0.000704477	29.2374	-4.08758	0.327395	8.00951
K00700	GBE1, glgB	1,4-alpha-glucan branching enzyme [EC:2.4.1.18]	ko00500 Starch and sucrose metabolism_x000D_ ko01100 Metabolic pathways_x000D_ ko01110 Biosynthesis of secondary metabolites	Carbohydrate transport and metabolism	0.149258	0.00708584	4.74739	0.092201	0.0642473	69.6817
K00702	E2.4.1.20	cellobiose phosphorylase [EC:2.4.1.20]	ko00500 Starch and sucrose metabolism_x000D_ ko01100 Metabolic pathways	Null	0.0723334	0.00694589	9.60261	-0.638024	0.105487	16.5334
K00703	glgA	starch synthase [EC:2.4.1.21]	ko00500 Starch and sucrose metabolism_x000D_ ko01100 Metabolic pathways_x000D_ ko01110 Biosynthesis of secondary metabolites_x000D_ ko02026 Biofilm formation - Escherichia coli	Carbohydrate transport and metabolism	0.092967	0.00751007	8.07822	-0.384701	0.0764075	19.8615
K00705	malQ	4-alpha-glucanotransferase [EC:2.4.1.25]	ko00500 Starch and sucrose metabolism_x000D_ ko01100 Metabolic pathways_x000D_ ko01110 Biosynthesis of secondary metabolites	Carbohydrate transport and metabolism	0.183941	0.0133671	7.26706	0.300729	0.074712	24.8436
K00712	tagE	poly(glycerol-phosphate) alpha-glucosyltransferase [EC:2.4.1.52]	Null	Null	0.013528	0.00407218	30.1019	-2.35555	0.312847	13.2813
K00713	waaD	UDP-glucose:(glucosyl)LPS alpha-1,2-glucosyltransferase [EC:2.4.1.-]	ko00540 Lipopolysaccharide biosynthesis	Null	0.000977353	0.000650191	66.5256	-5.20213	0.577617	11.1035
K00718	FUT1_2	galactoside 2-L-fucosyltransferase 1/2 [EC:2.4.1.69]	ko00601 Glycosphingolipid biosynthesis - lacto and neolacto series ko00603 Glycosphingolipid biosynthesis - globo and isoglobo series ko01100 Metabolic pathways	Null	0.00030429	0.000179656	59.041	-6.27678	0.613293	9.77083
K00721	DPM1	dolichol-phosphate mannosyltransferase [EC:2.4.1.83]	ko00510 N-Glycan biosynthesis_x000D_ ko01100 Metabolic pathways	Cell wall/membrane/envelope biogenesis	0.0665208	0.00630207	9.47382	-0.718697	0.116494	16.209
K00728	POMT, pmt	dolichyl-phosphate-mannose-protein mannosyltransferase [EC:2.4.1.109]	ko00514 Other types of O-glycan biosynthesis_x000D_ ko00515 Mannose type O-glycan biosynthesis_x000D_ ko01100 Metabolic pathways	Posttranslational modification, protein turnover, chaperones	0.0376782	0.00883324	23.4439	-1.32135	0.228758	17.3125
K00729	ALG5	dolichyl-phosphate beta-glucosyltransferase [EC:2.4.1.117]	ko00510 N-Glycan biosynthesis_x000D_ ko01100 Metabolic pathways	Cell wall/membrane/envelope biogenesis	0.00186866	0.000813157	43.5156	-4.38364	0.455842	10.3987
K00737	MGAT3	beta-1,4-mannosyl-glycoprotein beta-1,4-N-acetylglucosaminyltransferase [EC:2.4.1.144]	ko00510 N-Glycan biosynthesis_x000D_ ko01100 Metabolic pathways	Null	0.00356602	0.00169017	47.3966	-3.75221	0.478041	12.7402
K00745	Null	Null	Null	Null	0.00556053	0.00185709	33.3977	-3.26069	0.329979	10.1199
K00748	lpxB	lipid-A-disaccharide synthase [EC:2.4.1.182]	ko00540 Lipopolysaccharide biosynthesis_x000D_ ko01100 Metabolic pathways	Cell wall/membrane/envelope biogenesis	0.0113205	0.00339895	30.0248	-2.54213	0.319981	12.5871
K00752	hasA	hyaluronan synthase [EC:2.4.1.212]	Null	Cell motility	0.000631515	0.000655649	103.822	-5.59288	0.667631	11.9372
K00754	bshA	L-malate glycosyltransferase [EC:2.4.1.-]	Null	Cell wall/membrane/envelope biogenesis	0.020845	0.00535777	25.7029	-1.90522	0.263792	13.8458
K00756	pdp	pyrimidine-nucleoside phosphorylase [EC:2.4.2.2]	ko00240 Pyrimidine metabolism_x000D_ ko01100 Metabolic pathways	Nucleotide transport and metabolism	0.0419969	0.00513591	12.2293	-1.18184	0.123506	10.4503
K00757	udp, UPP	uridine phosphorylase [EC:2.4.2.3]	ko00240 Pyrimidine metabolism_x000D_ ko00983 Drug metabolism - other enzymes_x000D_ ko01100 Metabolic pathways	Nucleotide transport and metabolism	0.0233268	0.00296399	12.7064	-1.77243	0.140103	7.90454
K00759	APRT, apt	adenine phosphoribosyltransferase [EC:2.4.2.7]	ko00230 Purine metabolism_x000D_ ko01100 Metabolic pathways	Nucleotide transport and metabolism	0.0238756	0.00241146	10.1001	-1.74339	0.103902	5.95975
K00760	hprT, hpt, HPRT1	hypoxanthine phosphoribosyltransferase [EC:2.4.2.8]	ko00230 Purine metabolism_x000D_ ko00983 Drug metabolism - other enzymes_x000D_ ko01100 Metabolic pathways_x000D_ ko01110 Biosynthesis of secondary metabolites	Nucleotide transport and metabolism	0.0357779	0.00172497	4.82132	-1.33506	0.054198	4.05961
K00761	upp, UPRT	uracil phosphoribosyltransferase [EC:2.4.2.9]	ko00240 Pyrimidine metabolism_x000D_ ko01100 Metabolic pathways	Nucleotide transport and metabolism	0.0369371	0.00239974	6.49682	-1.30437	0.0686335	5.26183
K00762	pyrE	orotate phosphoribosyltransferase [EC:2.4.2.10]	ko00240 Pyrimidine metabolism_x000D_ ko01100 Metabolic pathways	Nucleotide transport and metabolism	0.0597618	0.00382274	6.39663	-0.823042	0.0625161	7.59574
K00763	pncB, NAPRT1	nicotinate phosphoribosyltransferase [EC:6.3.4.21]	ko00760 Nicotinate and nicotinamide metabolism_x000D_ ko01100 Metabolic pathways	Coenzyme transport and metabolism	0.0618603	0.00504934	8.16248	-0.789958	0.0852754	10.7949
K00764	purF, PPAT	amidophosphoribosyltransferase [EC:2.4.2.14]	ko00230 Purine metabolism_x000D_ ko00250 Alanine, aspartate and glutamate metabolism_x000D_ ko01100 Metabolic pathways_x000D_ ko01110 Biosynthesis of secondary metabolites	Nucleotide transport and metabolism	0.127967	0.00700178	5.47155	-0.063573	0.0661662	104.079
K00765	hisG	ATP phosphoribosyltransferase [EC:2.4.2.17]	ko00340 Histidine metabolism_x000D_ ko01100 Metabolic pathways_x000D_ ko01110 Biosynthesis of secondary metabolites_x000D_ ko01230 Biosynthesis of amino acids	Amino acid transport and metabolism	0.0301	0.00239803	7.96689	-1.5099	0.0804294	5.32681
K00766	trpD	anthranilate phosphoribosyltransferase [EC:2.4.2.18]	ko00400 Phenylalanine, tyrosine and tryptophan biosynthesis_x000D_ ko01100 Metabolic pathways_x000D_ ko01110 Biosynthesis of secondary metabolites_x000D_ ko01230 Biosynthesis of amino acids	Amino acid transport and metabolism	0.0360858	0.00361489	10.0175	-1.33066	0.1038	7.80067
K00767	nadC, QPRT	nicotinate-nucleotide pyrophosphorylase (carboxylating) [EC:2.4.2.19]	ko00760 Nicotinate and nicotinamide metabolism_x000D_ ko01100 Metabolic pathways	Coenzyme transport and metabolism	0.0202248	0.0034139	16.8798	-1.92756	0.175486	9.10401
K00768	E2.4.2.21, cobU, cobT	nicotinate-nucleotide--dimethylbenzimidazole phosphoribosyltransferase [EC:2.4.2.21]	ko00860 Porphyrin and chlorophyll metabolism_x000D_ ko01100 Metabolic pathways	Coenzyme transport and metabolism	0.0213349	0.00253103	11.8633	-1.85784	0.125864	6.77474
K00772	mtaP, MTAP	5'-methylthioadenosine phosphorylase [EC:2.4.2.28]	ko00270 Cysteine and methionine metabolism_x000D_ ko01100 Metabolic pathways	Nucleotide transport and metabolism	0.00257851	0.000863848	33.5018	-4.02193	0.352642	8.76797
K00773	tgt, QTRT1	queuine tRNA-ribosyltransferase [EC:2.4.2.29]	Null	Translation, ribosomal structure and biogenesis	0.0751623	0.00420788	5.59839	-0.593926	0.0613442	10.3286
K00782	lldG	L-lactate dehydrogenase complex protein LldG	Null	Energy production and conversion	0.00190506	0.00129236	67.8381	-4.48179	0.675962	15.0824
K00783	rlmH	23S rRNA (pseudouridine1915-N3)-methyltransferase [EC:2.1.1.177]	Null	Translation, ribosomal structure and biogenesis	0.0330382	0.00168339	5.09528	-1.41598	0.056287	3.97513
K00784	rnz	ribonuclease Z [EC:3.1.26.11]	ko03013 RNA transport	Translation, ribosomal structure and biogenesis	0.0609211	0.00480803	7.89222	-0.805154	0.0982194	12.1988
K00786	GALT29A	beta-1,6-galactosyltransferase [EC:2.4.1.-]	Null	Null	0.0406735	0.00397281	9.76756	-1.21255	0.0969851	7.99845
K00788	thiE	thiamine-phosphate pyrophosphorylase [EC:2.5.1.3]	ko00730 Thiamine metabolism_x000D_ ko01100 Metabolic pathways	Coenzyme transport and metabolism	0.0241741	0.00384215	15.8936	-1.73917	0.166203	9.55645
K00789	metK	S-adenosylmethionine synthetase [EC:2.5.1.6]	ko00270 Cysteine and methionine metabolism_x000D_ ko01100 Metabolic pathways_x000D_ ko01110 Biosynthesis of secondary metabolites_x000D_ ko01230 Biosynthesis of amino acids	Coenzyme transport and metabolism	0.131784	0.00639629	4.85361	-0.0320496	0.0514285	160.465
K00790	murA	UDP-N-acetylglucosamine 1-carboxyvinyltransferase [EC:2.5.1.7]	ko00520 Amino sugar and nucleotide sugar metabolism_x000D_ ko00550 Peptidoglycan biosynthesis_x000D_ ko01100 Metabolic pathways	Cell wall/membrane/envelope biogenesis	0.140577	0.00684354	4.86818	0.0333778	0.0532361	159.495
K00791	miaA, TRIT1	tRNA dimethylallyltransferase [EC:2.5.1.75]	ko00908 Zeatin biosynthesis_x000D_ ko01100 Metabolic pathways_x000D_ ko01110 Biosynthesis of secondary metabolites	Translation, ribosomal structure and biogenesis	0.066658	0.00280853	4.21334	-0.712529	0.060732	8.52344
K00793	ribE, RIB5	riboflavin synthase [EC:2.5.1.9]	ko00740 Riboflavin metabolism_x000D_ ko01100 Metabolic pathways_x000D_ ko01110 Biosynthesis of secondary metabolites	Coenzyme transport and metabolism	0.00982576	0.00210314	21.4044	-2.65178	0.218513	8.24023
K00794	ribH, RIB4	6,7-dimethyl-8-ribityllumazine synthase [EC:2.5.1.78]	ko00740 Riboflavin metabolism_x000D_ ko01100 Metabolic pathways_x000D_ ko01110 Biosynthesis of secondary metabolites	Coenzyme transport and metabolism	0.00825338	0.00189006	22.9005	-2.83042	0.240825	8.50843
K00795	ispA	farnesyl diphosphate synthase [EC:2.5.1.1 2.5.1.10]	ko00900 Terpenoid backbone biosynthesis_x000D_ ko01100 Metabolic pathways_x000D_ ko01110 Biosynthesis of secondary metabolites	Coenzyme transport and metabolism	0.00148183	0.000405244	27.3476	-4.55579	0.265365	5.82478
K00796	folP	dihydropteroate synthase [EC:2.5.1.15]	ko00790 Folate biosynthesis_x000D_ ko01100 Metabolic pathways	Coenzyme transport and metabolism	0.0172811	0.00271712	15.7231	-2.07946	0.175237	8.42707
K00797	speE, SRM, SPE3	spermidine synthase [EC:2.5.1.16]	ko00270 Cysteine and methionine metabolism_x000D_ ko00330 Arginine and proline metabolism_x000D_ ko00480 Glutathione metabolism_x000D_ ko01100 Metabolic pathways	Amino acid transport and metabolism	0.0172633	0.00270513	15.6699	-2.07636	0.159566	7.68486
K00798	MMAB, pduO	cob(I)alamin adenosyltransferase [EC:2.5.1.17]	ko00860 Porphyrin and chlorophyll metabolism_x000D_ ko01100 Metabolic pathways	Coenzyme transport and metabolism	0.00661065	0.00206224	31.1958	-3.07052	0.313901	10.2231
K00800	aroA	3-phosphoshikimate 1-carboxyvinyltransferase [EC:2.5.1.19]	ko00400 Phenylalanine, tyrosine and tryptophan biosynthesis_x000D_ ko01100 Metabolic pathways_x000D_ ko01110 Biosynthesis of secondary metabolites_x000D_ ko01230 Biosynthesis of amino acids	Amino acid transport and metabolism	0.0719495	0.00399318	5.54997	-0.637748	0.0612485	9.60387
K00801	FDFT1	farnesyl-diphosphate farnesyltransferase [EC:2.5.1.21]	ko00100 Steroid biosynthesis_x000D_ ko00909 Sesquiterpenoid and triterpenoid biosynthesis_x000D_ ko01100 Metabolic pathways_x000D_ ko01110 Biosynthesis of secondary metabolites	Lipid transport and metabolism	0.0011613	0.00075945	65.3967	-4.98683	0.682878	13.6936
K00803	AGPS, agpS	alkyldihydroxyacetonephosphate synthase [EC:2.5.1.26]	ko00565 Ether lipid metabolism_x000D_ ko01100 Metabolic pathways_x000D_ ko04146 Peroxisome	Null	0.00208524	0.000860208	41.2523	-4.26633	0.414759	9.72167
K00805	hepST	heptaprenyl diphosphate synthase [EC:2.5.1.30]	ko00900 Terpenoid backbone biosynthesis_x000D_ ko01110 Biosynthesis of secondary metabolites	Coenzyme transport and metabolism	0.0228741	0.0019393	8.47816	-1.786	0.0882476	4.94107
K00806	uppS	undecaprenyl diphosphate synthase [EC:2.5.1.31]	ko00550 Peptidoglycan biosynthesis_x000D_ ko00900 Terpenoid backbone biosynthesis_x000D_ ko01110 Biosynthesis of secondary metabolites	Lipid transport and metabolism	0.049109	0.00231987	4.72393	-1.01819	0.0586239	5.75767
K00812	aspB	aspartate aminotransferase [EC:2.6.1.1]	ko00220 Arginine biosynthesis_x000D_ ko00250 Alanine, aspartate and glutamate metabolism_x000D_ ko00270 Cysteine and methionine metabolism_x000D_ ko00330 Arginine and proline metabolism_x000D_ ko00350 Tyrosine metabolism_x000D_ ko00360 Phenylalanine metabolism_x000D_ ko00400 Phenylalanine, tyrosine and tryptophan biosynthesis_x000D_ ko00401 Novobiocin biosynthesis_x000D_ ko00950 Isoquinoline alka…	Amino acid transport and metabolism	0.0448698	0.00720518	16.058	-1.13138	0.171991	15.2018
K00817	hisC	histidinol-phosphate aminotransferase [EC:2.6.1.9]	ko00340 Histidine metabolism_x000D_ ko00350 Tyrosine metabolism_x000D_ ko00360 Phenylalanine metabolism_x000D_ ko00400 Phenylalanine, tyrosine and tryptophan biosynthesis_x000D_ ko00401 Novobiocin biosynthesis_x000D_ ko00960 Tropane, piperidine and pyridine alkaloid biosynthesis_x000D_ ko01100 Metabolic pathways_x000D_ ko01110 Biosynthesis of secondary metabolites_x000D_ ko01230 Biosynthesis of a…	Amino acid transport and metabolism	0.0480195	0.00337877	7.03625	-1.04228	0.0748387	7.18031
K00819	rocD, OAT	ornithine--oxo-acid transaminase [EC:2.6.1.13]	ko00330 Arginine and proline metabolism_x000D_ ko01100 Metabolic pathways_x000D_ ko01110 Biosynthesis of secondary metabolites	Amino acid transport and metabolism	0.00032205	0.000257997	80.1109	-6.33945	0.815123	12.858
K00820	glmS, GFPT	glutamine---fructose-6-phosphate transaminase (isomerizing) [EC:2.6.1.16]	ko00250 Alanine, aspartate and glutamate metabolism_x000D_ ko00520 Amino sugar and nucleotide sugar metabolism_x000D_ ko01100 Metabolic pathways_x000D_ ko04931 Insulin resistance	Cell wall/membrane/envelope biogenesis	0.118192	0.00567251	4.7994	-0.14066	0.0536899	38.17
K00821	argD	acetylornithine/N-succinyldiaminopimelate aminotransferase [EC:2.6.1.11 2.6.1.17]	ko00220 Arginine biosynthesis_x000D_ ko00300 Lysine biosynthesis_x000D_ ko01100 Metabolic pathways_x000D_ ko01110 Biosynthesis of secondary metabolites_x000D_ ko01120 Microbial metabolism in diverse environments_x000D_ ko01210 2-Oxocarboxylic acid metabolism_x000D_ ko01230 Biosynthesis of amino acids	Amino acid transport and metabolism	0.0519552	0.00306722	5.90358	-0.96296	0.0656302	6.81546
K00824	dat	D-alanine transaminase [EC:2.6.1.21]	ko00310 Lysine degradation_x000D_ ko00330 Arginine and proline metabolism_x000D_ ko00360 Phenylalanine metabolism_x000D_ ko00472 D-Arginine and D-ornithine metabolism_x000D_ ko00473 D-Alanine metabolism_x000D_ ko01100 Metabolic pathways	Amino acid transport and metabolism, Coenzyme transport and metabolism	0.00240301	0.000728437	30.3135	-4.08516	0.272925	6.6809
K00826	E2.6.1.42, ilvE	branched-chain amino acid aminotransferase [EC:2.6.1.42]	ko00270 Cysteine and methionine metabolism_x000D_ ko00280 Valine, leucine and isoleucine degradation_x000D_ ko00290 Valine, leucine and isoleucine biosynthesis_x000D_ ko00770 Pantothenate and CoA biosynthesis_x000D_ ko00966 Glucosinolate biosynthesis_x000D_ ko01100 Metabolic pathways_x000D_ ko01110 Biosynthesis of secondary metabolites_x000D_ ko01210 2-Oxocarboxylic acid metabolism_x000D_ ko01230…	Amino acid transport and metabolism, Coenzyme transport and metabolism	0.0572147	0.00327126	5.71753	-0.866742	0.0634941	7.3256
K00830	AGXT	alanine-glyoxylate transaminase / serine-glyoxylate transaminase / serine-pyruvate transaminase [EC:2.6.1.44 2.6.1.45 2.6.1.51]	ko00250 Alanine, aspartate and glutamate metabolism_x000D_ ko00260 Glycine, serine and threonine metabolism_x000D_ ko00630 Glyoxylate and dicarboxylate metabolism_x000D_ ko00680 Methane metabolism_x000D_ ko01100 Metabolic pathways_x000D_ ko01110 Biosynthesis of secondary metabolites_x000D_ ko01120 Microbial metabolism in diverse environments_x000D_ ko01200 Carbon metabolism_x000D_ ko04146 Peroxis…	Null	0.00341011	0.00126384	37.0615	-3.7507	0.363877	9.70157
K00831	serC, PSAT1	phosphoserine aminotransferase [EC:2.6.1.52]	ko00260 Glycine, serine and threonine metabolism_x000D_ ko00270 Cysteine and methionine metabolism_x000D_ ko00680 Methane metabolism_x000D_ ko00750 Vitamin B6 metabolism_x000D_ ko01100 Metabolic pathways_x000D_ ko01110 Biosynthesis of secondary metabolites_x000D_ ko01120 Microbial metabolism in diverse environments_x000D_ ko01200 Carbon metabolism_x000D_ ko01230 Biosynthesis of amino acids	Coenzyme transport and metabolism, Amino acid transport and metabolism	0.05519	0.00331976	6.01515	-0.9031	0.0672009	7.44113
K00832	tyrB	aromatic-amino-acid transaminase [EC:2.6.1.57]	ko00270 Cysteine and methionine metabolism_x000D_ ko00350 Tyrosine metabolism_x000D_ ko00360 Phenylalanine metabolism_x000D_ ko00400 Phenylalanine, tyrosine and tryptophan biosynthesis_x000D_ ko00401 Novobiocin biosynthesis_x000D_ ko00950 Isoquinoline alkaloid biosynthesis_x000D_ ko00960 Tropane, piperidine and pyridine alkaloid biosynthesis_x000D_ ko01100 Metabolic pathways_x000D_ ko01110 Biosyn…	Amino acid transport and metabolism	0.00191073	0.000863817	45.2088	-4.3951	0.400243	9.10658
K00833	bioA	adenosylmethionine---8-amino-7-oxononanoate aminotransferase [EC:2.6.1.62]	ko00780 Biotin metabolism_x000D_ ko01100 Metabolic pathways	Coenzyme transport and metabolism	0.0118314	0.00389248	32.8997	-2.51448	0.351634	13.9843
K00836	ectB, dat	diaminobutyrate-2-oxoglutarate transaminase [EC:2.6.1.76]	ko00260 Glycine, serine and threonine metabolism_x000D_ ko01100 Metabolic pathways_x000D_ ko01120 Microbial metabolism in diverse environments_x000D_ ko01210 2-Oxocarboxylic acid metabolism_x000D_ ko01230 Biosynthesis of amino acids	Amino acid transport and metabolism	0.00973631	0.00249475	25.6232	-2.68047	0.279018	10.4093
K00841	patA	aminotransferase [EC:2.6.1.-]	ko00300 Lysine biosynthesis_x000D_ ko01100 Metabolic pathways_x000D_ ko01110 Biosynthesis of secondary metabolites_x000D_ ko01230 Biosynthesis of amino acids	Amino acid transport and metabolism	0.0093414	0.00312979	33.5045	-2.74747	0.358988	13.0661
K00844	HK	hexokinase [EC:2.7.1.1]	ko00010 Glycolysis / Gluconeogenesis_x000D_ ko00051 Fructose and mannose metabolism_x000D_ ko00052 Galactose metabolism_x000D_ ko00500 Starch and sucrose metabolism_x000D_ ko00520 Amino sugar and nucleotide sugar metabolism_x000D_ ko00521 Streptomycin biosynthesis_x000D_ ko00524 Neomycin, kanamycin and gentamicin biosynthesis_x000D_ ko01100 Metabolic pathways_x000D_ ko01110 Biosynthesis of second…	Null	0.00183706	0.000696402	37.9084	-4.37623	0.347871	7.94909
K00845	glk	glucokinase [EC:2.7.1.2]	ko00010 Glycolysis / Gluconeogenesis_x000D_ ko00052 Galactose metabolism_x000D_ ko00500 Starch and sucrose metabolism_x000D_ ko00520 Amino sugar and nucleotide sugar metabolism_x000D_ ko00521 Streptomycin biosynthesis_x000D_ ko00524 Neomycin, kanamycin and gentamicin biosynthesis_x000D_ ko01100 Metabolic pathways_x000D_ ko01110 Biosynthesis of secondary metabolites_x000D_ ko01120 Microbial metabo…	Carbohydrate transport and metabolism	0.0933972	0.00481894	5.15962	-0.375701	0.0617679	16.4407
K00847	E2.7.1.4, scrK	fructokinase [EC:2.7.1.4]	ko00051 Fructose and mannose metabolism_x000D_ ko00500 Starch and sucrose metabolism_x000D_ ko00520 Amino sugar and nucleotide sugar metabolism_x000D_ ko01100 Metabolic pathways_x000D_ ko01110 Biosynthesis of secondary metabolites	Carbohydrate transport and metabolism	0.0512941	0.00444066	8.65725	-0.977092	0.0936742	9.58704
K00848	rhaB	rhamnulokinase [EC:2.7.1.5]	ko00040 Pentose and glucuronate interconversions_x000D_ ko00051 Fructose and mannose metabolism_x000D_ ko01100 Metabolic pathways_x000D_ ko01120 Microbial metabolism in diverse environments	Carbohydrate transport and metabolism	0.0385752	0.00425634	11.0339	-1.26461	0.109119	8.62869
K00849	galK	galactokinase [EC:2.7.1.6]	ko00052 Galactose metabolism_x000D_ ko00520 Amino sugar and nucleotide sugar metabolism_x000D_ ko01100 Metabolic pathways	Carbohydrate transport and metabolism	0.0903139	0.00628526	6.95935	-0.4104	0.0796769	19.4145
K00850	pfkA, PFK	6-phosphofructokinase 1 [EC:2.7.1.11]	ko00010 Glycolysis / Gluconeogenesis_x000D_ ko00030 Pentose phosphate pathway_x000D_ ko00051 Fructose and mannose metabolism_x000D_ ko00052 Galactose metabolism_x000D_ ko00680 Methane metabolism_x000D_ ko01100 Metabolic pathways_x000D_ ko01110 Biosynthesis of secondary metabolites_x000D_ ko01120 Microbial metabolism in diverse environments_x000D_ ko01200 Carbon metabolism_x000D_ ko01230 Biosynthe…	Carbohydrate transport and metabolism	0.0585414	0.00300173	5.12754	-0.850027	0.0623068	7.32998
K00851	E2.7.1.12, gntK, idnK	gluconokinase [EC:2.7.1.12]	ko00030 Pentose phosphate pathway_x000D_ ko01100 Metabolic pathways_x000D_ ko01110 Biosynthesis of secondary metabolites_x000D_ ko01120 Microbial metabolism in diverse environments_x000D_ ko01200 Carbon metabolism	Carbohydrate transport and metabolism	0.00153069	0.000639383	41.7708	-4.56691	0.375009	8.21144
K00852	rbsK, RBKS	ribokinase [EC:2.7.1.15]	ko00030 Pentose phosphate pathway_x000D_ ko01100 Metabolic pathways	Carbohydrate transport and metabolism	0.0195716	0.00283038	14.4617	-1.95412	0.141034	7.21727
K00853	araB	L-ribulokinase [EC:2.7.1.16]	ko00040 Pentose and glucuronate interconversions_x000D_ ko01100 Metabolic pathways	Carbohydrate transport and metabolism	0.0672913	0.00540924	8.03855	-0.707028	0.0809904	11.455
K00854	xylB, XYLB	xylulokinase [EC:2.7.1.17]	ko00040 Pentose and glucuronate interconversions_x000D_ ko01100 Metabolic pathways	Carbohydrate transport and metabolism	0.0797247	0.00752063	9.43324	-0.536478	0.0914082	17.0386
K00855	PRK, prkB	phosphoribulokinase [EC:2.7.1.19]	ko00710 Carbon fixation in photosynthetic organisms_x000D_ ko01100 Metabolic pathways_x000D_ ko01120 Microbial metabolism in diverse environments_x000D_ ko01200 Carbon metabolism	Nucleotide transport and metabolism	0.00345347	0.00193242	55.956	-3.80362	0.484732	12.744
K00856	E2.7.1.20, ADK	adenosine kinase [EC:2.7.1.20]	ko00230 Purine metabolism_x000D_ ko01100 Metabolic pathways	Carbohydrate transport and metabolism	0.00231155	0.00155146	67.1177	-4.28972	0.668596	15.586
K00857	tdk, TK	thymidine kinase [EC:2.7.1.21]	ko00240 Pyrimidine metabolism_x000D_ ko00983 Drug metabolism - other enzymes_x000D_ ko01100 Metabolic pathways	Nucleotide transport and metabolism	0.021905	0.00218332	9.96721	-1.83094	0.110888	6.05636
K00858	ppnK, NADK	NAD+ kinase [EC:2.7.1.23]	ko00760 Nicotinate and nicotinamide metabolism_x000D_ ko01100 Metabolic pathways	Nucleotide transport and metabolism	0.0468171	0.00254363	5.43312	-1.06696	0.0631929	5.9227
K00859	coaE	dephospho-CoA kinase [EC:2.7.1.24]	ko00770 Pantothenate and CoA biosynthesis_x000D_ ko01100 Metabolic pathways	Coenzyme transport and metabolism	0.0314161	0.00225279	7.17082	-1.46655	0.073594	5.01819
K00860	cysC	adenylylsulfate kinase [EC:2.7.1.25]	ko00230 Purine metabolism_x000D_ ko00920 Sulfur metabolism_x000D_ ko01100 Metabolic pathways_x000D_ ko01120 Microbial metabolism in diverse environments	Inorganic ion transport and metabolism	0.00125768	0.000540887	43.0066	-4.76698	0.411072	8.62333
K00864	glpK, GK	glycerol kinase [EC:2.7.1.30]	ko00561 Glycerolipid metabolism_x000D_ ko01100 Metabolic pathways_x000D_ ko03320 PPAR signaling pathway_x000D_ ko04626 Plant-pathogen interaction	Energy production and conversion	0.0611792	0.00595027	9.72598	-0.802475	0.0988289	12.3155
K00865	glxK, garK	glycerate 2-kinase [EC:2.7.1.165]	ko00260 Glycine, serine and threonine metabolism_x000D_ ko00561 Glycerolipid metabolism_x000D_ ko00630 Glyoxylate and dicarboxylate metabolism_x000D_ ko01100 Metabolic pathways_x000D_ ko01110 Biosynthesis of secondary metabolites_x000D_ ko01120 Microbial metabolism in diverse environments	Carbohydrate transport and metabolism	0.0118534	0.00257064	21.6869	-2.46534	0.214764	8.71136
K00868	pdxK, pdxY	pyridoxine kinase [EC:2.7.1.35]	ko00750 Vitamin B6 metabolism_x000D_ ko01100 Metabolic pathways	Coenzyme transport and metabolism	0.0343335	0.0032	9.32035	-1.37983	0.0869324	6.30023
K00872	thrB	homoserine kinase [EC:2.7.1.39]	ko00260 Glycine, serine and threonine metabolism_x000D_ ko01100 Metabolic pathways_x000D_ ko01110 Biosynthesis of secondary metabolites_x000D_ ko01120 Microbial metabolism in diverse environments_x000D_ ko01230 Biosynthesis of amino acids	Amino acid transport and metabolism	0.00742198	0.00145695	19.6302	-2.9381	0.180136	6.13103
K00873	PK, pyk	pyruvate kinase [EC:2.7.1.40]	ko00010 Glycolysis / Gluconeogenesis_x000D_ ko00230 Purine metabolism_x000D_ ko00620 Pyruvate metabolism_x000D_ ko01100 Metabolic pathways_x000D_ ko01110 Biosynthesis of secondary metabolites_x000D_ ko01120 Microbial metabolism in diverse environments_x000D_ ko01200 Carbon metabolism_x000D_ ko01230 Biosynthesis of amino acids_x000D_ ko04922 Glucagon signaling pathway_x000D_ ko04930 Type II diabet…	Carbohydrate transport and metabolism	0.0784019	0.00542624	6.92105	-0.55342	0.0690261	12.4726
K00874	kdgK	2-dehydro-3-deoxygluconokinase [EC:2.7.1.45]	ko00030 Pentose phosphate pathway_x000D_ ko01100 Metabolic pathways_x000D_ ko01120 Microbial metabolism in diverse environments_x000D_ ko01200 Carbon metabolism	Carbohydrate transport and metabolism	0.0709215	0.00593165	8.36369	-0.654497	0.0818287	12.5025
K00876	udk, UCK	uridine kinase [EC:2.7.1.48]	ko00240 Pyrimidine metabolism_x000D_ ko00983 Drug metabolism - other enzymes_x000D_ ko01100 Metabolic pathways	Nucleotide transport and metabolism	0.0975086	0.00447953	4.59399	-0.33254	0.06222	18.7105
K00878	thiM	hydroxyethylthiazole kinase [EC:2.7.1.50]	ko00730 Thiamine metabolism_x000D_ ko01100 Metabolic pathways	Coenzyme transport and metabolism	0.00813983	0.00124956	15.3512	-2.82741	0.159086	5.62658
K00879	fucK	L-fuculokinase [EC:2.7.1.51]	ko00051 Fructose and mannose metabolism_x000D_ ko01100 Metabolic pathways_x000D_ ko01120 Microbial metabolism in diverse environments	Carbohydrate transport and metabolism	0.00180967	0.000996706	55.0768	-4.47798	0.566659	12.6543
K00880	lyxK	L-xylulokinase [EC:2.7.1.53]	ko00040 Pentose and glucuronate interconversions_x000D_ ko00053 Ascorbate and aldarate metabolism_x000D_ ko01100 Metabolic pathways	Carbohydrate transport and metabolism	0.00106035	0.000521035	49.1381	-4.9715	0.431185	8.67314
K00882	fruK	1-phosphofructokinase [EC:2.7.1.56]	ko00051 Fructose and mannose metabolism_x000D_ ko01100 Metabolic pathways_x000D_ ko02060 Phosphotransferase system (PTS)	Carbohydrate transport and metabolism	0.0230583	0.00305948	13.2685	-1.78343	0.122368	6.86138
K00887	dgkA	undecaprenol kinase [EC:2.7.1.66]	ko00550 Peptidoglycan biosynthesis	Lipid transport and metabolism	0.00251996	0.000773859	30.7091	-4.04648	0.292666	7.23261
K00891	aroK, aroL	shikimate kinase [EC:2.7.1.71]	ko00400 Phenylalanine, tyrosine and tryptophan biosynthesis_x000D_ ko01100 Metabolic pathways_x000D_ ko01110 Biosynthesis of secondary metabolites_x000D_ ko01230 Biosynthesis of amino acids	Amino acid transport and metabolism	0.02773	0.00306224	11.0431	-1.5955	0.111735	7.00309
K00895	pfp, PFP	diphosphate-dependent phosphofructokinase [EC:2.7.1.90]	ko00010 Glycolysis / Gluconeogenesis_x000D_ ko00030 Pentose phosphate pathway_x000D_ ko00051 Fructose and mannose metabolism_x000D_ ko01100 Metabolic pathways_x000D_ ko01110 Biosynthesis of secondary metabolites_x000D_ ko01120 Microbial metabolism in diverse environments	Carbohydrate transport and metabolism	0.0104818	0.00372566	35.5442	-2.64127	0.398954	15.1046
K00897	aphA	kanamycin kinase [EC:2.7.1.95]	Null	Translation, ribosomal structure and biogenesis	0.00633976	0.00146101	23.0452	-3.09058	0.227549	7.36267
K00899	mtnK	5-methylthioribose kinase [EC:2.7.1.100]	ko00270 Cysteine and methionine metabolism_x000D_ ko01100 Metabolic pathways	Null	0.000916858	0.000910322	99.2871	-5.23241	0.545839	10.4319
K00901	dgkA, DGK	diacylglycerol kinase (ATP) [EC:2.7.1.107]	ko00561 Glycerolipid metabolism_x000D_ ko00564 Glycerophospholipid metabolism_x000D_ ko01100 Metabolic pathways_x000D_ ko01110 Biosynthesis of secondary metabolites_x000D_ ko04070 Phosphatidylinositol signaling system_x000D_ ko04072 Phospholipase D signaling pathway_x000D_ ko04361 Axon regeneration_x000D_ ko05231 Choline metabolism in cancer	Lipid transport and metabolism	0.00699475	0.00137354	19.6368	-3.0084	0.198905	6.61165
K00903	epsB	protein-tyrosine kinase [EC:2.7.10.2]	Null	Cell cycle control, cell division, chromosome partitioning	0.00371017	0.00109604	29.5414	-3.67106	0.28594	7.78902
K00912	lpxK	tetraacyldisaccharide 4'-kinase [EC:2.7.1.130]	ko00540 Lipopolysaccharide biosynthesis_x000D_ ko01100 Metabolic pathways	Cell wall/membrane/envelope biogenesis	0.00996273	0.00315459	31.6639	-2.67633	0.329146	12.2984
K00917	lacC	tagatose 6-phosphate kinase [EC:2.7.1.144]	ko00052 Galactose metabolism_x000D_ ko01100 Metabolic pathways	Carbohydrate transport and metabolism	0.00323009	0.0014295	44.2558	-3.8412	0.447436	11.6483
K00919	ispE	4-diphosphocytidyl-2-C-methyl-D-erythritol kinase [EC:2.7.1.148]	ko00900 Terpenoid backbone biosynthesis_x000D_ ko01100 Metabolic pathways_x000D_ ko01110 Biosynthesis of secondary metabolites	Lipid transport and metabolism	0.0481684	0.00229436	4.76321	-1.03809	0.0527796	5.08432
K00925	ackA	acetate kinase [EC:2.7.2.1]	ko00430 Taurine and hypotaurine metabolism_x000D_ ko00620 Pyruvate metabolism_x000D_ ko00640 Propanoate metabolism_x000D_ ko00680 Methane metabolism_x000D_ ko00720 Carbon fixation pathways in prokaryotes_x000D_ ko01100 Metabolic pathways_x000D_ ko01120 Microbial metabolism in diverse environments_x000D_ ko01200 Carbon metabolism	Energy production and conversion	0.0890588	0.0046771	5.2517	-0.42309	0.0586521	13.8628
K00926	arcC	carbamate kinase [EC:2.7.2.2]	ko00220 Arginine biosynthesis_x000D_ ko00230 Purine metabolism_x000D_ ko00910 Nitrogen metabolism_x000D_ ko01100 Metabolic pathways_x000D_ ko01120 Microbial metabolism in diverse environments_x000D_ ko01200 Carbon metabolism	Amino acid transport and metabolism	0.00903639	0.0018646	20.6343	-2.73437	0.213808	7.81929
K00927	PGK, pgk	phosphoglycerate kinase [EC:2.7.2.3]	ko00010 Glycolysis / Gluconeogenesis_x000D_ ko00710 Carbon fixation in photosynthetic organisms_x000D_ ko01100 Metabolic pathways_x000D_ ko01110 Biosynthesis of secondary metabolites_x000D_ ko01120 Microbial metabolism in diverse environments_x000D_ ko01200 Carbon metabolism_x000D_ ko01230 Biosynthesis of amino acids_x000D_ ko04066 HIF-1 signaling pathway	Carbohydrate transport and metabolism	0.0823111	0.0037913	4.60607	-0.503198	0.0492027	9.778
K00928	lysC	aspartate kinase [EC:2.7.2.4]	ko00260 Glycine, serine and threonine metabolism_x000D_ ko00261 Monobactam biosynthesis_x000D_ ko00270 Cysteine and methionine metabolism_x000D_ ko00300 Lysine biosynthesis_x000D_ ko01100 Metabolic pathways_x000D_ ko01110 Biosynthesis of secondary metabolites_x000D_ ko01120 Microbial metabolism in diverse environments_x000D_ ko01210 2-Oxocarboxylic acid metabolism_x000D_ ko01230 Biosynthesis of a…	Amino acid transport and metabolism	0.0846233	0.00408003	4.8214	-0.474255	0.050562	10.6614
K00929	buk	butyrate kinase [EC:2.7.2.7]	ko00650 Butanoate metabolism_x000D_ ko01100 Metabolic pathways	Energy production and conversion	0.0142464	0.00253471	17.792	-2.27476	0.188695	8.29515
K00930	argB	acetylglutamate kinase [EC:2.7.2.8]	ko00220 Arginine biosynthesis_x000D_ ko01100 Metabolic pathways_x000D_ ko01110 Biosynthesis of secondary metabolites_x000D_ ko01210 2-Oxocarboxylic acid metabolism_x000D_ ko01230 Biosynthesis of amino acids	Amino acid transport and metabolism	0.0399644	0.0026132	6.53881	-1.22559	0.0684907	5.58836
K00931	proB	glutamate 5-kinase [EC:2.7.2.11]	ko00330 Arginine and proline metabolism_x000D_ ko00332 Carbapenem biosynthesis_x000D_ ko01100 Metabolic pathways_x000D_ ko01110 Biosynthesis of secondary metabolites_x000D_ ko01230 Biosynthesis of amino acids	Amino acid transport and metabolism	0.0349026	0.00233143	6.67983	-1.36082	0.0722611	5.31013
K00937	ppk	polyphosphate kinase [EC:2.7.4.1]	ko00190 Oxidative phosphorylation_x000D_ ko03018 RNA degradation	Inorganic ion transport and metabolism	0.0584226	0.00487842	8.35022	-0.847338	0.0803159	9.47862
K00939	adk, AK	adenylate kinase [EC:2.7.4.3]	ko00230 Purine metabolism_x000D_ ko00730 Thiamine metabolism_x000D_ ko01100 Metabolic pathways_x000D_ ko01110 Biosynthesis of secondary metabolites	Nucleotide transport and metabolism	0.0562187	0.00300179	5.33948	-0.884557	0.0601316	6.79794
K00940	ndk, NME	nucleoside-diphosphate kinase [EC:2.7.4.6]	ko00230 Purine metabolism_x000D_ ko00240 Pyrimidine metabolism_x000D_ ko00983 Drug metabolism - other enzymes_x000D_ ko01100 Metabolic pathways_x000D_ ko01110 Biosynthesis of secondary metabolites_x000D_ ko04016 MAPK signaling pathway - plant	Nucleotide transport and metabolism	0.00472181	0.00141906	30.0533	-3.40614	0.321619	9.44233
K00941	thiD	hydroxymethylpyrimidine/phosphomethylpyrimidine kinase [EC:2.7.1.49 2.7.4.7]	ko00730 Thiamine metabolism_x000D_ ko01100 Metabolic pathways	Coenzyme transport and metabolism	0.0257912	0.00494657	19.1793	-1.6791	0.196455	11.7001
K00942	E2.7.4.8, gmk	guanylate kinase [EC:2.7.4.8]	ko00230 Purine metabolism_x000D_ ko01100 Metabolic pathways	Nucleotide transport and metabolism	0.0562443	0.00395228	7.02699	-0.883722	0.0755107	8.54462
K00943	tmk, DTYMK	dTMP kinase [EC:2.7.4.9]	ko00240 Pyrimidine metabolism_x000D_ ko01100 Metabolic pathways	Nucleotide transport and metabolism	0.0340313	0.00402214	11.8189	-1.39197	0.114517	8.22696
K00945	cmk	CMP/dCMP kinase [EC:2.7.4.25]	ko00240 Pyrimidine metabolism_x000D_ ko01100 Metabolic pathways	Nucleotide transport and metabolism	0.0929938	0.00436499	4.69385	-0.379589	0.0622009	16.3864
K00946	thiL	thiamine-monophosphate kinase [EC:2.7.4.16]	ko00730 Thiamine metabolism_x000D_ ko01100 Metabolic pathways	Coenzyme transport and metabolism	0.010237	0.00315386	30.8086	-2.64157	0.323988	12.265
K00948	PRPS, prsA	ribose-phosphate pyrophosphokinase [EC:2.7.6.1]	ko00030 Pentose phosphate pathway_x000D_ ko00230 Purine metabolism_x000D_ ko01100 Metabolic pathways_x000D_ ko01110 Biosynthesis of secondary metabolites_x000D_ ko01120 Microbial metabolism in diverse environments_x000D_ ko01200 Carbon metabolism_x000D_ ko01230 Biosynthesis of amino acids	Nucleotide transport and metabolism, Amino acid transport and metabolism	0.0843402	0.00366488	4.34536	-0.477867	0.0483375	10.1153
K00949	thiN, TPK1, THI80	thiamine pyrophosphokinase [EC:2.7.6.2]	ko00730 Thiamine metabolism_x000D_ ko01100 Metabolic pathways	Coenzyme transport and metabolism	0.0287366	0.0036461	12.688	-1.55971	0.124593	7.98823
K00950	folK	2-amino-4-hydroxy-6-hydroxymethyldihydropteridine diphosphokinase [EC:2.7.6.3]	ko00790 Folate biosynthesis_x000D_ ko01100 Metabolic pathways	Coenzyme transport and metabolism	0.00804721	0.00261858	32.5402	-2.88411	0.326519	11.3213
K00951	relA	GTP pyrophosphokinase [EC:2.7.6.5]	ko00230 Purine metabolism_x000D_ ko01100 Metabolic pathways	Signal transduction mechanisms, Transcription	0.179846	0.00799174	4.44365	0.279453	0.0616165	22.0489
K00952	nadM	nicotinamide-nucleotide adenylyltransferase [EC:2.7.7.1]	ko00760 Nicotinate and nicotinamide metabolism_x000D_ ko01100 Metabolic pathways	Coenzyme transport and metabolism	0.000825935	0.000424534	51.4004	-5.25748	0.50151	9.53898
K00954	E2.7.7.3A, coaD, kdtB	pantetheine-phosphate adenylyltransferase [EC:2.7.7.3]	ko00770 Pantothenate and CoA biosynthesis_x000D_ ko01100 Metabolic pathways	Coenzyme transport and metabolism	0.033313	0.00196097	5.88651	-1.40698	0.0589814	4.19205
K00955	cysNC	bifunctional enzyme CysN/CysC [EC:2.7.7.4 2.7.1.25]	ko00230 Purine metabolism_x000D_ ko00261 Monobactam biosynthesis_x000D_ ko00450 Selenocompound metabolism_x000D_ ko00920 Sulfur metabolism_x000D_ ko01100 Metabolic pathways_x000D_ ko01110 Biosynthesis of secondary metabolites_x000D_ ko01120 Microbial metabolism in diverse environments	Inorganic ion transport and metabolism	0.00356723	0.00107623	30.1698	-3.70628	0.291569	7.86689
K00956	cysN	sulfate adenylyltransferase subunit 1 [EC:2.7.7.4]	ko00230 Purine metabolism_x000D_ ko00261 Monobactam biosynthesis_x000D_ ko00450 Selenocompound metabolism_x000D_ ko00920 Sulfur metabolism_x000D_ ko01100 Metabolic pathways_x000D_ ko01110 Biosynthesis of secondary metabolites_x000D_ ko01120 Microbial metabolism in diverse environments	Inorganic ion transport and metabolism	0.00457265	0.00102682	22.4558	-3.43024	0.229805	6.69938
K00957	cysD	sulfate adenylyltransferase subunit 2 [EC:2.7.7.4]	ko00230 Purine metabolism_x000D_ ko00261 Monobactam biosynthesis_x000D_ ko00450 Selenocompound metabolism_x000D_ ko00920 Sulfur metabolism_x000D_ ko01100 Metabolic pathways_x000D_ ko01110 Biosynthesis of secondary metabolites_x000D_ ko01120 Microbial metabolism in diverse environments	Amino acid transport and metabolism, Coenzyme transport and metabolism	0.00503843	0.00129761	25.7543	-3.34455	0.257426	7.69689
K00962	pnp, PNPT1	polyribonucleotide nucleotidyltransferase [EC:2.7.7.8]	ko03018 RNA degradation	Translation, ribosomal structure and biogenesis	0.151553	0.00624255	4.11904	0.108469	0.0528136	48.6902
K00963	UGP2, galU, galF	UTP--glucose-1-phosphate uridylyltransferase [EC:2.7.7.9]	ko00040 Pentose and glucuronate interconversions_x000D_ ko00052 Galactose metabolism_x000D_ ko00500 Starch and sucrose metabolism_x000D_ ko00520 Amino sugar and nucleotide sugar metabolism_x000D_ ko01100 Metabolic pathways_x000D_ ko01110 Biosynthesis of secondary metabolites	Cell wall/membrane/envelope biogenesis	0.0218588	0.00273899	12.5304	-1.83499	0.122893	6.69718
K00965	galT, GALT	UDPglucose--hexose-1-phosphate uridylyltransferase [EC:2.7.7.12]	ko00052 Galactose metabolism_x000D_ ko00520 Amino sugar and nucleotide sugar metabolism_x000D_ ko01100 Metabolic pathways_x000D_ ko04917 Prolactin signaling pathway	Carbohydrate transport and metabolism	0.0477266	0.00549339	11.5101	-1.05269	0.113815	10.8119
K00966	GMPP	mannose-1-phosphate guanylyltransferase [EC:2.7.7.13]	ko00051 Fructose and mannose metabolism_x000D_ ko00520 Amino sugar and nucleotide sugar metabolism_x000D_ ko01100 Metabolic pathways_x000D_ ko01110 Biosynthesis of secondary metabolites	Translation, ribosomal structure and biogenesis, Cell wall/membrane/envelope biogenesis	0.0105214	0.0018625	17.7019	-2.57403	0.17465	6.78509
K00968	PCYT1	choline-phosphate cytidylyltransferase [EC:2.7.7.15]	ko00440 Phosphonate and phosphinate metabolism_x000D_ ko00564 Glycerophospholipid metabolism_x000D_ ko01100 Metabolic pathways_x000D_ ko05231 Choline metabolism in cancer	Cell wall/membrane/envelope biogenesis	0.0113197	0.00248433	21.947	-2.51154	0.230705	9.1858
K00969	nadD	nicotinate-nucleotide adenylyltransferase [EC:2.7.7.18]	ko00760 Nicotinate and nicotinamide metabolism_x000D_ ko01100 Metabolic pathways	Coenzyme transport and metabolism	0.0639615	0.00297369	4.64919	-0.754174	0.0472237	6.26164
K00970	pcnB	poly(A) polymerase [EC:2.7.7.19]	ko03018 RNA degradation	Translation, ribosomal structure and biogenesis	0.0170731	0.00506076	29.6418	-2.14012	0.321934	15.0428
K00971	manC, cpsB	mannose-1-phosphate guanylyltransferase [EC:2.7.7.13]	ko00051 Fructose and mannose metabolism_x000D_ ko00520 Amino sugar and nucleotide sugar metabolism_x000D_ ko01100 Metabolic pathways_x000D_ ko01110 Biosynthesis of secondary metabolites	Carbohydrate transport and metabolism	0.0498632	0.00489906	9.82499	-1.01061	0.116555	11.5332
K00972	UAP1	UDP-N-acetylglucosamine/UDP-N-acetylgalactosamine diphosphorylase [EC:2.7.7.23 2.7.7.83]	ko00520 Amino sugar and nucleotide sugar metabolism_x000D_ ko01100 Metabolic pathways	Null	0.0211418	0.0041383	19.574	-1.87991	0.211361	11.2432
K00973	rfbA, rmlA, rffH	glucose-1-phosphate thymidylyltransferase [EC:2.7.7.24]	ko00521 Streptomycin biosynthesis_x000D_ ko00523 Polyketide sugar unit biosynthesis_x000D_ ko00525 Acarbose and validamycin biosynthesis_x000D_ ko01100 Metabolic pathways_x000D_ ko01110 Biosynthesis of secondary metabolites	Cell wall/membrane/envelope biogenesis	0.0743394	0.00561197	7.54911	-0.605468	0.0895841	14.7958
K00974	cca	tRNA nucleotidyltransferase (CCA-adding enzyme) [EC:2.7.7.72 3.1.3.- 3.1.4.-]	ko03013 RNA transport	Translation, ribosomal structure and biogenesis	0.08493	0.00527243	6.20797	-0.471801	0.0621869	13.1807
K00975	glgC	glucose-1-phosphate adenylyltransferase [EC:2.7.7.27]	ko00500 Starch and sucrose metabolism_x000D_ ko00520 Amino sugar and nucleotide sugar metabolism_x000D_ ko01100 Metabolic pathways_x000D_ ko01110 Biosynthesis of secondary metabolites_x000D_ ko02026 Biofilm formation - Escherichia coli	Carbohydrate transport and metabolism	0.133215	0.00987899	7.41584	-0.0231597	0.0706748	305.163
K00978	rfbF	glucose-1-phosphate cytidylyltransferase [EC:2.7.7.33]	ko00500 Starch and sucrose metabolism_x000D_ ko00520 Amino sugar and nucleotide sugar metabolism_x000D_ ko01100 Metabolic pathways	Translation, ribosomal structure and biogenesis, Cell wall/membrane/envelope biogenesis	0.0273967	0.00297085	10.8438	-1.60751	0.119434	7.42972
K00979	kdsB	3-deoxy-manno-octulosonate cytidylyltransferase (CMP-KDO synthetase) [EC:2.7.7.38]	ko00540 Lipopolysaccharide biosynthesis_x000D_ ko01100 Metabolic pathways	Cell wall/membrane/envelope biogenesis	0.0143681	0.00246487	17.1552	-2.26331	0.178709	7.89594
K00980	tagD	glycerol-3-phosphate cytidylyltransferase [EC:2.7.7.39]	ko00564 Glycerophospholipid metabolism	Cell wall/membrane/envelope biogenesis	0.0117639	0.00282833	24.0425	-2.47777	0.245236	9.89745
K00981	E2.7.7.41, CDS1, CDS2, cdsA	phosphatidate cytidylyltransferase [EC:2.7.7.41]	ko00564 Glycerophospholipid metabolism_x000D_ ko01100 Metabolic pathways_x000D_ ko01110 Biosynthesis of secondary metabolites_x000D_ ko04070 Phosphatidylinositol signaling system	Lipid transport and metabolism	0.0497588	0.00279134	5.60974	-1.00572	0.0668587	6.64787
K00982	glnE	[glutamine synthetase] adenylyltransferase / [glutamine synthetase]-adenylyl-L-tyrosine phosphorylase [EC:2.7.7.42 2.7.7.89]	Null	Posttranslational modification, protein turnover, chaperones	0.000896429	0.000361926	40.3742	-5.12407	0.46146	9.00572
K00983	neuA	N-acylneuraminate cytidylyltransferase [EC:2.7.7.43]	ko00520 Amino sugar and nucleotide sugar metabolism_x000D_ ko01100 Metabolic pathways	Cell wall/membrane/envelope biogenesis	0.0194768	0.00334669	17.183	-1.96203	0.189446	9.65562
K00984	aadA	streptomycin 3"-adenylyltransferase [EC:2.7.7.47]	Null	General function prediction only	0.0603933	0.00626546	10.3744	-0.818042	0.106821	13.0581
K00986	ltrA	RNA-directed DNA polymerase [EC:2.7.7.49]	Null	Mobilome: prophages, transposons	0.238829	0.0285378	11.949	0.555379	0.123099	22.1648
K00989	rph	ribonuclease PH [EC:2.7.7.56]	Null	Translation, ribosomal structure and biogenesis	0.00302394	0.000837791	27.7053	-3.84722	0.301423	7.83482
K00990	glnD	[protein-PII] uridylyltransferase [EC:2.7.7.59]	ko02020 Two-component system	Posttranslational modification, protein turnover, chaperones, Signal transduction mechanisms	0.00083491	0.000358952	42.993	-5.2129	0.47969	9.20198
K00991	ispD	2-C-methyl-D-erythritol 4-phosphate cytidylyltransferase [EC:2.7.7.60]	ko00900 Terpenoid backbone biosynthesis_x000D_ ko01100 Metabolic pathways_x000D_ ko01110 Biosynthesis of secondary metabolites	Lipid transport and metabolism	0.0642009	0.00398461	6.20648	-0.751056	0.0811724	10.8078
K00992	murU	N-acetyl-alpha-D-muramate 1-phosphate uridylyltransferase [EC:2.7.7.99]	ko00520 Amino sugar and nucleotide sugar metabolism_x000D_ ko01100 Metabolic pathways	Translation, ribosomal structure and biogenesis, Cell wall/membrane/envelope biogenesis	0.00895278	0.00168843	18.8593	-2.73827	0.202642	7.40036
K00995	pgsA, PGS1	CDP-diacylglycerol---glycerol-3-phosphate 3-phosphatidyltransferase [EC:2.7.8.5]	ko00564 Glycerophospholipid metabolism_x000D_ ko01100 Metabolic pathways	Lipid transport and metabolism	0.0392175	0.00266465	6.79453	-1.24528	0.0681881	5.47573
K00996	rfbP	undecaprenyl-phosphate galactose phosphotransferase [EC:2.7.8.6]	Null	Cell wall/membrane/envelope biogenesis	0.0541828	0.00536572	9.90301	-0.926125	0.101882	11.0009
K00997	acpS	holo-[acyl-carrier protein] synthase [EC:2.7.8.7]	ko00770 Pantothenate and CoA biosynthesis	Lipid transport and metabolism	0.00660152	0.00138872	21.0364	-3.06853	0.193274	6.2986
K01000	mraY	phospho-N-acetylmuramoyl-pentapeptide-transferase [EC:2.7.8.13]	ko00550 Peptidoglycan biosynthesis_x000D_ ko01100 Metabolic pathways_x000D_ ko01502 Vancomycin resistance	Cell wall/membrane/envelope biogenesis	0.069967	0.00332069	4.74608	-0.664308	0.0604685	9.10248
K01002	mdoB	phosphoglycerol transferase [EC:2.7.8.20]	Null	Cell wall/membrane/envelope biogenesis	0.00582759	0.00220354	37.8121	-3.2449	0.288935	8.90427
K01006	ppdK	pyruvate, orthophosphate dikinase [EC:2.7.9.1]	ko00010 Glycolysis / Gluconeogenesis_x000D_ ko00620 Pyruvate metabolism_x000D_ ko00710 Carbon fixation in photosynthetic organisms_x000D_ ko00720 Carbon fixation pathways in prokaryotes_x000D_ ko01100 Metabolic pathways_x000D_ ko01110 Biosynthesis of secondary metabolites_x000D_ ko01120 Microbial metabolism in diverse environments_x000D_ ko01200 Carbon metabolism	Carbohydrate transport and metabolism	0.166073	0.00773232	4.65597	0.199055	0.0506724	25.4565
K01007	pps, ppsA	pyruvate, water dikinase [EC:2.7.9.2]	ko00010 Glycolysis / Gluconeogenesis_x000D_ ko00620 Pyruvate metabolism_x000D_ ko00680 Methane metabolism_x000D_ ko00720 Carbon fixation pathways in prokaryotes_x000D_ ko01100 Metabolic pathways_x000D_ ko01110 Biosynthesis of secondary metabolites_x000D_ ko01120 Microbial metabolism in diverse environments_x000D_ ko01200 Carbon metabolism	Carbohydrate transport and metabolism	0.00888461	0.00217062	24.4312	-2.76749	0.228356	8.25135
K01008	selD, SEPHS	selenide, water dikinase [EC:2.7.9.3]	ko00450 Selenocompound metabolism_x000D_ ko01100 Metabolic pathways	Amino acid transport and metabolism	0.00441214	0.00140369	31.8144	-3.48691	0.280083	8.03241
K01012	bioB	biotin synthase [EC:2.8.1.6]	ko00780 Biotin metabolism_x000D_ ko01100 Metabolic pathways	Coenzyme transport and metabolism	0.0263056	0.00374654	14.2424	-1.652	0.155498	9.41271
K01023	assT	arylsulfate sulfotransferase [EC:2.8.2.22]	Null	Null	0.00313681	0.00119043	37.9502	-3.88466	0.334688	8.61564
K01026	pct	propionate CoA-transferase [EC:2.8.3.1]	ko00620 Pyruvate metabolism_x000D_ ko00640 Propanoate metabolism_x000D_ ko00643 Styrene degradation_x000D_ ko01100 Metabolic pathways_x000D_ ko01120 Microbial metabolism in diverse environments	Null	0.0103716	0.00357739	34.4922	-2.66239	0.345848	12.9901
K01028	E2.8.3.5A, scoA	3-oxoacid CoA-transferase subunit A [EC:2.8.3.5]	ko00072 Synthesis and degradation of ketone bodies_x000D_ ko00280 Valine, leucine and isoleucine degradation_x000D_ ko00650 Butanoate metabolism_x000D_ ko01100 Metabolic pathways	Lipid transport and metabolism	0.0111792	0.00215931	19.3154	-2.51993	0.191997	7.61914
K01034	atoD	acetate CoA/acetoacetate CoA-transferase alpha subunit [EC:2.8.3.8 2.8.3.9]	ko00310 Lysine degradation_x000D_ ko00627 Aminobenzoate degradation_x000D_ ko00640 Propanoate metabolism_x000D_ ko00650 Butanoate metabolism_x000D_ ko01100 Metabolic pathways_x000D_ ko01120 Microbial metabolism in diverse environments_x000D_ ko02020 Two-component system	Lipid transport and metabolism	0.000895755	0.000331683	37.0283	-5.09075	0.379985	7.46422
K01035	atoA	acetate CoA/acetoacetate CoA-transferase beta subunit [EC:2.8.3.8 2.8.3.9]	ko00310 Lysine degradation_x000D_ ko00627 Aminobenzoate degradation_x000D_ ko00640 Propanoate metabolism_x000D_ ko00650 Butanoate metabolism_x000D_ ko01100 Metabolic pathways_x000D_ ko01120 Microbial metabolism in diverse environments_x000D_ ko02020 Two-component system	Lipid transport and metabolism	0.000941229	0.000377603	40.1181	-5.0565	0.425962	8.42404
K01039	gctA	glutaconate CoA-transferase, subunit A [EC:2.8.3.12]	ko00643 Styrene degradation_x000D_ ko00650 Butanoate metabolism_x000D_ ko01100 Metabolic pathways_x000D_ ko01120 Microbial metabolism in diverse environments	Null	0.000710052	0.000264635	37.2698	-5.33022	0.37331	7.00365
K01040	gctB	glutaconate CoA-transferase, subunit B [EC:2.8.3.12]	ko00643 Styrene degradation_x000D_ ko00650 Butanoate metabolism_x000D_ ko01100 Metabolic pathways_x000D_ ko01120 Microbial metabolism in diverse environments	Null	0.000594865	0.000263078	44.2249	-5.53117	0.424537	7.67536
K01042	selA	L-seryl-tRNA(Ser) seleniumtransferase [EC:2.9.1.1]	ko00450 Selenocompound metabolism_x000D_ ko00970 Aminoacyl-tRNA biosynthesis_x000D_ ko01100 Metabolic pathways	Translation, ribosomal structure and biogenesis	0.00381241	0.00150026	39.3521	-3.70325	0.434163	11.7238
K01046	lip, TGL2	triacylglycerol lipase [EC:3.1.1.3]	ko00561 Glycerolipid metabolism_x000D_ ko01100 Metabolic pathways	Lipid transport and metabolism	0.0156187	0.00257375	16.4786	-2.18458	0.17623	8.06702
K01048	pldB	lysophospholipase [EC:3.1.1.5]	ko00564 Glycerophospholipid metabolism	Lipid transport and metabolism	0.0291908	0.00359278	12.3079	-1.54526	0.119494	7.73293
K01051	E3.1.1.11	pectinesterase [EC:3.1.1.11]	ko00040 Pentose and glucuronate interconversions_x000D_ ko01100 Metabolic pathways_x000D_ ko02020 Two-component system	Null	0.0739757	0.0194631	26.3101	-0.642732	0.259799	40.4211
K01054	MGLL	acylglycerol lipase [EC:3.1.1.23]	ko00561 Glycerolipid metabolism_x000D_ ko01100 Metabolic pathways_x000D_ ko04714 Thermogenesis_x000D_ ko04723 Retrograde endocannabinoid signaling_x000D_ ko04923 Regulation of lipolysis in adipocytes	Null	0.00563168	0.00153817	27.3129	-3.22017	0.262929	8.16507
K01055	pcaD	3-oxoadipate enol-lactonase [EC:3.1.1.24]	ko00362 Benzoate degradation_x000D_ ko01100 Metabolic pathways_x000D_ ko01120 Microbial metabolism in diverse environments_x000D_ ko01220 Degradation of aromatic compounds	Coenzyme transport and metabolism, General function prediction only	0.00395227	0.00104275	26.3836	-3.58812	0.260186	7.2513
K01056	PTH1, pth, spoVC	peptidyl-tRNA hydrolase, PTH1 family [EC:3.1.1.29]	Null	Translation, ribosomal structure and biogenesis	0.0428184	0.00188962	4.41311	-1.15652	0.0494765	4.27805
K01058	pldA	phospholipase A1/A2 [EC:3.1.1.32 3.1.1.4]	ko00564 Glycerophospholipid metabolism_x000D_ ko00565 Ether lipid metabolism_x000D_ ko00590 Arachidonic acid metabolism_x000D_ ko00591 Linoleic acid metabolism_x000D_ ko00592 alpha-Linolenic acid metabolism_x000D_ ko01100 Metabolic pathways_x000D_ ko01110 Biosynthesis of secondary metabolites	Cell wall/membrane/envelope biogenesis	0.00491045	0.00221882	45.1858	-3.43155	0.481599	14.0344
K01060	cah	cephalosporin-C deacetylase [EC:3.1.1.41]	ko00311 Penicillin and cephalosporin biosynthesis_x000D_ ko01110 Biosynthesis of secondary metabolites	Secondary metabolites biosynthesis, transport and catabolism	0.0110058	0.00557233	50.6308	-2.63447	0.489556	18.5827
K01066	aes	acetyl esterase [EC:3.1.1.-]	Null	Lipid transport and metabolism	0.0478066	0.00588291	12.3057	-1.05099	0.121393	11.5504
K01067	E3.1.2.1, ACH1	acetyl-CoA hydrolase [EC:3.1.2.1]	ko00620 Pyruvate metabolism_x000D_ ko01100 Metabolic pathways	Energy production and conversion	0.00334612	0.00163552	48.8781	-3.82744	0.478195	12.4939
K01069	gloB, gloC, HAGH	hydroxyacylglutathione hydrolase [EC:3.1.2.6]	ko00620 Pyruvate metabolism_x000D_ ko01100 Metabolic pathways	General function prediction only	0.0596737	0.00318179	5.33198	-0.824665	0.066484	8.06195
K01071	MCH	medium-chain acyl-[acyl-carrier-protein] hydrolase [EC:3.1.2.21]	ko00061 Fatty acid biosynthesis_x000D_ ko01100 Metabolic pathways	Null	0.0142576	0.00215826	15.1376	-2.26604	0.15855	6.99678
K01077	E3.1.3.1, phoA, phoB	alkaline phosphatase [EC:3.1.3.1]	ko00730 Thiamine metabolism_x000D_ ko00790 Folate biosynthesis_x000D_ ko01100 Metabolic pathways_x000D_ ko02020 Two-component system	Inorganic ion transport and metabolism, General function prediction only	0.0188454	0.0056097	29.7669	-2.02475	0.318293	15.7201
K01079	serB, PSPH	phosphoserine phosphatase [EC:3.1.3.3]	ko00260 Glycine, serine and threonine metabolism_x000D_ ko00680 Methane metabolism_x000D_ ko01100 Metabolic pathways_x000D_ ko01110 Biosynthesis of secondary metabolites_x000D_ ko01120 Microbial metabolism in diverse environments_x000D_ ko01200 Carbon metabolism_x000D_ ko01230 Biosynthesis of amino acids	Amino acid transport and metabolism	0.00627172	0.0022346	35.6298	-3.14746	0.365623	11.6165
K01081	E3.1.3.5	5'-nucleotidase [EC:3.1.3.5]	ko00230 Purine metabolism_x000D_ ko00240 Pyrimidine metabolism_x000D_ ko00760 Nicotinate and nicotinamide metabolism_x000D_ ko01100 Metabolic pathways_x000D_ ko01110 Biosynthesis of secondary metabolites	Nucleotide transport and metabolism, Defense mechanisms	0.0090603	0.00208607	23.0243	-2.7325	0.227734	8.33428
K01082	cysQ, MET22, BPNT1	3'(2'), 5'-bisphosphate nucleotidase [EC:3.1.3.7]	ko00920 Sulfur metabolism_x000D_ ko01100 Metabolic pathways_x000D_ ko01120 Microbial metabolism in diverse environments	Inorganic ion transport and metabolism	0.00187937	0.000763178	40.6081	-4.3565	0.401276	9.21097
K01089	hisB	imidazoleglycerol-phosphate dehydratase / histidinol-phosphatase [EC:4.2.1.19 3.1.3.15]	ko00340 Histidine metabolism_x000D_ ko01100 Metabolic pathways_x000D_ ko01110 Biosynthesis of secondary metabolites_x000D_ ko01230 Biosynthesis of amino acids	Amino acid transport and metabolism	0.0042905	0.00233321	54.3809	-3.60129	0.51054	14.1766
K01090	E3.1.3.16	protein phosphatase [EC:3.1.3.16]	Null	Signal transduction mechanisms	0.0119399	0.00252625	21.158	-2.46549	0.205304	8.32712
K01091	gph	phosphoglycolate phosphatase [EC:3.1.3.18]	ko00630 Glyoxylate and dicarboxylate metabolism_x000D_ ko01100 Metabolic pathways_x000D_ ko01110 Biosynthesis of secondary metabolites	Energy production and conversion	0.106295	0.00687646	6.46922	-0.246724	0.0638987	25.8989
K01092	E3.1.3.25, IMPA, suhB	myo-inositol-1(or 4)-monophosphatase [EC:3.1.3.25]	ko00521 Streptomycin biosynthesis_x000D_ ko00562 Inositol phosphate metabolism_x000D_ ko01100 Metabolic pathways_x000D_ ko01110 Biosynthesis of secondary metabolites_x000D_ ko04070 Phosphatidylinositol signaling system	Carbohydrate transport and metabolism	0.015687	0.00209262	13.3399	-2.16654	0.148579	6.85792
K01093	appA	4-phytase / acid phosphatase [EC:3.1.3.26 3.1.3.2]	ko00562 Inositol phosphate metabolism_x000D_ ko00740 Riboflavin metabolism_x000D_ ko01100 Metabolic pathways	Null	0.000457254	0.000201199	44.0015	-5.83694	0.526369	9.01789
K01095	pgpA	phosphatidylglycerophosphatase A [EC:3.1.3.27]	ko00564 Glycerophospholipid metabolism_x000D_ ko01100 Metabolic pathways	Lipid transport and metabolism	0.00289238	0.00143398	49.5779	-3.96375	0.468062	11.8086
K01096	pgpB	phosphatidylglycerophosphatase B [EC:3.1.3.27 3.1.3.81 3.1.3.4 3.6.1.27]	ko00564 Glycerophospholipid metabolism_x000D_ ko01100 Metabolic pathways	Lipid transport and metabolism	0.000813426	0.000420266	51.6661	-5.3156	0.533888	10.0438
K01101	E3.1.3.41	4-nitrophenyl phosphatase [EC:3.1.3.41]	ko00627 Aminobenzoate degradation_x000D_ ko01120 Microbial metabolism in diverse environments	Nucleotide transport and metabolism	0.00531679	0.00128802	24.2256	-3.27849	0.227135	6.92805
K01104	E3.1.3.48	protein-tyrosine phosphatase [EC:3.1.3.48]	ko02020 Two-component system	Signal transduction mechanisms	0.0823733	0.00463811	5.63059	-0.501693	0.0630271	12.5629
K01118	acpD, azoR	FMN-dependent NADH-azoreductase [EC:1.7.1.17]	Null	Energy production and conversion	0.0130459	0.00188769	14.4696	-2.3568	0.145902	6.19069
K01119	cpdB	2',3'-cyclic-nucleotide 2'-phosphodiesterase / 3'-nucleotidase [EC:3.1.4.16 3.1.3.6]	ko00230 Purine metabolism_x000D_ ko00240 Pyrimidine metabolism_x000D_ ko01100 Metabolic pathways	Nucleotide transport and metabolism, Defense mechanisms	0.0178513	0.0033472	18.7504	-2.05262	0.174411	8.49699
K01120	cpdP	3',5'-cyclic-nucleotide phosphodiesterase [EC:3.1.4.17]	ko00230 Purine metabolism_x000D_ ko01100 Metabolic pathways	Null	0.00309326	0.00133873	43.2791	-3.88122	0.395619	10.1932
K01121	CNP	2',3'-cyclic-nucleotide 3'-phosphodiesterase [EC:3.1.4.37]	Null	Null	0.00353159	0.00165343	46.8183	-3.77286	0.434836	11.5254
K01125	NAGPA	N-acetylglucosamine-1-phosphodiester alpha-N-acetylglucosaminidase [EC:3.1.4.45]	ko04142 Lysosome	Null	0.00252041	0.000986776	39.1515	-4.06402	0.401238	9.87293
K01126	E3.1.4.46, glpQ, ugpQ	glycerophosphoryl diester phosphodiesterase [EC:3.1.4.46]	ko00564 Glycerophospholipid metabolism	Lipid transport and metabolism	0.0723718	0.00693615	9.58406	-0.635566	0.105108	16.5378
K01129	dgt	dGTPase [EC:3.1.5.1]	ko00230 Purine metabolism_x000D_ ko01100 Metabolic pathways	Nucleotide transport and metabolism	0.0832256	0.00383517	4.60817	-0.490761	0.0594203	12.1078
K01130	E3.1.6.1, aslA	arylsulfatase [EC:3.1.6.1]	ko00140 Steroid hormone biosynthesis_x000D_ ko00600 Sphingolipid metabolism	Inorganic ion transport and metabolism	0.00551489	0.00204634	37.1058	-3.2859	0.398539	12.1288
K01133	betC	choline-sulfatase [EC:3.1.6.6]	Null	Inorganic ion transport and metabolism	0.00797189	0.00177119	22.218	-2.86087	0.23264	8.13179
K01134	ARSA	arylsulfatase A [EC:3.1.6.8]	ko00600 Sphingolipid metabolism_x000D_ ko04142 Lysosome	Inorganic ion transport and metabolism	0.00455134	0.00171291	37.6352	-3.47523	0.367883	10.5859
K01136	IDS	iduronate 2-sulfatase [EC:3.1.6.13]	ko00531 Glycosaminoglycan degradation_x000D_ ko01100 Metabolic pathways_x000D_ ko04142 Lysosome	Null	0.000543007	0.000379051	69.8059	-5.74786	0.713895	12.4202
K01137	GNS	N-acetylglucosamine-6-sulfatase [EC:3.1.6.14]	ko00531 Glycosaminoglycan degradation_x000D_ ko01100 Metabolic pathways_x000D_ ko04142 Lysosome	Null	0.00327467	0.00158331	48.3502	-3.85	0.516134	13.4061
K01138	K01138	uncharacterized sulfatase [EC:3.1.6.-]	Null	Inorganic ion transport and metabolism	0.0289665	0.00495076	17.0913	-1.55903	0.170719	10.9504
K01139	spoT	GTP diphosphokinase / guanosine-3',5'-bis(diphosphate) 3'-diphosphatase [EC:2.7.6.5 3.1.7.2]	ko00230 Purine metabolism_x000D_ ko01100 Metabolic pathways	Signal transduction mechanisms, Transcription	0.00274801	0.000725408	26.3976	-3.93722	0.262004	6.65454
K01141	sbcB, exoI	exodeoxyribonuclease I [EC:3.1.11.1]	ko03430 Mismatch repair	Replication, recombination and repair	0.000782084	0.000387343	49.527	-5.29532	0.541166	10.2197
K01142	E3.1.11.2, xthA	exodeoxyribonuclease III [EC:3.1.11.2]	ko03410 Base excision repair	Replication, recombination and repair	0.025922	0.00299452	11.552	-1.67284	0.119974	7.17185
K01144	E3.1.11.5	exodeoxyribonuclease V [EC:3.1.11.5]	Null	Null	0.055318	0.00766499	13.8562	-0.908519	0.15335	16.8791
K01147	rnb	exoribonuclease II [EC:3.1.13.1]	Null	Transcription	0.000668272	0.000291597	43.6344	-5.43683	0.537186	9.88049
K01150	endA	deoxyribonuclease I [EC:3.1.21.1]	Null	Replication, recombination and repair	0.00232821	0.00152526	65.5124	-4.30843	0.747661	17.3534
K01151	nfo	deoxyribonuclease IV [EC:3.1.21.2]	ko03410 Base excision repair	Replication, recombination and repair	0.0495582	0.00252847	5.10203	-1.00985	0.0557862	5.52419
K01153	hsdR	type I restriction enzyme, R subunit [EC:3.1.21.3]	Null	Defense mechanisms	0.319612	0.0248901	7.7876	0.85285	0.0826387	9.68971
K01154	hsdS	type I restriction enzyme, S subunit [EC:3.1.21.3]	Null	Defense mechanisms	0.183921	0.0180492	9.81358	0.297844	0.102855	34.5334
K01155	E3.1.21.4	type II restriction enzyme [EC:3.1.21.4]	Null	Null	0.179126	0.0207808	11.6012	0.269789	0.131814	48.8582
K01156	res	type III restriction enzyme [EC:3.1.21.5]	Null	Defense mechanisms	0.16312	0.0153163	9.38956	0.178293	0.105536	59.1922
K01159	ruvC	crossover junction endodeoxyribonuclease RuvC [EC:3.1.22.4]	ko03440 Homologous recombination	Replication, recombination and repair	0.0297062	0.00268908	9.05227	-1.5262	0.0873316	5.72214
K01160	rusA	crossover junction endodeoxyribonuclease RusA [EC:3.1.22.4]	Null	Null	0.00227431	0.0012978	57.0635	-4.21912	0.455782	10.8028
K01163	K01163	uncharacterized protein	Null	Function unknown	0.0318313	0.00449453	14.1199	-1.46	0.147849	10.1266
K01173	ENDOG	endonuclease G, mitochondrial	ko04210 Apoptosis	Nucleotide transport and metabolism	0.00721281	0.0032013	44.3835	-3.02947	0.440526	14.5414
K01174	nuc	micrococcal nuclease [EC:3.1.31.1]	Null	Replication, recombination and repair	0.00496952	0.00157832	31.7601	-3.36006	0.312431	9.29839
K01175	ybfF	esterase [EC:3.1.-.-]	Null	Coenzyme transport and metabolism, General function prediction only	0.000935091	0.000373037	39.8931	-5.07496	0.43942	8.65859
K01176	AMY, amyA, malS	alpha-amylase [EC:3.2.1.1]	ko00500 Starch and sucrose metabolism_x000D_ ko01100 Metabolic pathways_x000D_ ko01110 Biosynthesis of secondary metabolites_x000D_ ko04972 Pancreatic secretion_x000D_ ko04973 Carbohydrate digestion and absorption	Carbohydrate transport and metabolism	0.0934466	0.0143932	15.4025	-0.385974	0.165786	42.9527
K01179	E3.2.1.4	endoglucanase [EC:3.2.1.4]	ko00500 Starch and sucrose metabolism_x000D_ ko01100 Metabolic pathways_x000D_ ko02020 Two-component system	Carbohydrate transport and metabolism	0.179986	0.0172826	9.60217	0.275456	0.112036	40.6729
K01181	E3.2.1.8, xynA	endo-1,4-beta-xylanase [EC:3.2.1.8]	Null	Carbohydrate transport and metabolism	0.0913868	0.0119918	13.122	-0.405973	0.141688	34.9009
K01182	IMA, malL	oligo-1,6-glucosidase [EC:3.2.1.10]	ko00052 Galactose metabolism_x000D_ ko00500 Starch and sucrose metabolism_x000D_ ko01100 Metabolic pathways	Carbohydrate transport and metabolism	0.00980994	0.00228047	23.2465	-2.66677	0.2166	8.12219
K01183	E3.2.1.14	chitinase [EC:3.2.1.14]	ko00520 Amino sugar and nucleotide sugar metabolism_x000D_ ko01100 Metabolic pathways	Carbohydrate transport and metabolism	0.0165703	0.00280614	16.9348	-2.12019	0.184169	8.68643
K01185	E3.2.1.17	lysozyme [EC:3.2.1.17]	Null	Cell wall/membrane/envelope biogenesis	0.0197017	0.00522495	26.5203	-1.96856	0.278623	14.1537
K01186	NEU1	sialidase-1 [EC:3.2.1.18]	ko00511 Other glycan degradation_x000D_ ko00600 Sphingolipid metabolism_x000D_ ko01100 Metabolic pathways_x000D_ ko04142 Lysosome	Carbohydrate transport and metabolism, Cell wall/membrane/envelope biogenesis	0.024567	0.00486361	19.7973	-1.72803	0.186792	10.8096
K01187	malZ	alpha-glucosidase [EC:3.2.1.20]	ko00052 Galactose metabolism_x000D_ ko00500 Starch and sucrose metabolism_x000D_ ko01100 Metabolic pathways_x000D_ ko01110 Biosynthesis of secondary metabolites	Carbohydrate transport and metabolism	0.138511	0.0152199	10.9882	0.0123627	0.125383	1014.2
K01190	lacZ	beta-galactosidase [EC:3.2.1.23]	ko00052 Galactose metabolism_x000D_ ko00511 Other glycan degradation_x000D_ ko00600 Sphingolipid metabolism_x000D_ ko01100 Metabolic pathways	Carbohydrate transport and metabolism	0.469069	0.0440976	9.4011	1.23297	0.102129	8.28313
K01191	MAN2C1	alpha-mannosidase [EC:3.2.1.24]	ko00511 Other glycan degradation	Carbohydrate transport and metabolism	0.0337927	0.00534943	15.8301	-1.40402	0.159721	11.376
K01192	E3.2.1.25, MANBA, manB	beta-mannosidase [EC:3.2.1.25]	ko00511 Other glycan degradation_x000D_ ko04142 Lysosome	Null	0.0420732	0.00841474	20.0003	-1.19153	0.203273	17.0599
K01193	INV, sacA	beta-fructofuranosidase [EC:3.2.1.26]	ko00052 Galactose metabolism_x000D_ ko00500 Starch and sucrose metabolism_x000D_ ko01100 Metabolic pathways_x000D_ ko01110 Biosynthesis of secondary metabolites	Carbohydrate transport and metabolism	0.0938953	0.0126645	13.4879	-0.377486	0.133143	35.2711
K01194	TREH, treA, treF	alpha,alpha-trehalase [EC:3.2.1.28]	ko00500 Starch and sucrose metabolism_x000D_ ko01100 Metabolic pathways_x000D_ ko01110 Biosynthesis of secondary metabolites	Carbohydrate transport and metabolism	0.000616895	0.000354006	57.3852	-5.56229	0.541681	9.73844
K01195	uidA, GUSB	beta-glucuronidase [EC:3.2.1.31]	ko00040 Pentose and glucuronate interconversions_x000D_ ko00531 Glycosaminoglycan degradation_x000D_ ko00860 Porphyrin and chlorophyll metabolism_x000D_ ko00944 Flavone and flavonol biosynthesis_x000D_ ko00983 Drug metabolism - other enzymes_x000D_ ko01100 Metabolic pathways_x000D_ ko01110 Biosynthesis of secondary metabolites_x000D_ ko04142 Lysosome	Carbohydrate transport and metabolism	0.0245554	0.00324263	13.2054	-1.71991	0.134433	7.81626
K01196	AGL	glycogen debranching enzyme [EC:2.4.1.25 3.2.1.33]	ko00500 Starch and sucrose metabolism_x000D_ ko01100 Metabolic pathways_x000D_ ko01110 Biosynthesis of secondary metabolites	Null	0.00074923	0.000370731	49.4815	-5.36978	0.485802	9.04696
K01197	hya	hyaluronoglucosaminidase [EC:3.2.1.35]	ko00531 Glycosaminoglycan degradation_x000D_ ko01100 Metabolic pathways_x000D_ ko04142 Lysosome	Null	0.0101797	0.00424477	41.6984	-2.67181	0.38214	14.3027
K01198	xynB	xylan 1,4-beta-xylosidase [EC:3.2.1.37]	ko00520 Amino sugar and nucleotide sugar metabolism_x000D_ ko01100 Metabolic pathways	Carbohydrate transport and metabolism	0.0890531	0.0126021	14.1513	-0.436359	0.155604	35.6597
K01200	pulA	pullulanase [EC:3.2.1.41]	ko00500 Starch and sucrose metabolism_x000D_ ko01100 Metabolic pathways_x000D_ ko01110 Biosynthesis of secondary metabolites	Carbohydrate transport and metabolism	0.0931982	0.00926379	9.93988	-0.384926	0.102006	26.5002
K01201	GBA, srfJ	glucosylceramidase [EC:3.2.1.45]	ko00511 Other glycan degradation_x000D_ ko00600 Sphingolipid metabolism_x000D_ ko01100 Metabolic pathways_x000D_ ko04142 Lysosome	Null	0.0157423	0.00317992	20.1999	-2.1736	0.199989	9.20084
K01205	NAGLU	alpha-N-acetylglucosaminidase [EC:3.2.1.50]	ko00531 Glycosaminoglycan degradation_x000D_ ko01100 Metabolic pathways_x000D_ ko04142 Lysosome	Null	0.0115575	0.00425387	36.8061	-2.53799	0.385754	15.1992
K01206	FUCA	alpha-L-fucosidase [EC:3.2.1.51]	ko00511 Other glycan degradation_x000D_ ko04142 Lysosome	Carbohydrate transport and metabolism	0.0541723	0.00822505	15.1831	-0.930353	0.150729	16.2012
K01207	nagZ	beta-N-acetylhexosaminidase [EC:3.2.1.52]	ko00520 Amino sugar and nucleotide sugar metabolism_x000D_ ko00531 Glycosaminoglycan degradation_x000D_ ko01100 Metabolic pathways_x000D_ ko01501 beta-Lactam resistance	Carbohydrate transport and metabolism	0.107394	0.0097544	9.08286	-0.239261	0.0973908	40.7049
K01208	cd, ma, nplT	cyclomaltodextrinase / maltogenic alpha-amylase / neopullulanase [EC:3.2.1.54 3.2.1.133 3.2.1.135]	ko00500 Starch and sucrose metabolism_x000D_ ko01100 Metabolic pathways_x000D_ ko01110 Biosynthesis of secondary metabolites	Carbohydrate transport and metabolism	0.0400902	0.00694516	17.3238	-1.23976	0.173943	14.0304
K01209	abfA	alpha-L-arabinofuranosidase [EC:3.2.1.55]	ko00520 Amino sugar and nucleotide sugar metabolism_x000D_ ko01100 Metabolic pathways	Carbohydrate transport and metabolism	0.198485	0.0214472	10.8055	0.364368	0.125173	34.3536
K01210	E3.2.1.58	glucan 1,3-beta-glucosidase [EC:3.2.1.58]	ko00500 Starch and sucrose metabolism_x000D_ ko01100 Metabolic pathways	Carbohydrate transport and metabolism	0.00603395	0.00240218	39.811	-3.19722	0.364005	11.385
K01213	E3.2.1.67	galacturan 1,4-alpha-galacturonidase [EC:3.2.1.67]	ko00040 Pentose and glucuronate interconversions_x000D_ ko01100 Metabolic pathways	Null	0.0370945	0.00666308	17.9625	-1.31846	0.18926	14.3547
K01214	ISA, treX	isoamylase [EC:3.2.1.68]	ko00500 Starch and sucrose metabolism_x000D_ ko01100 Metabolic pathways_x000D_ ko01110 Biosynthesis of secondary metabolites	Carbohydrate transport and metabolism	0.0276793	0.00572651	20.6887	-1.61127	0.194956	12.0996
K01215	dexB	glucan 1,6-alpha-glucosidase [EC:3.2.1.70]	Null	Carbohydrate transport and metabolism	0.0103834	0.00362458	34.9074	-2.6296	0.3606	13.7131
K01216	E3.2.1.73	licheninase [EC:3.2.1.73]	Null	Carbohydrate transport and metabolism	0.00603575	0.00286412	47.4526	-3.23036	0.456079	14.1185
K01218	gmuG	mannan endo-1,4-beta-mannosidase [EC:3.2.1.78]	ko00051 Fructose and mannose metabolism_x000D_ ko01100 Metabolic pathways_x000D_ ko02024 Quorum sensing	Carbohydrate transport and metabolism	0.0664524	0.0166301	25.0256	-0.737029	0.206422	28.0073
K01219	E3.2.1.81	beta-agarase [EC:3.2.1.81]	Null	Null	0.000985438	0.000526708	53.4492	-5.04105	0.495144	9.82222
K01222	E3.2.1.86A, celF	6-phospho-beta-glucosidase [EC:3.2.1.86]	ko00010 Glycolysis / Gluconeogenesis_x000D_ ko00500 Starch and sucrose metabolism	Carbohydrate transport and metabolism	0.00338286	0.0012083	35.7184	-3.75702	0.315979	8.41036
K01223	E3.2.1.86B, bglA	6-phospho-beta-glucosidase [EC:3.2.1.86]	ko00010 Glycolysis / Gluconeogenesis_x000D_ ko00500 Starch and sucrose metabolism	Carbohydrate transport and metabolism	0.0263127	0.0065979	25.075	-1.71691	0.237954	13.8594
K01224	E3.2.1.89	arabinogalactan endo-1,4-beta-galactosidase [EC:3.2.1.89]	Null	Null	0.0749199	0.0100359	13.3956	-0.605498	0.143053	23.6257
K01226	treC	trehalose-6-phosphate hydrolase [EC:3.2.1.93]	ko00500 Starch and sucrose metabolism_x000D_ ko01100 Metabolic pathways	Carbohydrate transport and metabolism	0.00153033	0.000418006	27.3148	-4.53161	0.332494	7.33721
K01227	ENGASE	mannosyl-glycoprotein endo-beta-N-acetylglucosaminidase [EC:3.2.1.96]	ko00511 Other glycan degradation	Null	0.00863057	0.00239881	27.7943	-2.79311	0.268853	9.6256
K01232	glvA	maltose-6'-phosphate glucosidase [EC:3.2.1.122]	ko00500 Starch and sucrose metabolism_x000D_ ko01100 Metabolic pathways	Carbohydrate transport and metabolism	0.00167292	0.00094586	56.5395	-4.66633	0.491938	10.5423
K01235	aguA	alpha-glucuronidase [EC:3.2.1.139]	Null	Carbohydrate transport and metabolism	0.013949	0.00418696	30.0162	-2.3302	0.320139	13.7387
K01236	treZ, glgZ	maltooligosyltrehalose trehalohydrolase [EC:3.2.1.141]	ko00500 Starch and sucrose metabolism_x000D_ ko01100 Metabolic pathways_x000D_ ko01110 Biosynthesis of secondary metabolites	Carbohydrate transport and metabolism	0.00115504	0.000902749	78.1571	-5.19046	1.03156	19.8741
K01239	iunH	purine nucleosidase [EC:3.2.2.1]	ko00230 Purine metabolism_x000D_ ko00760 Nicotinate and nicotinamide metabolism_x000D_ ko01100 Metabolic pathways	Nucleotide transport and metabolism	0.00882398	0.00183844	20.8346	-2.77016	0.209055	7.54668
K01241	amn	AMP nucleosidase [EC:3.2.2.4]	ko00230 Purine metabolism_x000D_ ko01100 Metabolic pathways	Nucleotide transport and metabolism	0.000484257	0.000241731	49.9178	-5.76954	0.548938	9.51442
K01243	mtnN, mtn, pfs	adenosylhomocysteine nucleosidase [EC:3.2.2.9]	ko00270 Cysteine and methionine metabolism_x000D_ ko01100 Metabolic pathways_x000D_ ko01230 Biosynthesis of amino acids	Nucleotide transport and metabolism	0.0254684	0.00228741	8.98138	-1.67818	0.0953138	5.67961
K01246	tag	DNA-3-methyladenine glycosylase I [EC:3.2.2.20]	ko03410 Base excision repair	Replication, recombination and repair	0.021416	0.00194255	9.07059	-1.85312	0.0955483	5.15607
K01247	alkA	DNA-3-methyladenine glycosylase II [EC:3.2.2.21]	ko03410 Base excision repair	Replication, recombination and repair	0.00228399	0.000840569	36.8026	-4.18249	0.342779	8.19557
K01250	rihA	pyrimidine-specific ribonucleoside hydrolase [EC:3.2.-.-]	Null	Nucleotide transport and metabolism	0.00254081	0.00095302	37.5086	-4.03856	0.346051	8.56867
K01251	E3.3.1.1, ahcY	adenosylhomocysteinase [EC:3.3.1.1]	ko00270 Cysteine and methionine metabolism_x000D_ ko01100 Metabolic pathways	Coenzyme transport and metabolism	0.0370172	0.00506683	13.6878	-1.30945	0.143144	10.9316
K01253	EPHX1	microsomal epoxide hydrolase [EC:3.3.2.9]	ko00980 Metabolism of xenobiotics by cytochrome P450_x000D_ ko04976 Bile secretion_x000D_ ko05204 Chemical carcinogenesis	Coenzyme transport and metabolism, General function prediction only	0.00493319	0.00221243	44.8479	-3.41419	0.471775	13.8181
K01255	CARP, pepA	leucyl aminopeptidase [EC:3.4.11.1]	ko00480 Glutathione metabolism_x000D_ ko01100 Metabolic pathways	Amino acid transport and metabolism	0.0659316	0.00506478	7.68187	-0.725966	0.0783649	10.7946
K01256	pepN	aminopeptidase N [EC:3.4.11.2]	ko00480 Glutathione metabolism_x000D_ ko01100 Metabolic pathways	Amino acid transport and metabolism	0.00238967	0.000727972	30.4633	-4.08773	0.332016	8.12224
K01258	pepT	tripeptide aminopeptidase [EC:3.4.11.4]	Null	Amino acid transport and metabolism	0.0347486	0.00525271	15.1164	-1.37305	0.158057	11.5114
K01259	pip	proline iminopeptidase [EC:3.4.11.5]	ko00330 Arginine and proline metabolism_x000D_ ko01100 Metabolic pathways	Coenzyme transport and metabolism, General function prediction only	0.00713928	0.0018597	26.0489	-2.98364	0.261057	8.74959
K01261	pepA	glutamyl aminopeptidase [EC:3.4.11.7]	Null	Amino acid transport and metabolism, Carbohydrate transport and metabolism	0.0037656	0.00110891	29.4483	-3.62703	0.271519	7.486
K01262	pepP	Xaa-Pro aminopeptidase [EC:3.4.11.9]	Null	Amino acid transport and metabolism	0.0909608	0.00452257	4.972	-0.402186	0.0661108	16.4379
K01265	map	methionyl aminopeptidase [EC:3.4.11.18]	Null	Translation, ribosomal structure and biogenesis	0.0728448	0.00336674	4.6218	-0.626178	0.0584233	9.33015
K01266	dmpA, dap	D-aminopeptidase [EC:3.4.11.19]	Null	Null	0.00649987	0.0017992	27.6805	-3.11616	0.274352	8.80416
K01267	DNPEP	aspartyl aminopeptidase [EC:3.4.11.21]	Null	Amino acid transport and metabolism	0.0340936	0.00387844	11.3759	-1.39376	0.121281	8.70171
K01269	E3.4.11.-	aminopeptidase [EC:3.4.11.-]	Null	Amino acid transport and metabolism	0.00361642	0.00108317	29.9514	-3.68022	0.28284	7.6854
K01270	pepD	dipeptidase D [EC:3.4.13.-]	ko00480 Glutathione metabolism_x000D_ ko01100 Metabolic pathways	Amino acid transport and metabolism	0.0374473	0.005459	14.5778	-1.2989	0.164146	12.6373
K01271	pepQ	Xaa-Pro dipeptidase [EC:3.4.13.9]	Null	Amino acid transport and metabolism	0.016021	0.00393719	24.5752	-2.1671	0.263716	12.1691
K01273	DPEP	membrane dipeptidase [EC:3.4.13.19]	Null	Null	0.03287	0.00312878	9.51866	-1.4241	0.0983686	6.90744
K01277	DPP3	dipeptidyl-peptidase III [EC:3.4.14.4]	Null	Null	0.0136559	0.00522692	38.276	-2.38221	0.411803	17.2866
K01278	DPP4, CD26	dipeptidyl-peptidase 4 [EC:3.4.14.5]	ko04974 Protein digestion and absorption	Null	0.0327676	0.0159205	48.586	-1.54007	0.485735	31.5397
K01284	dcp	peptidyl-dipeptidase Dcp [EC:3.4.15.5]	Null	Posttranslational modification, protein turnover, chaperones	0.0276435	0.00990303	35.8242	-1.66549	0.382183	22.9472
K01286	E3.4.16.4	D-alanyl-D-alanine carboxypeptidase [EC:3.4.16.4]	Null	Null	0.0138388	0.00267203	19.3082	-2.30111	0.190305	8.27013
K01295	cpg	glutamate carboxypeptidase [EC:3.4.17.11]	Null	Amino acid transport and metabolism	0.00263178	0.00063762	24.2277	-3.97306	0.246321	6.19979
K01297	ldcA	muramoyltetrapeptide carboxypeptidase [EC:3.4.17.13]	Null	Cell wall/membrane/envelope biogenesis	0.0304875	0.00409405	13.4286	-1.50542	0.152984	10.1622
K01299	E3.4.17.19	carboxypeptidase Taq [EC:3.4.17.19]	Null	Posttranslational modification, protein turnover, chaperones	0.0246095	0.00441172	17.9269	-1.72459	0.179256	10.3941
K01301	NAALAD	N-acetylated-alpha-linked acidic dipeptidase [EC:3.4.17.21]	Null	Null	0.000398761	0.000265879	66.6762	-6.06932	0.739605	12.186
K01302	CPQ	carboxypeptidase Q [EC:3.4.17.-]	Null	Posttranslational modification, protein turnover, chaperones, Amino acid transport and metabolism	0.00308208	0.00242091	78.5479	-4.08204	0.815401	19.9753
K01303	APEH	acylaminoacyl-peptidase [EC:3.4.19.1]	Null	Null	0.0188301	0.00757253	40.215	-2.0584	0.408626	19.8516
K01304	pcp	pyroglutamyl-peptidase [EC:3.4.19.3]	Null	Posttranslational modification, protein turnover, chaperones	0.00844289	0.0019305	22.8654	-2.80398	0.245261	8.74688
K01305	iadA	beta-aspartyl-dipeptidase (metallo-type) [EC:3.4.19.-]	Null	Null	0.00291355	0.00138757	47.6247	-3.90344	0.341866	8.75809
K01308	yqgT	g-D-glutamyl-meso-diaminopimelate peptidase [EC:3.4.19.11]	Null	Cell wall/membrane/envelope biogenesis	0.0277146	0.00354827	12.8029	-1.59837	0.128353	8.03025
K01322	PREP	prolyl oligopeptidase [EC:3.4.21.26]	ko04614 Renin-angiotensin system	Amino acid transport and metabolism	0.00712857	0.00279757	39.2445	-3.04724	0.419227	13.7576
K01338	lon	ATP-dependent Lon protease [EC:3.4.21.53]	ko04112 Cell cycle - Caulobacter	Posttranslational modification, protein turnover, chaperones	0.167311	0.00757202	4.52572	0.207715	0.0484757	23.3376
K01342	aprE	subtilisin [EC:3.4.21.62]	Null	Posttranslational modification, protein turnover, chaperones	0.00378463	0.00189039	49.9492	-3.73884	0.411732	11.0123
K01356	lexA	repressor LexA [EC:3.4.21.88]	Null	Transcription, Signal transduction mechanisms	0.110658	0.00979464	8.85128	-0.209378	0.0896736	42.8286
K01358	clpP, CLPP	ATP-dependent Clp protease, protease subunit [EC:3.4.21.92]	ko04112 Cell cycle - Caulobacter_x000D_ ko04212 Longevity regulating pathway - worm	Posttranslational modification, protein turnover, chaperones	0.125761	0.00828302	6.5863	-0.0808588	0.0700785	86.6678
K01361	E3.4.21.96	lactocepin [EC:3.4.21.96]	Null	Posttranslational modification, protein turnover, chaperones	0.09604	0.0221316	23.0442	-0.39713	0.238308	60.0076
K01364	speB	streptopain [EC:3.4.22.10]	ko01503 Cationic antimicrobial peptide (CAMP) resistance_x000D_ ko02024 Quorum sensing	Null	0.0160551	0.00956684	59.5875	-2.32107	0.585806	25.2386
K01365	CTSL	cathepsin L [EC:3.4.22.15]	ko04140 Autophagy - animal_x000D_ ko04142 Lysosome_x000D_ ko04145 Phagosome_x000D_ ko04210 Apoptosis_x000D_ ko04612 Antigen processing and presentation_x000D_ ko05205 Proteoglycans in cancer_x000D_ ko05323 Rheumatoid arthritis_x000D_ ko05418 Fluid shear stress and atherosclerosis	Null	0.0014555	0.000752904	51.7284	-4.81493	0.509305	10.5776
K01372	BLMH, pepC	bleomycin hydrolase [EC:3.4.22.40]	Null	Amino acid transport and metabolism	0.029294	0.00616363	21.0406	-1.55636	0.21744	13.971
K01373	CTSF	cathepsin F [EC:3.4.22.41]	ko04142 Lysosome_x000D_ ko04210 Apoptosis_x000D_ ko04626 Plant-pathogen interaction	Null	0.00143677	0.000829956	57.7654	-4.7246	0.672287	14.2295
K01400	nprE	bacillolysin [EC:3.4.24.28]	Null	Posttranslational modification, protein turnover, chaperones	0.0173303	0.00353983	20.4257	-2.08632	0.204673	9.81023
K01408	IDE, ide	insulysin [EC:3.4.24.56]	ko05010 Alzheimer disease	Null	0.0276855	0.00408092	14.7403	-1.6093	0.150073	9.32531
K01409	KAE1, tsaD, QRI7	N6-L-threonylcarbamoyladenine synthase [EC:2.3.1.234]	Null	Translation, ribosomal structure and biogenesis	0.088575	0.00419239	4.73316	-0.428344	0.0453608	10.5898
K01414	prlC	oligopeptidase A [EC:3.4.24.70]	Null	Posttranslational modification, protein turnover, chaperones	0.0060846	0.00363186	59.6894	-3.29	0.61376	18.6553
K01419	hslV, clpQ	ATP-dependent HslUV protease, peptidase subunit HslV [EC:3.4.25.2]	Null	Posttranslational modification, protein turnover, chaperones	0.00670131	0.00194322	28.9976	-3.06353	0.293823	9.59101
K01420	fnr	CRP/FNR family transcriptional regulator, anaerobic regulatory protein	Null	Signal transduction mechanisms	0.00155604	0.000440256	28.2934	-4.516	0.306016	6.77626
K01421	yhgE	putative membrane protein	Null	Function unknown	0.0485332	0.00631037	13.0022	-1.04677	0.130586	12.4751
K01424	E3.5.1.1, ansA, ansB	L-asparaginase [EC:3.5.1.1]	ko00250 Alanine, aspartate and glutamate metabolism_x000D_ ko00460 Cyanoamino acid metabolism_x000D_ ko01100 Metabolic pathways_x000D_ ko01110 Biosynthesis of secondary metabolites	Translation, ribosomal structure and biogenesis, Intracellular trafficking, secretion, and vesicular transport	0.0328261	0.00414183	12.6175	-1.43385	0.136408	9.5134
K01425	glsA, GLS	glutaminase [EC:3.5.1.2]	ko00220 Arginine biosynthesis_x000D_ ko00250 Alanine, aspartate and glutamate metabolism_x000D_ ko00471 D-Glutamine and D-glutamate metabolism_x000D_ ko01100 Metabolic pathways_x000D_ ko02020 Two-component system_x000D_ ko04724 Glutamatergic synapse_x000D_ ko04727 GABAergic synapse_x000D_ ko04964 Proximal tubule bicarbonate reclamation_x000D_ ko05206 MicroRNAs in cancer_x000D_ ko05230 Central car…	Amino acid transport and metabolism	0.00499303	0.00196498	39.3544	-3.3817	0.425165	12.5725
K01426	E3.5.1.4, amiE	amidase [EC:3.5.1.4]	ko00330 Arginine and proline metabolism_x000D_ ko00360 Phenylalanine metabolism_x000D_ ko00380 Tryptophan metabolism_x000D_ ko00627 Aminobenzoate degradation_x000D_ ko00643 Styrene degradation_x000D_ ko01100 Metabolic pathways_x000D_ ko01120 Microbial metabolism in diverse environments	Translation, ribosomal structure and biogenesis	0.00294675	0.000950654	32.2611	-3.87917	0.311889	8.0401
K01428	ureC	urease subunit alpha [EC:3.5.1.5]	ko00220 Arginine biosynthesis_x000D_ ko00230 Purine metabolism_x000D_ ko00791 Atrazine degradation_x000D_ ko01100 Metabolic pathways_x000D_ ko01120 Microbial metabolism in diverse environments_x000D_ ko05120 Epithelial cell signaling in Helicobacter pylori infection	Amino acid transport and metabolism	0.00513099	0.00264234	51.4976	-3.39591	0.48394	14.2507
K01429	ureB	urease subunit beta [EC:3.5.1.5]	ko00220 Arginine biosynthesis_x000D_ ko00230 Purine metabolism_x000D_ ko00791 Atrazine degradation_x000D_ ko01100 Metabolic pathways_x000D_ ko01120 Microbial metabolism in diverse environments	Amino acid transport and metabolism	0.00162973	0.000983128	60.3246	-4.5936	0.595185	12.9568
K01430	ureA	urease subunit gamma [EC:3.5.1.5]	ko00220 Arginine biosynthesis_x000D_ ko00230 Purine metabolism_x000D_ ko00791 Atrazine degradation_x000D_ ko01100 Metabolic pathways_x000D_ ko01120 Microbial metabolism in diverse environments	Amino acid transport and metabolism	0.00117845	0.000706259	59.9311	-4.90523	0.558318	11.3821
K01431	UPB1, pydC	beta-ureidopropionase [EC:3.5.1.6]	ko00240 Pyrimidine metabolism_x000D_ ko00410 beta-Alanine metabolism_x000D_ ko00770 Pantothenate and CoA biosynthesis_x000D_ ko00983 Drug metabolism - other enzymes_x000D_ ko01100 Metabolic pathways	General function prediction only	0.000634388	0.000382181	60.244	-5.50848	0.508368	9.22883
K01432	AFMID	arylformamidase [EC:3.5.1.9]	ko00380 Tryptophan metabolism_x000D_ ko00630 Glyoxylate and dicarboxylate metabolism_x000D_ ko01100 Metabolic pathways	Null	0.00268127	0.00132904	49.5676	-4.03435	0.496011	12.2947
K01433	purU	formyltetrahydrofolate deformylase [EC:3.5.1.10]	ko00630 Glyoxylate and dicarboxylate metabolism_x000D_ ko00670 One carbon pool by folate	Nucleotide transport and metabolism	0.00120289	0.000884119	73.4998	-5.0058	0.674775	13.4799
K01436	yhaA	amidohydrolase [EC:3.5.1.-]	Null	General function prediction only	0.0281435	0.00471329	16.7473	-1.59056	0.17211	10.8207
K01438	argE	acetylornithine deacetylase [EC:3.5.1.16]	ko00220 Arginine biosynthesis_x000D_ ko01100 Metabolic pathways_x000D_ ko01110 Biosynthesis of secondary metabolites_x000D_ ko01210 2-Oxocarboxylic acid metabolism_x000D_ ko01230 Biosynthesis of amino acids	Amino acid transport and metabolism	0.00945494	0.0026347	27.8659	-2.70669	0.288039	10.6417
K01439	dapE	succinyl-diaminopimelate desuccinylase [EC:3.5.1.18]	ko00300 Lysine biosynthesis_x000D_ ko01100 Metabolic pathways_x000D_ ko01120 Microbial metabolism in diverse environments_x000D_ ko01230 Biosynthesis of amino acids	Amino acid transport and metabolism	0.0527309	0.0044377	8.41575	-0.949521	0.0761511	8.01995
K01442	cbh	choloylglycine hydrolase [EC:3.5.1.24]	ko00120 Primary bile acid biosynthesis_x000D_ ko00121 Secondary bile acid biosynthesis_x000D_ ko01100 Metabolic pathways	Cell wall/membrane/envelope biogenesis, General function prediction only	0.0511609	0.0038271	7.48053	-0.97892	0.0861568	8.80121
K01443	nagA, AMDHD2	N-acetylglucosamine-6-phosphate deacetylase [EC:3.5.1.25]	ko00520 Amino sugar and nucleotide sugar metabolism_x000D_ ko01100 Metabolic pathways	Carbohydrate transport and metabolism	0.0445861	0.00612977	13.7482	-1.12319	0.137279	12.2222
K01447	xlyAB	N-acetylmuramoyl-L-alanine amidase [EC:3.5.1.28]	Null	Cell wall/membrane/envelope biogenesis	0.0768844	0.00887533	11.5437	-0.576799	0.12019	20.8374
K01448	amiABC	N-acetylmuramoyl-L-alanine amidase [EC:3.5.1.28]	ko01503 Cationic antimicrobial peptide (CAMP) resistance	Cell wall/membrane/envelope biogenesis	0.187537	0.0140093	7.47017	0.319185	0.077824	24.3821
K01449	cwlJ, sleB	N-acetylmuramoyl-L-alanine amidase [EC:3.5.1.28]	Null	Cell cycle control, cell division, chromosome partitioning, Cell wall/membrane/envelope biogenesis	0.0957071	0.0108828	11.3709	-0.356462	0.112412	31.5356
K01451	hipO	hippurate hydrolase [EC:3.5.1.32]	ko00360 Phenylalanine metabolism_x000D_ ko01100 Metabolic pathways	General function prediction only	0.00667987	0.00151639	22.7009	-3.04104	0.223144	7.33775
K01452	E3.5.1.41	chitin deacetylase [EC:3.5.1.41]	ko00520 Amino sugar and nucleotide sugar metabolism_x000D_ ko01100 Metabolic pathways	Carbohydrate transport and metabolism, Cell wall/membrane/envelope biogenesis	0.00289618	0.000845981	29.2103	-3.8953	0.286238	7.34828
K01462	PDF, def	peptide deformylase [EC:3.5.1.88]	Null	Translation, ribosomal structure and biogenesis	0.0415785	0.00241946	5.81901	-1.18509	0.0610868	5.15462
K01463	bshB1	N-acetylglucosamine malate deacetylase 1 [EC:3.5.1.-]	Null	Carbohydrate transport and metabolism	0.00309342	0.0010216	33.0248	-3.83185	0.314309	8.20252
K01464	DPYS, dht, hydA	dihydropyrimidinase [EC:3.5.2.2]	ko00240 Pyrimidine metabolism_x000D_ ko00410 beta-Alanine metabolism_x000D_ ko00770 Pantothenate and CoA biosynthesis_x000D_ ko00983 Drug metabolism - other enzymes_x000D_ ko01100 Metabolic pathways	Nucleotide transport and metabolism	0.00500821	0.00125803	25.1193	-3.32844	0.247358	7.43166
K01465	URA4, pyrC	dihydroorotase [EC:3.5.2.3]	ko00240 Pyrimidine metabolism_x000D_ ko01100 Metabolic pathways	Nucleotide transport and metabolism	0.0788631	0.00335098	4.24912	-0.545508	0.0543857	9.96973
K01466	allB	allantoinase [EC:3.5.2.5]	ko00230 Purine metabolism_x000D_ ko01100 Metabolic pathways_x000D_ ko01120 Microbial metabolism in diverse environments	Nucleotide transport and metabolism	0.000508628	0.00028163	55.3705	-5.75134	0.442682	7.69703
K01467	ampC	beta-lactamase class C [EC:3.5.2.6]	ko01501 beta-Lactam resistance_x000D_ ko02020 Two-component system	Defense mechanisms	0.00169578	0.0012909	76.1241	-4.58113	0.621627	13.5693
K01468	hutI, AMDHD1	imidazolonepropionase [EC:3.5.2.7]	ko00340 Histidine metabolism_x000D_ ko01100 Metabolic pathways	Secondary metabolites biosynthesis, transport and catabolism	0.025568	0.00335001	13.1024	-1.67849	0.141257	8.41572
K01470	E3.5.2.10	creatinine amidohydrolase [EC:3.5.2.10]	ko00330 Arginine and proline metabolism_x000D_ ko01100 Metabolic pathways	Coenzyme transport and metabolism, Secondary metabolites biosynthesis, transport and catabolism	0.00349357	0.000719099	20.5835	-3.68124	0.210249	5.71135
K01473	hyuA	N-methylhydantoinase A [EC:3.5.2.14]	ko00330 Arginine and proline metabolism_x000D_ ko01100 Metabolic pathways	Amino acid transport and metabolism, Secondary metabolites biosynthesis, transport and catabolism	0.00122606	0.000619307	50.5119	-4.82936	0.460283	9.53093
K01476	E3.5.3.1, rocF, arg	arginase [EC:3.5.3.1]	ko00220 Arginine biosynthesis_x000D_ ko00330 Arginine and proline metabolism_x000D_ ko01100 Metabolic pathways_x000D_ ko01110 Biosynthesis of secondary metabolites_x000D_ ko01230 Biosynthesis of amino acids_x000D_ ko05146 Amoebiasis	Amino acid transport and metabolism	0.00314315	0.00115965	36.8944	-3.88551	0.36443	9.37921
K01478	arcA	arginine deiminase [EC:3.5.3.6]	ko00220 Arginine biosynthesis_x000D_ ko01100 Metabolic pathways_x000D_ ko01110 Biosynthesis of secondary metabolites	Amino acid transport and metabolism	0.0011701	0.000729853	62.3752	-4.91824	0.482736	9.81521
K01480	speB	agmatinase [EC:3.5.3.11]	ko00330 Arginine and proline metabolism_x000D_ ko01100 Metabolic pathways	Amino acid transport and metabolism	0.00668843	0.00147105	21.9939	-3.03619	0.227867	7.50503
K01485	codA	cytosine/creatinine deaminase [EC:3.5.4.1 3.5.4.21]	ko00240 Pyrimidine metabolism_x000D_ ko00330 Arginine and proline metabolism_x000D_ ko01100 Metabolic pathways	Nucleotide transport and metabolism, General function prediction only	0.0050068	0.00159389	31.8345	-3.33979	0.297636	8.91182
K01486	ade	adenine deaminase [EC:3.5.4.2]	ko00230 Purine metabolism_x000D_ ko01100 Metabolic pathways	Nucleotide transport and metabolism	0.0202746	0.0039495	19.48	-1.93112	0.176691	9.14967
K01487	E3.5.4.3, guaD	guanine deaminase [EC:3.5.4.3]	ko00230 Purine metabolism_x000D_ ko01100 Metabolic pathways	Nucleotide transport and metabolism, General function prediction only	0.00689141	0.00154809	22.4641	-3.00636	0.207844	6.91346
K01488	add, ADA	adenosine deaminase [EC:3.5.4.4]	ko00230 Purine metabolism_x000D_ ko01100 Metabolic pathways_x000D_ ko05340 Primary immunodeficiency	Nucleotide transport and metabolism	0.00375717	0.00118153	31.4473	-3.64883	0.321915	8.82242
K01489	cdd, CDA	cytidine deaminase [EC:3.5.4.5]	ko00240 Pyrimidine metabolism_x000D_ ko00983 Drug metabolism - other enzymes_x000D_ ko01100 Metabolic pathways	Nucleotide transport and metabolism	0.031917	0.00234397	7.34397	-1.45115	0.0780172	5.37623
K01491	folD	methylenetetrahydrofolate dehydrogenase (NADP+) / methenyltetrahydrofolate cyclohydrolase [EC:1.5.1.5 3.5.4.9]	ko00670 One carbon pool by folate_x000D_ ko00720 Carbon fixation pathways in prokaryotes_x000D_ ko01100 Metabolic pathways_x000D_ ko01120 Microbial metabolism in diverse environments_x000D_ ko01200 Carbon metabolism	Coenzyme transport and metabolism	0.055051	0.0026753	4.85968	-0.904478	0.0646351	7.14613
K01493	comEB	dCMP deaminase [EC:3.5.4.12]	ko00240 Pyrimidine metabolism_x000D_ ko01100 Metabolic pathways	Nucleotide transport and metabolism	0.0445731	0.00266771	5.98503	-1.11681	0.067152	6.01284
K01494	dcd	dCTP deaminase [EC:3.5.4.13]	ko00240 Pyrimidine metabolism_x000D_ ko01100 Metabolic pathways	Nucleotide transport and metabolism	0.0100753	0.00423511	42.0346	-2.68448	0.385007	14.3419
K01495	GCH1, folE	GTP cyclohydrolase IA [EC:3.5.4.16]	ko00790 Folate biosynthesis_x000D_ ko01100 Metabolic pathways	Coenzyme transport and metabolism	0.012646	0.00184234	14.5686	-2.39097	0.164608	6.8846
K01496	hisI	phosphoribosyl-AMP cyclohydrolase [EC:3.5.4.19]	ko00340 Histidine metabolism_x000D_ ko01100 Metabolic pathways_x000D_ ko01110 Biosynthesis of secondary metabolites_x000D_ ko01230 Biosynthesis of amino acids	Amino acid transport and metabolism	0.00285582	0.000739453	25.8929	-3.896	0.253354	6.50292
K01501	E3.5.5.1	nitrilase [EC:3.5.5.1]	ko00380 Tryptophan metabolism_x000D_ ko00460 Cyanoamino acid metabolism_x000D_ ko00627 Aminobenzoate degradation_x000D_ ko00643 Styrene degradation_x000D_ ko00910 Nitrogen metabolism_x000D_ ko01100 Metabolic pathways_x000D_ ko01120 Microbial metabolism in diverse environments	General function prediction only	0.00133076	0.00124572	93.6099	-4.77781	0.449262	9.40309
K01507	ppa	inorganic pyrophosphatase [EC:3.6.1.1]	ko00190 Oxidative phosphorylation	Energy production and conversion, Inorganic ion transport and metabolism	0.0215361	0.00258523	12.0042	-1.84953	0.118154	6.38831
K01512	acyP	acylphosphatase [EC:3.6.1.7]	ko00620 Pyruvate metabolism_x000D_ ko00627 Aminobenzoate degradation_x000D_ ko01100 Metabolic pathways_x000D_ ko01120 Microbial metabolism in diverse environments	Energy production and conversion	0.00166364	0.000536053	32.2217	-4.53106	0.28192	6.22195
K01515	nudF	ADP-ribose pyrophosphatase [EC:3.6.1.13]	ko00230 Purine metabolism_x000D_ ko01100 Metabolic pathways	Defense mechanisms	0.0456927	0.00280709	6.14342	-1.09135	0.0701472	6.42759
K01518	NUDT2	bis(5'-nucleosidyl)-tetraphosphatase [EC:3.6.1.17]	ko00230 Purine metabolism_x000D_ ko00240 Pyrimidine metabolism_x000D_ ko01100 Metabolic pathways	Null	0.00166928	0.000614655	36.8215	-4.51409	0.322198	7.13761
K01520	dut, DUT	dUTP pyrophosphatase [EC:3.6.1.23]	ko00240 Pyrimidine metabolism_x000D_ ko00983 Drug metabolism - other enzymes_x000D_ ko01100 Metabolic pathways	Nucleotide transport and metabolism, Defense mechanisms	0.0505452	0.00623949	12.3444	-0.996762	0.122274	12.2671
K01523	hisE	phosphoribosyl-ATP pyrophosphohydrolase [EC:3.6.1.31]	ko00340 Histidine metabolism_x000D_ ko01100 Metabolic pathways_x000D_ ko01110 Biosynthesis of secondary metabolites_x000D_ ko01230 Biosynthesis of amino acids	Amino acid transport and metabolism	0.00333095	0.00062729	18.8322	-3.72958	0.178354	4.78216
K01524	ppx-gppA	exopolyphosphatase / guanosine-5'-triphosphate,3'-diphosphate pyrophosphatase [EC:3.6.1.11 3.6.1.40]	ko00230 Purine metabolism_x000D_ ko01100 Metabolic pathways	Nucleotide transport and metabolism, Signal transduction mechanisms, Inorganic ion transport and metabolism	0.0448006	0.00770538	17.1993	-1.13002	0.167007	14.7791
K01525	apaH	bis(5'-nucleosyl)-tetraphosphatase (symmetrical) [EC:3.6.1.41]	ko00230 Purine metabolism_x000D_ ko01100 Metabolic pathways	Signal transduction mechanisms	0.00138038	0.000579681	41.9944	-4.83331	0.439349	9.09003
K01531	mgtA, mgtB	P-type Mg2+ transporter [EC:7.2.2.14]	Null	Inorganic ion transport and metabolism	0.0115113	0.0049564	43.057	-2.61297	0.390798	14.9561
K01533	copB	P-type Cu2+ transporter [EC:7.2.2.9]	Null	Inorganic ion transport and metabolism	0.0957485	0.00923975	9.65003	-0.354216	0.0997476	28.1601
K01534	zntA	Zn2+/Cd2+-exporting ATPase [EC:7.2.2.12 7.2.2.21]	Null	Inorganic ion transport and metabolism	0.144556	0.00915803	6.3353	0.0587702	0.0612816	104.273
K01537	ATP2C	P-type Ca2+ transporter type 2C [EC:7.2.2.10]	Null	Inorganic ion transport and metabolism	0.152404	0.0186568	12.2416	0.107701	0.129342	120.093
K01541	Null	Null	Null	Null	0.00205544	0.000614992	29.9202	-4.2456	0.277421	6.53431
K01546	kdpA	potassium-transporting ATPase potassium-binding subunit	ko02020 Two-component system	Inorganic ion transport and metabolism	0.000576794	0.000781845	135.55	-5.88239	0.888974	15.1125
K01547	kdpB	potassium-transporting ATPase ATP-binding subunit [EC:7.2.2.6]	ko02020 Two-component system	Inorganic ion transport and metabolism	0.000699251	0.000915719	130.957	-5.63752	0.863948	15.325
K01557	FAHD1	acylpyruvate hydrolase [EC:3.7.1.5]	ko00350 Tyrosine metabolism_x000D_ ko01100 Metabolic pathways_x000D_ ko01120 Microbial metabolism in diverse environments	Secondary metabolites biosynthesis, transport and catabolism	0.00075108	0.000491116	65.3879	-5.39288	0.664143	12.3152
K01560	E3.8.1.2	2-haloacid dehalogenase [EC:3.8.1.2]	ko00361 Chlorocyclohexane and chlorobenzene degradation_x000D_ ko00625 Chloroalkane and chloroalkene degradation_x000D_ ko01100 Metabolic pathways_x000D_ ko01120 Microbial metabolism in diverse environments	Coenzyme transport and metabolism	0.0162425	0.00215134	13.2451	-2.13397	0.128257	6.01028
K01561	dehH	haloacetate dehalogenase [EC:3.8.1.3]	ko00361 Chlorocyclohexane and chlorobenzene degradation_x000D_ ko00625 Chloroalkane and chloroalkene degradation_x000D_ ko01100 Metabolic pathways_x000D_ ko01120 Microbial metabolism in diverse environments	Coenzyme transport and metabolism, General function prediction only	0.000575809	0.000236013	40.9882	-5.55985	0.4012	7.21602
K01563	dhaA	haloalkane dehalogenase [EC:3.8.1.5]	ko00361 Chlorocyclohexane and chlorobenzene degradation_x000D_ ko00625 Chloroalkane and chloroalkene degradation_x000D_ ko01100 Metabolic pathways_x000D_ ko01120 Microbial metabolism in diverse environments	Coenzyme transport and metabolism, General function prediction only	0.00116113	0.000557501	48.0138	-4.86946	0.43222	8.87613
K01567	pdaA	peptidoglycan-N-acetylmuramic acid deacetylase [EC:3.5.1.-]	Null	Carbohydrate transport and metabolism, Cell wall/membrane/envelope biogenesis	0.0221531	0.00347444	15.6837	-1.82841	0.160469	8.77644
K01571	oadA	oxaloacetate decarboxylase (Na+ extruding) subunit alpha [EC:7.2.4.2]	ko00620 Pyruvate metabolism ko01100 Metabolic pathways	Null	0.068467	0.00639061	9.33386	-0.692418	0.09048	13.0672
K01572	Null	Null	Null	Null	0.0666683	0.00469027	7.03523	-0.719893	0.0657573	9.13432
K01577	oxc	oxalyl-CoA decarboxylase [EC:4.1.1.8]	ko00630 Glyoxylate and dicarboxylate metabolism_x000D_ ko01100 Metabolic pathways	Amino acid transport and metabolism, Coenzyme transport and metabolism	0.0101247	0.00383473	37.8749	-2.68199	0.417615	15.5711
K01579	panD	aspartate 1-decarboxylase [EC:4.1.1.11]	ko00410 beta-Alanine metabolism_x000D_ ko00770 Pantothenate and CoA biosynthesis_x000D_ ko01100 Metabolic pathways_x000D_ ko01110 Biosynthesis of secondary metabolites	Coenzyme transport and metabolism	0.00638091	0.001497	23.4606	-3.08726	0.241792	7.83195
K01580	E4.1.1.15, gadB, gadA, GAD	glutamate decarboxylase [EC:4.1.1.15]	ko00250 Alanine, aspartate and glutamate metabolism_x000D_ ko00410 beta-Alanine metabolism_x000D_ ko00430 Taurine and hypotaurine metabolism_x000D_ ko00650 Butanoate metabolism_x000D_ ko01100 Metabolic pathways_x000D_ ko01110 Biosynthesis of secondary metabolites_x000D_ ko01120 Microbial metabolism in diverse environments_x000D_ ko02024 Quorum sensing_x000D_ ko04727 GABAergic synapse_x000D_ ko049…	Amino acid transport and metabolism	0.00516892	0.00234844	45.4338	-3.36402	0.453671	13.486
K01581	E4.1.1.17, ODC1, speC, speF	ornithine decarboxylase [EC:4.1.1.17]	ko00330 Arginine and proline metabolism_x000D_ ko00480 Glutathione metabolism_x000D_ ko01100 Metabolic pathways_x000D_ ko01110 Biosynthesis of secondary metabolites	Amino acid transport and metabolism	0.00157813	0.000628205	39.8069	-4.55973	0.448866	9.84413
K01582	E4.1.1.18, ldcC, cadA	lysine decarboxylase [EC:4.1.1.18]	ko00310 Lysine degradation_x000D_ ko00960 Tropane, piperidine and pyridine alkaloid biosynthesis_x000D_ ko01100 Metabolic pathways_x000D_ ko01110 Biosynthesis of secondary metabolites_x000D_ ko01120 Microbial metabolism in diverse environments	Amino acid transport and metabolism	0.00905511	0.00249087	27.5079	-2.75878	0.286135	10.3718
K01584	adiA	arginine decarboxylase [EC:4.1.1.19]	ko00330 Arginine and proline metabolism_x000D_ ko01100 Metabolic pathways	Amino acid transport and metabolism	0.00198093	0.000770324	38.887	-4.29676	0.365679	8.51057
K01585	speA	arginine decarboxylase [EC:4.1.1.19]	ko00330 Arginine and proline metabolism_x000D_ ko01100 Metabolic pathways	Amino acid transport and metabolism	0.0672405	0.00556999	8.28368	-0.707799	0.0900742	12.726
K01586	lysA	diaminopimelate decarboxylase [EC:4.1.1.20]	ko00300 Lysine biosynthesis_x000D_ ko01100 Metabolic pathways_x000D_ ko01110 Biosynthesis of secondary metabolites_x000D_ ko01120 Microbial metabolism in diverse environments_x000D_ ko01230 Biosynthesis of amino acids	Amino acid transport and metabolism	0.0757574	0.00458698	6.05483	-0.58546	0.0626117	10.6944
K01588	purE	5-(carboxyamino)imidazole ribonucleotide mutase [EC:5.4.99.18]	ko00230 Purine metabolism_x000D_ ko01100 Metabolic pathways_x000D_ ko01110 Biosynthesis of secondary metabolites	Nucleotide transport and metabolism	0.0307065	0.00183236	5.96734	-1.48866	0.0668626	4.49146
K01589	purK	5-(carboxyamino)imidazole ribonucleotide synthase [EC:6.3.4.18]	ko00230 Purine metabolism_x000D_ ko01100 Metabolic pathways_x000D_ ko01110 Biosynthesis of secondary metabolites	Nucleotide transport and metabolism	0.00150706	0.000827533	54.9106	-4.6247	0.510613	11.041
K01590	hdc, HDC	histidine decarboxylase [EC:4.1.1.22]	ko00340 Histidine metabolism_x000D_ ko01100 Metabolic pathways_x000D_ ko01110 Biosynthesis of secondary metabolites	Null	0.00120832	0.000799647	66.1786	-4.91076	0.588664	11.9872
K01591	pyrF	orotidine-5'-phosphate decarboxylase [EC:4.1.1.23]	ko00240 Pyrimidine metabolism_x000D_ ko01100 Metabolic pathways	Nucleotide transport and metabolism	0.0488818	0.00245476	5.02183	-1.02312	0.0563129	5.50406
K01596	E4.1.1.32, pckA, PCK	phosphoenolpyruvate carboxykinase (GTP) [EC:4.1.1.32]	ko00010 Glycolysis / Gluconeogenesis_x000D_ ko00020 Citrate cycle (TCA cycle)_x000D_ ko00620 Pyruvate metabolism_x000D_ ko01100 Metabolic pathways_x000D_ ko01110 Biosynthesis of secondary metabolites_x000D_ ko01120 Microbial metabolism in diverse environments_x000D_ ko03320 PPAR signaling pathway_x000D_ ko04068 FoxO signaling pathway_x000D_ ko04151 PI3K-Akt signaling pathway_x000D_ ko04152 AMPK s…	Energy production and conversion	0.0541042	0.00634428	11.7261	-0.93184	0.109726	11.7752
K01598	PPCDC, coaC	phosphopantothenoylcysteine decarboxylase [EC:4.1.1.36]	ko00770 Pantothenate and CoA biosynthesis_x000D_ ko01100 Metabolic pathways	Null	0.000991583	0.000568717	57.3545	-5.1005	0.606038	11.8819
K01599	hemE, UROD	uroporphyrinogen decarboxylase [EC:4.1.1.37]	ko00860 Porphyrin and chlorophyll metabolism_x000D_ ko01100 Metabolic pathways_x000D_ ko01110 Biosynthesis of secondary metabolites	Coenzyme transport and metabolism	0.0084474	0.00166484	19.7083	-2.80314	0.185765	6.62702
K01607	pcaC	4-carboxymuconolactone decarboxylase [EC:4.1.1.44]	ko00362 Benzoate degradation_x000D_ ko01100 Metabolic pathways_x000D_ ko01120 Microbial metabolism in diverse environments_x000D_ ko01220 Degradation of aromatic compounds	General function prediction only	0.077519	0.00417256	5.38263	-0.562823	0.0625286	11.1098
K01609	trpC	indole-3-glycerol phosphate synthase [EC:4.1.1.48]	ko00400 Phenylalanine, tyrosine and tryptophan biosynthesis_x000D_ ko01100 Metabolic pathways_x000D_ ko01110 Biosynthesis of secondary metabolites_x000D_ ko01230 Biosynthesis of amino acids	Amino acid transport and metabolism	0.0291543	0.00262807	9.01434	-1.54341	0.0946126	6.1301
K01610	E4.1.1.49, pckA	phosphoenolpyruvate carboxykinase (ATP) [EC:4.1.1.49]	ko00010 Glycolysis / Gluconeogenesis_x000D_ ko00020 Citrate cycle (TCA cycle)_x000D_ ko00620 Pyruvate metabolism_x000D_ ko00710 Carbon fixation in photosynthetic organisms_x000D_ ko01100 Metabolic pathways_x000D_ ko01110 Biosynthesis of secondary metabolites_x000D_ ko01120 Microbial metabolism in diverse environments_x000D_ ko01200 Carbon metabolism	Energy production and conversion	0.0445339	0.00424786	9.53847	-1.11909	0.113873	10.1755
K01611	speD, AMD1	S-adenosylmethionine decarboxylase [EC:4.1.1.50]	ko00270 Cysteine and methionine metabolism_x000D_ ko00330 Arginine and proline metabolism_x000D_ ko01100 Metabolic pathways	Amino acid transport and metabolism	0.00565731	0.00129821	22.9475	-3.20899	0.230458	7.18165
K01613	psd, PISD	phosphatidylserine decarboxylase [EC:4.1.1.65]	ko00564 Glycerophospholipid metabolism_x000D_ ko01100 Metabolic pathways_x000D_ ko01110 Biosynthesis of secondary metabolites	Lipid transport and metabolism	0.0276253	0.00379805	13.7484	-1.60241	0.151249	9.43883
K01615	gcdA	glutaconyl-CoA decarboxylase subunit alpha [EC:7.2.4.5]	ko00362 Benzoate degradation_x000D_ ko00650 Butanoate metabolism_x000D_ ko01100 Metabolic pathways_x000D_ ko01120 Microbial metabolism in diverse environments	Lipid transport and metabolism	0.00172208	0.000541943	31.4703	-4.42181	0.340107	7.69158
K01619	deoC, DERA	deoxyribose-phosphate aldolase [EC:4.1.2.4]	ko00030 Pentose phosphate pathway_x000D_ ko01100 Metabolic pathways	Nucleotide transport and metabolism	0.037232	0.00277247	7.44646	-1.29778	0.0843314	6.49813
K01620	ltaE	threonine aldolase [EC:4.1.2.48]	ko00260 Glycine, serine and threonine metabolism_x000D_ ko01100 Metabolic pathways_x000D_ ko01110 Biosynthesis of secondary metabolites_x000D_ ko01120 Microbial metabolism in diverse environments_x000D_ ko01230 Biosynthesis of amino acids	Amino acid transport and metabolism	0.0306899	0.00444462	14.4823	-1.49987	0.1543	10.2876
K01621	xfp, xpk	xylulose-5-phosphate/fructose-6-phosphate phosphoketolase [EC:4.1.2.9 4.1.2.22]	ko00030 Pentose phosphate pathway_x000D_ ko00710 Carbon fixation in photosynthetic organisms_x000D_ ko01100 Metabolic pathways_x000D_ ko01120 Microbial metabolism in diverse environments	Null	0.0325557	0.00690352	21.2053	-1.46518	0.224362	15.3129
K01623	ALDO	fructose-bisphosphate aldolase, class I [EC:4.1.2.13]	ko00010 Glycolysis / Gluconeogenesis_x000D_ ko00030 Pentose phosphate pathway_x000D_ ko00051 Fructose and mannose metabolism_x000D_ ko00680 Methane metabolism_x000D_ ko00710 Carbon fixation in photosynthetic organisms_x000D_ ko01100 Metabolic pathways_x000D_ ko01110 Biosynthesis of secondary metabolites_x000D_ ko01120 Microbial metabolism in diverse environments_x000D_ ko01200 Carbon metabolism_x…	Carbohydrate transport and metabolism	0.000548574	0.000310556	56.6116	-5.77012	0.631844	10.9503
K01624	FBA, fbaA	fructose-bisphosphate aldolase, class II [EC:4.1.2.13]	ko00010 Glycolysis / Gluconeogenesis_x000D_ ko00030 Pentose phosphate pathway_x000D_ ko00051 Fructose and mannose metabolism_x000D_ ko00680 Methane metabolism_x000D_ ko00710 Carbon fixation in photosynthetic organisms_x000D_ ko01100 Metabolic pathways_x000D_ ko01110 Biosynthesis of secondary metabolites_x000D_ ko01120 Microbial metabolism in diverse environments_x000D_ ko01200 Carbon metabolism_x…	Carbohydrate transport and metabolism	0.0788434	0.00403388	5.11632	-0.544974	0.0550465	10.1008
K01625	eda	2-dehydro-3-deoxyphosphogluconate aldolase / (4S)-4-hydroxy-2-oxoglutarate aldolase [EC:4.1.2.14 4.1.3.42]	ko00030 Pentose phosphate pathway_x000D_ ko00630 Glyoxylate and dicarboxylate metabolism_x000D_ ko01100 Metabolic pathways_x000D_ ko01120 Microbial metabolism in diverse environments_x000D_ ko01200 Carbon metabolism	Carbohydrate transport and metabolism	0.0377308	0.00310136	8.21972	-1.28431	0.0826506	6.4354
K01626	E2.5.1.54, aroF, aroG, aroH	3-deoxy-7-phosphoheptulonate synthase [EC:2.5.1.54]	ko00400 Phenylalanine, tyrosine and tryptophan biosynthesis_x000D_ ko01100 Metabolic pathways_x000D_ ko01110 Biosynthesis of secondary metabolites_x000D_ ko01230 Biosynthesis of amino acids_x000D_ ko02024 Quorum sensing	Amino acid transport and metabolism	0.03021	0.00394907	13.0721	-1.52317	0.133398	8.7579
K01627	kdsA	2-dehydro-3-deoxyphosphooctonate aldolase (KDO 8-P synthase) [EC:2.5.1.55]	ko00540 Lipopolysaccharide biosynthesis_x000D_ ko01100 Metabolic pathways	Cell wall/membrane/envelope biogenesis	0.00791536	0.00220125	27.8098	-2.88433	0.282338	9.78866
K01628	fucA	L-fuculose-phosphate aldolase [EC:4.1.2.17]	ko00051 Fructose and mannose metabolism_x000D_ ko01100 Metabolic pathways_x000D_ ko01120 Microbial metabolism in diverse environments	Carbohydrate transport and metabolism	0.0197445	0.00241035	12.2077	-1.93579	0.125413	6.47863
K01629	rhaD	rhamnulose-1-phosphate aldolase [EC:4.1.2.19]	ko00040 Pentose and glucuronate interconversions_x000D_ ko00051 Fructose and mannose metabolism_x000D_ ko01100 Metabolic pathways_x000D_ ko01120 Microbial metabolism in diverse environments	Carbohydrate transport and metabolism	0.0204435	0.00269723	13.1936	-1.90141	0.127427	6.70169
K01630	garL	2-dehydro-3-deoxyglucarate aldolase [EC:4.1.2.20]	ko00053 Ascorbate and aldarate metabolism_x000D_ ko01100 Metabolic pathways	Carbohydrate transport and metabolism	0.000987395	0.000494814	50.1131	-5.05822	0.397431	7.85714
K01633	folB	7,8-dihydroneopterin aldolase/epimerase/oxygenase [EC:4.1.2.25 5.1.99.8 1.13.11.81]	ko00790 Folate biosynthesis_x000D_ ko01100 Metabolic pathways	Coenzyme transport and metabolism	0.00352777	0.00119101	33.7609	-3.71572	0.364601	9.81239
K01639	E4.1.3.3, nanA, NPL	N-acetylneuraminate lyase [EC:4.1.3.3]	ko00520 Amino sugar and nucleotide sugar metabolism_x000D_ ko01100 Metabolic pathways	Amino acid transport and metabolism, Cell wall/membrane/envelope biogenesis	0.0131927	0.00273693	20.7458	-2.35468	0.203463	8.64081
K01640	E4.1.3.4, HMGCL, hmgL	hydroxymethylglutaryl-CoA lyase [EC:4.1.3.4]	ko00072 Synthesis and degradation of ketone bodies_x000D_ ko00280 Valine, leucine and isoleucine degradation_x000D_ ko00281 Geraniol degradation_x000D_ ko00650 Butanoate metabolism_x000D_ ko01100 Metabolic pathways_x000D_ ko01110 Biosynthesis of secondary metabolites_x000D_ ko04146 Peroxisome	Amino acid transport and metabolism	0.00134304	0.00082232	61.2283	-4.71247	0.406531	8.62671
K01643	citF	citrate lyase subunit alpha / citrate CoA-transferase [EC:2.8.3.10]	ko02020 Two-component system	Energy production and conversion	0.00957051	0.00235085	24.5634	-2.68192	0.228496	8.51989
K01644	citE	citrate lyase subunit beta / citryl-CoA lyase [EC:4.1.3.34]	ko02020 Two-component system	Carbohydrate transport and metabolism	0.00718667	0.00184869	25.7239	-2.96941	0.250928	8.45045
K01646	citD	citrate lyase subunit gamma (acyl carrier protein)	ko02020 Two-component system	Energy production and conversion	0.00244335	0.000668359	27.3542	-4.0541	0.269887	6.65715
K01647	CS, gltA	citrate synthase [EC:2.3.3.1]	ko00020 Citrate cycle (TCA cycle)_x000D_ ko00630 Glyoxylate and dicarboxylate metabolism_x000D_ ko01100 Metabolic pathways_x000D_ ko01110 Biosynthesis of secondary metabolites_x000D_ ko01120 Microbial metabolism in diverse environments_x000D_ ko01200 Carbon metabolism_x000D_ ko01210 2-Oxocarboxylic acid metabolism_x000D_ ko01230 Biosynthesis of amino acids	Energy production and conversion	0.0668709	0.00622266	9.30548	-0.713313	0.0896581	12.5692
K01649	leuA, IMS	2-isopropylmalate synthase [EC:2.3.3.13]	ko00290 Valine, leucine and isoleucine biosynthesis_x000D_ ko00620 Pyruvate metabolism_x000D_ ko01100 Metabolic pathways_x000D_ ko01110 Biosynthesis of secondary metabolites_x000D_ ko01210 2-Oxocarboxylic acid metabolism_x000D_ ko01230 Biosynthesis of amino acids	Amino acid transport and metabolism	0.083228	0.00550423	6.61343	-0.491868	0.0654571	13.3079
K01652	E2.2.1.6L, ilvB, ilvG, ilvI	acetolactate synthase I/II/III large subunit [EC:2.2.1.6]	ko00290 Valine, leucine and isoleucine biosynthesis_x000D_ ko00650 Butanoate metabolism_x000D_ ko00660 C5-Branched dibasic acid metabolism_x000D_ ko00770 Pantothenate and CoA biosynthesis_x000D_ ko01100 Metabolic pathways_x000D_ ko01110 Biosynthesis of secondary metabolites_x000D_ ko01210 2-Oxocarboxylic acid metabolism_x000D_ ko01230 Biosynthesis of amino acids	Amino acid transport and metabolism, Coenzyme transport and metabolism	0.127163	0.00891945	7.01421	-0.0688725	0.0745916	108.304
K01653	E2.2.1.6S, ilvH, ilvN	acetolactate synthase I/III small subunit [EC:2.2.1.6]	ko00290 Valine, leucine and isoleucine biosynthesis_x000D_ ko00650 Butanoate metabolism_x000D_ ko00660 C5-Branched dibasic acid metabolism_x000D_ ko00770 Pantothenate and CoA biosynthesis_x000D_ ko01100 Metabolic pathways_x000D_ ko01110 Biosynthesis of secondary metabolites_x000D_ ko01210 2-Oxocarboxylic acid metabolism_x000D_ ko01230 Biosynthesis of amino acids	Amino acid transport and metabolism	0.0309903	0.0022065	7.11997	-1.48184	0.074611	5.03503
K01654	E2.5.1.56, neuB	N-acetylneuraminate synthase [EC:2.5.1.56]	ko00520 Amino sugar and nucleotide sugar metabolism_x000D_ ko01100 Metabolic pathways	Cell wall/membrane/envelope biogenesis	0.0152484	0.00247038	16.2009	-2.20156	0.168152	7.63784
K01657	trpE	anthranilate synthase component I [EC:4.1.3.27]	ko00400 Phenylalanine, tyrosine and tryptophan biosynthesis_x000D_ ko00405 Phenazine biosynthesis_x000D_ ko01100 Metabolic pathways_x000D_ ko01110 Biosynthesis of secondary metabolites_x000D_ ko01230 Biosynthesis of amino acids_x000D_ ko02024 Quorum sensing_x000D_ ko02025 Biofilm formation - Pseudomonas aeruginosa	Amino acid transport and metabolism, Coenzyme transport and metabolism	0.0540887	0.00436561	8.07122	-0.924083	0.0882447	9.54944
K01658	trpG	anthranilate synthase component II [EC:4.1.3.27]	ko00400 Phenylalanine, tyrosine and tryptophan biosynthesis_x000D_ ko00405 Phenazine biosynthesis_x000D_ ko01100 Metabolic pathways_x000D_ ko01110 Biosynthesis of secondary metabolites_x000D_ ko01230 Biosynthesis of amino acids_x000D_ ko02024 Quorum sensing_x000D_ ko02025 Biofilm formation - Pseudomonas aeruginosa	Amino acid transport and metabolism, Coenzyme transport and metabolism	0.0212052	0.00216871	10.2272	-1.86248	0.107126	5.75181
K01661	menB	naphthoate synthase [EC:4.1.3.36]	ko00130 Ubiquinone and other terpenoid-quinone biosynthesis_x000D_ ko01100 Metabolic pathways_x000D_ ko01110 Biosynthesis of secondary metabolites	Coenzyme transport and metabolism	0.00539746	0.00199843	37.0254	-3.31478	0.42738	12.8932
K01662	dxs	1-deoxy-D-xylulose-5-phosphate synthase [EC:2.2.1.7]	ko00730 Thiamine metabolism_x000D_ ko00900 Terpenoid backbone biosynthesis_x000D_ ko01100 Metabolic pathways_x000D_ ko01110 Biosynthesis of secondary metabolites	Coenzyme transport and metabolism, Lipid transport and metabolism	0.114684	0.00488286	4.25766	-0.170488	0.0554391	32.518
K01666	mhpE	4-hydroxy 2-oxovalerate aldolase [EC:4.1.3.39]	ko00360 Phenylalanine metabolism_x000D_ ko00362 Benzoate degradation_x000D_ ko00621 Dioxin degradation_x000D_ ko00622 Xylene degradation_x000D_ ko01100 Metabolic pathways_x000D_ ko01120 Microbial metabolism in diverse environments_x000D_ ko01220 Degradation of aromatic compounds	Amino acid transport and metabolism	0.0513428	0.00704611	13.7237	-0.981915	0.140697	14.3288
K01667	tnaA	tryptophanase [EC:4.1.99.1]	ko00380 Tryptophan metabolism_x000D_ ko01100 Metabolic pathways	Amino acid transport and metabolism	0.0180135	0.00424991	23.5929	-2.07006	0.255755	12.3549
K01673	cynT, can	carbonic anhydrase [EC:4.2.1.1]	ko00910 Nitrogen metabolism_x000D_ ko01100 Metabolic pathways	Inorganic ion transport and metabolism	0.011572	0.00170443	14.7289	-2.47716	0.155051	6.25925
K01676	E4.2.1.2A, fumA, fumB	fumarate hydratase, class I [EC:4.2.1.2]	ko00020 Citrate cycle (TCA cycle)_x000D_ ko00620 Pyruvate metabolism_x000D_ ko00720 Carbon fixation pathways in prokaryotes_x000D_ ko01100 Metabolic pathways_x000D_ ko01110 Biosynthesis of secondary metabolites_x000D_ ko01120 Microbial metabolism in diverse environments_x000D_ ko01200 Carbon metabolism	Energy production and conversion	0.0146628	0.00488542	33.3185	-2.29189	0.345328	15.0674
K01677	E4.2.1.2AA, fumA	fumarate hydratase subunit alpha [EC:4.2.1.2]	ko00020 Citrate cycle (TCA cycle)_x000D_ ko00620 Pyruvate metabolism_x000D_ ko00720 Carbon fixation pathways in prokaryotes_x000D_ ko01100 Metabolic pathways_x000D_ ko01110 Biosynthesis of secondary metabolites_x000D_ ko01120 Microbial metabolism in diverse environments_x000D_ ko01200 Carbon metabolism	Energy production and conversion	0.0332017	0.00302189	9.10163	-1.41293	0.0895898	6.3407
K01678	E4.2.1.2AB, fumB	fumarate hydratase subunit beta [EC:4.2.1.2]	ko00020 Citrate cycle (TCA cycle)_x000D_ ko00620 Pyruvate metabolism_x000D_ ko00720 Carbon fixation pathways in prokaryotes_x000D_ ko01100 Metabolic pathways_x000D_ ko01110 Biosynthesis of secondary metabolites_x000D_ ko01120 Microbial metabolism in diverse environments_x000D_ ko01200 Carbon metabolism	Energy production and conversion	0.0231771	0.00205011	8.84539	-1.77261	0.0923312	5.20878
K01679	E4.2.1.2B, fumC, FH	fumarate hydratase, class II [EC:4.2.1.2]	ko00020 Citrate cycle (TCA cycle)_x000D_ ko00620 Pyruvate metabolism_x000D_ ko00720 Carbon fixation pathways in prokaryotes_x000D_ ko01100 Metabolic pathways_x000D_ ko01110 Biosynthesis of secondary metabolites_x000D_ ko01120 Microbial metabolism in diverse environments_x000D_ ko01200 Carbon metabolism_x000D_ ko04934 Cushing syndrome_x000D_ ko05200 Pathways in cancer_x000D_ ko05211 Renal cell car…	Energy production and conversion	0.0119665	0.00254148	21.2384	-2.45669	0.22375	9.1078
K01681	ACO, acnA	aconitate hydratase [EC:4.2.1.3]	ko00020 Citrate cycle (TCA cycle)_x000D_ ko00630 Glyoxylate and dicarboxylate metabolism_x000D_ ko00720 Carbon fixation pathways in prokaryotes_x000D_ ko01100 Metabolic pathways_x000D_ ko01110 Biosynthesis of secondary metabolites_x000D_ ko01120 Microbial metabolism in diverse environments_x000D_ ko01200 Carbon metabolism_x000D_ ko01210 2-Oxocarboxylic acid metabolism_x000D_ ko01230 Biosynthesis …	Amino acid transport and metabolism	0.0920406	0.00766213	8.32473	-0.392117	0.0765182	19.5141
K01683	araD	D-arabinonate dehydratase [EC:4.2.1.5]	Null	Cell wall/membrane/envelope biogenesis, General function prediction only	0.000617471	0.000320586	51.9192	-5.60369	0.612803	10.9357
K01684	dgoD	galactonate dehydratase [EC:4.2.1.6]	ko00052 Galactose metabolism_x000D_ ko01100 Metabolic pathways_x000D_ ko01120 Microbial metabolism in diverse environments	Cell wall/membrane/envelope biogenesis, General function prediction only	0.00615564	0.00200216	32.5257	-3.13992	0.299325	9.5329
K01685	uxaA	altronate hydrolase [EC:4.2.1.7]	ko00040 Pentose and glucuronate interconversions_x000D_ ko01100 Metabolic pathways	Carbohydrate transport and metabolism	0.0406323	0.00462743	11.3885	-1.21359	0.119515	9.84806
K01686	uxuA	mannonate dehydratase [EC:4.2.1.8]	ko00040 Pentose and glucuronate interconversions_x000D_ ko01100 Metabolic pathways	Carbohydrate transport and metabolism	0.0585173	0.00782713	13.3757	-0.850953	0.124809	14.667
K01687	ilvD	dihydroxy-acid dehydratase [EC:4.2.1.9]	ko00290 Valine, leucine and isoleucine biosynthesis_x000D_ ko00770 Pantothenate and CoA biosynthesis_x000D_ ko01100 Metabolic pathways_x000D_ ko01110 Biosynthesis of secondary metabolites_x000D_ ko01210 2-Oxocarboxylic acid metabolism_x000D_ ko01230 Biosynthesis of amino acids	Amino acid transport and metabolism, Carbohydrate transport and metabolism	0.0827972	0.00581008	7.01725	-0.497509	0.0720322	14.4786
K01689	ENO, eno	enolase [EC:4.2.1.11]	ko00010 Glycolysis / Gluconeogenesis_x000D_ ko00680 Methane metabolism_x000D_ ko01100 Metabolic pathways_x000D_ ko01110 Biosynthesis of secondary metabolites_x000D_ ko01120 Microbial metabolism in diverse environments_x000D_ ko01200 Carbon metabolism_x000D_ ko01230 Biosynthesis of amino acids_x000D_ ko03018 RNA degradation_x000D_ ko04066 HIF-1 signaling pathway	Carbohydrate transport and metabolism	0.0653057	0.00461897	7.07284	-0.736727	0.0879734	11.9411
K01692	paaF, echA	enoyl-CoA hydratase [EC:4.2.1.17]	ko00071 Fatty acid degradation_x000D_ ko00280 Valine, leucine and isoleucine degradation_x000D_ ko00281 Geraniol degradation_x000D_ ko00310 Lysine degradation_x000D_ ko00360 Phenylalanine metabolism_x000D_ ko00362 Benzoate degradation_x000D_ ko00380 Tryptophan metabolism_x000D_ ko00410 beta-Alanine metabolism_x000D_ ko00627 Aminobenzoate degradation_x000D_ ko00640 Propanoate metabolism_x000D_ ko0…	Lipid transport and metabolism	0.000385386	0.000266024	69.0278	-6.07874	0.615584	10.1268
K01693	hisB	imidazoleglycerol-phosphate dehydratase [EC:4.2.1.19]	ko00340 Histidine metabolism_x000D_ ko01100 Metabolic pathways_x000D_ ko01110 Biosynthesis of secondary metabolites_x000D_ ko01230 Biosynthesis of amino acids	Amino acid transport and metabolism	0.0226416	0.00239443	10.5754	-1.79725	0.106886	5.94716
K01695	trpA	tryptophan synthase alpha chain [EC:4.2.1.20]	ko00260 Glycine, serine and threonine metabolism_x000D_ ko00400 Phenylalanine, tyrosine and tryptophan biosynthesis_x000D_ ko01100 Metabolic pathways_x000D_ ko01110 Biosynthesis of secondary metabolites_x000D_ ko01230 Biosynthesis of amino acids	Amino acid transport and metabolism	0.0312067	0.00245926	7.88055	-1.47374	0.0815653	5.53456
K01696	trpB	tryptophan synthase beta chain [EC:4.2.1.20]	ko00260 Glycine, serine and threonine metabolism_x000D_ ko00400 Phenylalanine, tyrosine and tryptophan biosynthesis_x000D_ ko01100 Metabolic pathways_x000D_ ko01110 Biosynthesis of secondary metabolites_x000D_ ko01230 Biosynthesis of amino acids	Amino acid transport and metabolism	0.0469095	0.00381656	8.13602	-1.0674	0.0866978	8.1223
K01697	CBS	cystathionine beta-synthase [EC:4.2.1.22]	ko00260 Glycine, serine and threonine metabolism_x000D_ ko00270 Cysteine and methionine metabolism_x000D_ ko01100 Metabolic pathways_x000D_ ko01110 Biosynthesis of secondary metabolites_x000D_ ko01230 Biosynthesis of amino acids	Amino acid transport and metabolism	0.000521955	0.000253731	48.6117	-5.69568	0.497033	8.72649
K01698	hemB, ALAD	porphobilinogen synthase [EC:4.2.1.24]	ko00860 Porphyrin and chlorophyll metabolism_x000D_ ko01100 Metabolic pathways_x000D_ ko01110 Biosynthesis of secondary metabolites_x000D_ ko01120 Microbial metabolism in diverse environments	Coenzyme transport and metabolism	0.00462811	0.00109272	23.6104	-3.41548	0.236978	6.93835
K01703	leuC, IPMI-L	3-isopropylmalate/(R)-2-methylmalate dehydratase large subunit [EC:4.2.1.33 4.2.1.35]	ko00290 Valine, leucine and isoleucine biosynthesis_x000D_ ko00660 C5-Branched dibasic acid metabolism_x000D_ ko00966 Glucosinolate biosynthesis_x000D_ ko01100 Metabolic pathways_x000D_ ko01110 Biosynthesis of secondary metabolites_x000D_ ko01210 2-Oxocarboxylic acid metabolism_x000D_ ko01230 Biosynthesis of amino acids	Amino acid transport and metabolism	0.0538828	0.00379668	7.04619	-0.92809	0.0762205	8.21262
K01704	leuD, IPMI-S	3-isopropylmalate/(R)-2-methylmalate dehydratase small subunit [EC:4.2.1.33 4.2.1.35]	ko00290 Valine, leucine and isoleucine biosynthesis_x000D_ ko00660 C5-Branched dibasic acid metabolism_x000D_ ko01100 Metabolic pathways_x000D_ ko01110 Biosynthesis of secondary metabolites_x000D_ ko01210 2-Oxocarboxylic acid metabolism_x000D_ ko01230 Biosynthesis of amino acids	Amino acid transport and metabolism	0.0243412	0.00184899	7.59612	-1.72185	0.0841665	4.88814
K01706	gudD	glucarate dehydratase [EC:4.2.1.40]	ko00053 Ascorbate and aldarate metabolism_x000D_ ko01100 Metabolic pathways	Cell wall/membrane/envelope biogenesis, General function prediction only	0.00291125	0.00123357	42.3725	-3.93809	0.391863	9.95058
K01708	garD	galactarate dehydratase [EC:4.2.1.42]	ko00053 Ascorbate and aldarate metabolism_x000D_ ko01100 Metabolic pathways	Carbohydrate transport and metabolism	0.00275428	0.000989235	35.9162	-3.96139	0.33978	8.57729
K01709	rfbG	CDP-glucose 4,6-dehydratase [EC:4.2.1.45]	ko00520 Amino sugar and nucleotide sugar metabolism_x000D_ ko01100 Metabolic pathways	Cell wall/membrane/envelope biogenesis	0.0319521	0.00383237	11.9941	-1.45586	0.123974	8.51554
K01710	rfbB, rmlB, rffG	dTDP-glucose 4,6-dehydratase [EC:4.2.1.46]	ko00521 Streptomycin biosynthesis_x000D_ ko00523 Polyketide sugar unit biosynthesis_x000D_ ko00525 Acarbose and validamycin biosynthesis_x000D_ ko01055 Biosynthesis of vancomycin group antibiotics_x000D_ ko01100 Metabolic pathways_x000D_ ko01110 Biosynthesis of secondary metabolites	Cell wall/membrane/envelope biogenesis	0.0943565	0.00567603	6.01552	-0.365893	0.0768468	21.0025
K01711	gmd, GMDS	GDPmannose 4,6-dehydratase [EC:4.2.1.47]	ko00051 Fructose and mannose metabolism_x000D_ ko00520 Amino sugar and nucleotide sugar metabolism_x000D_ ko01100 Metabolic pathways	Cell wall/membrane/envelope biogenesis	0.0465136	0.0053177	11.4326	-1.08138	0.129638	11.9881
K01712	hutU, UROC1	urocanate hydratase [EC:4.2.1.49]	ko00340 Histidine metabolism_x000D_ ko01100 Metabolic pathways	Amino acid transport and metabolism	0.00967156	0.00400368	41.3965	-2.733	0.419024	15.332
K01714	dapA	4-hydroxy-tetrahydrodipicolinate synthase [EC:4.3.3.7]	ko00261 Monobactam biosynthesis_x000D_ ko00300 Lysine biosynthesis_x000D_ ko01100 Metabolic pathways_x000D_ ko01110 Biosynthesis of secondary metabolites_x000D_ ko01120 Microbial metabolism in diverse environments_x000D_ ko01230 Biosynthesis of amino acids	Amino acid transport and metabolism, Cell wall/membrane/envelope biogenesis	0.0730543	0.0044414	6.07959	-0.622219	0.0610493	9.81154
K01715	crt	enoyl-CoA hydratase [EC:4.2.1.17]	ko00650 Butanoate metabolism_x000D_ ko01200 Carbon metabolism	Null	0.0193147	0.00409952	21.2249	-1.97742	0.218366	11.043
K01719	hemD, UROS	uroporphyrinogen-III synthase [EC:4.2.1.75]	ko00860 Porphyrin and chlorophyll metabolism_x000D_ ko01100 Metabolic pathways_x000D_ ko01110 Biosynthesis of secondary metabolites_x000D_ ko01120 Microbial metabolism in diverse environments	Coenzyme transport and metabolism	0.00622127	0.00228082	36.6616	-3.15543	0.386022	12.2336
K01720	prpD	2-methylcitrate dehydratase [EC:4.2.1.79]	ko00640 Propanoate metabolism_x000D_ ko01100 Metabolic pathways	Carbohydrate transport and metabolism	0.000652136	0.00037479	57.4711	-5.50014	0.541157	9.83898
K01727	hysA, hylA, hylB	hyaluronate lyase [EC:4.2.2.1]	Null	Null	0.0031518	0.0011627	36.8901	-3.83255	0.359005	9.36726
K01728	pel	pectate lyase [EC:4.2.2.2]	ko00040 Pentose and glucuronate interconversions_x000D_ ko01100 Metabolic pathways_x000D_ ko02024 Quorum sensing	Null	0.0342772	0.0122287	35.676	-1.44014	0.34077	23.6622
K01730	ogl	oligogalacturonide lyase [EC:4.2.2.6]	ko00040 Pentose and glucuronate interconversions_x000D_ ko01100 Metabolic pathways	Null	0.00370895	0.00117281	31.6212	-3.65399	0.342285	9.36742
K01731	pelW	pectate disaccharide-lyase [EC:4.2.2.9]	ko00040 Pentose and glucuronate interconversions_x000D_ ko01100 Metabolic pathways	Null	0.00626127	0.00279219	44.5946	-3.19452	0.537	16.81
K01733	thrC	threonine synthase [EC:4.2.3.1]	ko00260 Glycine, serine and threonine metabolism_x000D_ ko00750 Vitamin B6 metabolism_x000D_ ko01100 Metabolic pathways_x000D_ ko01110 Biosynthesis of secondary metabolites_x000D_ ko01120 Microbial metabolism in diverse environments_x000D_ ko01230 Biosynthesis of amino acids	Amino acid transport and metabolism	0.0769725	0.00403788	5.24587	-0.571859	0.0528989	9.25034
K01734	mgsA	methylglyoxal synthase [EC:4.2.3.3]	ko00640 Propanoate metabolism_x000D_ ko01100 Metabolic pathways_x000D_ ko01120 Microbial metabolism in diverse environments	Carbohydrate transport and metabolism	0.0231041	0.0021304	9.22085	-1.77529	0.0954774	5.37812
K01735	aroB	3-dehydroquinate synthase [EC:4.2.3.4]	ko00400 Phenylalanine, tyrosine and tryptophan biosynthesis_x000D_ ko01100 Metabolic pathways_x000D_ ko01110 Biosynthesis of secondary metabolites_x000D_ ko01230 Biosynthesis of amino acids	Amino acid transport and metabolism	0.0598086	0.0032391	5.41578	-0.821506	0.0612633	7.45744
K01736	aroC	chorismate synthase [EC:4.2.3.5]	ko00400 Phenylalanine, tyrosine and tryptophan biosynthesis_x000D_ ko01100 Metabolic pathways_x000D_ ko01110 Biosynthesis of secondary metabolites_x000D_ ko01230 Biosynthesis of amino acids	Amino acid transport and metabolism	0.0605425	0.00355043	5.86437	-0.81033	0.0611278	7.54356
K01737	queD, ptpS, PTS	6-pyruvoyltetrahydropterin/6-carboxytetrahydropterin synthase [EC:4.2.3.12 4.1.2.50]	ko00790 Folate biosynthesis_x000D_ ko01100 Metabolic pathways	Coenzyme transport and metabolism	0.00740148	0.00155851	21.0567	-2.93563	0.221703	7.55215
K01738	cysK	cysteine synthase [EC:2.5.1.47]	ko00270 Cysteine and methionine metabolism_x000D_ ko00920 Sulfur metabolism_x000D_ ko01100 Metabolic pathways_x000D_ ko01110 Biosynthesis of secondary metabolites_x000D_ ko01120 Microbial metabolism in diverse environments_x000D_ ko01200 Carbon metabolism_x000D_ ko01230 Biosynthesis of amino acids	Amino acid transport and metabolism	0.0628852	0.00442583	7.03795	-0.773085	0.0673093	8.70658
K01739	metB	cystathionine gamma-synthase [EC:2.5.1.48]	ko00270 Cysteine and methionine metabolism_x000D_ ko00450 Selenocompound metabolism_x000D_ ko00920 Sulfur metabolism_x000D_ ko01100 Metabolic pathways_x000D_ ko01110 Biosynthesis of secondary metabolites_x000D_ ko01230 Biosynthesis of amino acids	Amino acid transport and metabolism	0.0146193	0.00288904	19.7618	-2.24916	0.208788	9.28289
K01740	metY	O-acetylhomoserine (thiol)-lyase [EC:2.5.1.49]	ko00270 Cysteine and methionine metabolism_x000D_ ko01100 Metabolic pathways	Amino acid transport and metabolism	0.0958966	0.00688188	7.17636	-0.350471	0.0708911	20.2274
K01741	E4.2.99.18	DNA-(apurinic or apyrimidinic site) lyase [EC:4.2.99.18]	Null	Null	0.00207329	0.000738563	35.6228	-4.25242	0.380789	8.95465
K01744	aspA	aspartate ammonia-lyase [EC:4.3.1.1]	ko00250 Alanine, aspartate and glutamate metabolism_x000D_ ko01100 Metabolic pathways	Amino acid transport and metabolism	0.0117143	0.00284237	24.264	-2.51507	0.239089	9.50625
K01745	hutH, HAL	histidine ammonia-lyase [EC:4.3.1.3]	ko00340 Histidine metabolism_x000D_ ko01100 Metabolic pathways	Amino acid transport and metabolism	0.00912512	0.00415899	45.5774	-2.80233	0.447921	15.9839
K01746	E4.3.1.4	formiminotetrahydrofolate cyclodeaminase [EC:4.3.1.4]	ko00670 One carbon pool by folate_x000D_ ko01100 Metabolic pathways	Amino acid transport and metabolism	0.0070772	0.00163643	23.1225	-2.9883	0.219783	7.35479
K01749	hemC, HMBS	hydroxymethylbilane synthase [EC:2.5.1.61]	ko00860 Porphyrin and chlorophyll metabolism_x000D_ ko01100 Metabolic pathways_x000D_ ko01110 Biosynthesis of secondary metabolites_x000D_ ko01120 Microbial metabolism in diverse environments	Coenzyme transport and metabolism	0.00374528	0.0010277	27.44	-3.64015	0.264602	7.26899
K01750	E4.3.1.12, ocd	ornithine cyclodeaminase [EC:4.3.1.12]	ko00330 Arginine and proline metabolism_x000D_ ko01100 Metabolic pathways_x000D_ ko01110 Biosynthesis of secondary metabolites_x000D_ ko01230 Biosynthesis of amino acids	Amino acid transport and metabolism	0.00561795	0.00140801	25.0627	-3.21589	0.259473	8.06846
K01751	E4.3.1.15	diaminopropionate ammonia-lyase [EC:4.3.1.15]	Null	Amino acid transport and metabolism	0.00237183	0.000824295	34.7536	-4.12622	0.289867	7.02501
K01752	E4.3.1.17, sdaA, sdaB, tdcG	L-serine dehydratase [EC:4.3.1.17]	ko00260 Glycine, serine and threonine metabolism_x000D_ ko00270 Cysteine and methionine metabolism_x000D_ ko01100 Metabolic pathways_x000D_ ko01110 Biosynthesis of secondary metabolites_x000D_ ko01200 Carbon metabolism_x000D_ ko01230 Biosynthesis of amino acids	Amino acid transport and metabolism	0.0509186	0.00559616	10.9904	-0.989143	0.112918	11.4158
K01753	dsdA	D-serine dehydratase [EC:4.3.1.18]	ko00260 Glycine, serine and threonine metabolism_x000D_ ko01100 Metabolic pathways	Amino acid transport and metabolism	0.00175353	0.000702546	40.0647	-4.49334	0.399249	8.88535
K01754	E4.3.1.19, ilvA, tdcB	threonine dehydratase [EC:4.3.1.19]	ko00260 Glycine, serine and threonine metabolism_x000D_ ko00290 Valine, leucine and isoleucine biosynthesis_x000D_ ko01100 Metabolic pathways_x000D_ ko01110 Biosynthesis of secondary metabolites_x000D_ ko01200 Carbon metabolism_x000D_ ko01230 Biosynthesis of amino acids	Amino acid transport and metabolism	0.0509625	0.00388417	7.62163	-0.983826	0.0761001	7.73512
K01755	argH, ASL	argininosuccinate lyase [EC:4.3.2.1]	ko00220 Arginine biosynthesis_x000D_ ko00250 Alanine, aspartate and glutamate metabolism_x000D_ ko01100 Metabolic pathways_x000D_ ko01110 Biosynthesis of secondary metabolites_x000D_ ko01230 Biosynthesis of amino acids	Amino acid transport and metabolism	0.0678823	0.00397112	5.85001	-0.696744	0.0698498	10.0252
K01756	purB, ADSL	adenylosuccinate lyase [EC:4.3.2.2]	ko00230 Purine metabolism_x000D_ ko00250 Alanine, aspartate and glutamate metabolism_x000D_ ko01100 Metabolic pathways_x000D_ ko01110 Biosynthesis of secondary metabolites	Nucleotide transport and metabolism	0.0863142	0.0031916	3.69765	-0.454383	0.0423205	9.31383
K01759	GLO1, gloA	lactoylglutathione lyase [EC:4.4.1.5]	ko00620 Pyruvate metabolism_x000D_ ko01100 Metabolic pathways	Secondary metabolites biosynthesis, transport and catabolism	0.0150274	0.00314589	20.9344	-2.22484	0.189422	8.51397
K01760	metC	cysteine-S-conjugate beta-lyase [EC:4.4.1.13]	ko00270 Cysteine and methionine metabolism_x000D_ ko00450 Selenocompound metabolism_x000D_ ko01100 Metabolic pathways_x000D_ ko01110 Biosynthesis of secondary metabolites_x000D_ ko01230 Biosynthesis of amino acids	Amino acid transport and metabolism	0.00316287	0.000719435	22.7463	-3.78713	0.228496	6.03348
K01761	E4.4.1.11	methionine-gamma-lyase [EC:4.4.1.11]	ko00270 Cysteine and methionine metabolism_x000D_ ko00450 Selenocompound metabolism_x000D_ ko01100 Metabolic pathways	Amino acid transport and metabolism	0.00568386	0.00175781	30.9264	-3.21882	0.309292	9.60887
K01766	csdA	cysteine sulfinate desulfinase [EC:4.4.1.-]	Null	Amino acid transport and metabolism	0.00045805	0.000246315	53.7747	-5.85374	0.569432	9.72765
K01768	E4.6.1.1	adenylate cyclase [EC:4.6.1.1]	ko00230 Purine metabolism_x000D_ ko01100 Metabolic pathways_x000D_ ko02025 Biofilm formation - Pseudomonas aeruginosa_x000D_ ko04113 Meiosis - yeast_x000D_ ko04213 Longevity regulating pathway - multiple species	Signal transduction mechanisms	0.0251048	0.00405274	16.1433	-1.7024	0.174396	10.2442
K01770	ispF	2-C-methyl-D-erythritol 2,4-cyclodiphosphate synthase [EC:4.6.1.12]	ko00900 Terpenoid backbone biosynthesis_x000D_ ko01100 Metabolic pathways_x000D_ ko01110 Biosynthesis of secondary metabolites	Lipid transport and metabolism	0.0252184	0.0015726	6.23592	-1.68594	0.0746522	4.42794
K01771	plc	1-phosphatidylinositol phosphodiesterase [EC:4.6.1.13]	ko00562 Inositol phosphate metabolism_x000D_ ko01100 Metabolic pathways	Null	0.00236049	0.00195881	82.9831	-4.35562	0.728292	16.7207
K01772	hemH, FECH	protoporphyrin/coproporphyrin ferrochelatase [EC:4.99.1.1 4.99.1.9]	ko00860 Porphyrin and chlorophyll metabolism_x000D_ ko01100 Metabolic pathways_x000D_ ko01110 Biosynthesis of secondary metabolites	Coenzyme transport and metabolism	0.000595351	0.000219399	36.852	-5.51028	0.41704	7.56839
K01775	alr	alanine racemase [EC:5.1.1.1]	ko00473 D-Alanine metabolism_x000D_ ko01100 Metabolic pathways_x000D_ ko01502 Vancomycin resistance	Cell wall/membrane/envelope biogenesis	0.10327	0.00533912	5.17007	-0.275787	0.0632318	22.9277
K01776	murI	glutamate racemase [EC:5.1.1.3]	ko00471 D-Glutamine and D-glutamate metabolism_x000D_ ko01100 Metabolic pathways	Cell wall/membrane/envelope biogenesis	0.0467602	0.00220465	4.7148	-1.06736	0.0650465	6.09417
K01778	dapF	diaminopimelate epimerase [EC:5.1.1.7]	ko00300 Lysine biosynthesis_x000D_ ko01100 Metabolic pathways_x000D_ ko01110 Biosynthesis of secondary metabolites_x000D_ ko01120 Microbial metabolism in diverse environments_x000D_ ko01230 Biosynthesis of amino acids	Amino acid transport and metabolism	0.0463398	0.00202858	4.37762	-1.07678	0.0523112	4.85811
K01779	racD	aspartate racemase [EC:5.1.1.13]	ko00250 Alanine, aspartate and glutamate metabolism_x000D_ ko01054 Nonribosomal peptide structures_x000D_ ko01100 Metabolic pathways	Cell wall/membrane/envelope biogenesis	0.0151941	0.00252003	16.5855	-2.2048	0.172517	7.82464
K01781	mdlA	mandelate racemase [EC:5.1.2.2]	ko00627 Aminobenzoate degradation_x000D_ ko01120 Microbial metabolism in diverse environments	Null	0.000699926	0.000393275	56.1881	-5.43583	0.537074	9.88025
K01783	rpe, RPE	ribulose-phosphate 3-epimerase [EC:5.1.3.1]	ko00030 Pentose phosphate pathway_x000D_ ko00040 Pentose and glucuronate interconversions_x000D_ ko00710 Carbon fixation in photosynthetic organisms_x000D_ ko01100 Metabolic pathways_x000D_ ko01110 Biosynthesis of secondary metabolites_x000D_ ko01120 Microbial metabolism in diverse environments_x000D_ ko01200 Carbon metabolism_x000D_ ko01230 Biosynthesis of amino acids	Carbohydrate transport and metabolism	0.0544702	0.00270827	4.97203	-0.914733	0.0634456	6.93597
K01784	galE, GALE	UDP-glucose 4-epimerase [EC:5.1.3.2]	ko00052 Galactose metabolism_x000D_ ko00520 Amino sugar and nucleotide sugar metabolism_x000D_ ko01100 Metabolic pathways	Cell wall/membrane/envelope biogenesis	0.126704	0.00529573	4.17962	-0.070757	0.0575176	81.289
K01785	galM, GALM	aldose 1-epimerase [EC:5.1.3.3]	ko00010 Glycolysis / Gluconeogenesis_x000D_ ko00052 Galactose metabolism_x000D_ ko01100 Metabolic pathways_x000D_ ko01110 Biosynthesis of secondary metabolites_x000D_ ko01120 Microbial metabolism in diverse environments	Carbohydrate transport and metabolism	0.0785093	0.00467226	5.95122	-0.549662	0.0726639	13.2197
K01787	RENBP	N-acylglucosamine 2-epimerase [EC:5.1.3.8]	ko00520 Amino sugar and nucleotide sugar metabolism_x000D_ ko01100 Metabolic pathways	Null	0.0153	0.00347217	22.6939	-2.2101	0.234894	10.6282
K01788	nanE	N-acylglucosamine-6-phosphate 2-epimerase [EC:5.1.3.9]	ko00520 Amino sugar and nucleotide sugar metabolism_x000D_ ko01100 Metabolic pathways	Carbohydrate transport and metabolism	0.00549746	0.00139276	25.3346	-3.2518	0.256434	7.8859
K01790	rfbC, rmlC	dTDP-4-dehydrorhamnose 3,5-epimerase [EC:5.1.3.13]	ko00521 Streptomycin biosynthesis_x000D_ ko00523 Polyketide sugar unit biosynthesis_x000D_ ko01100 Metabolic pathways_x000D_ ko01110 Biosynthesis of secondary metabolites	Cell wall/membrane/envelope biogenesis	0.0495192	0.00352438	7.1172	-1.01147	0.0848365	8.38746
K01791	wecB	UDP-N-acetylglucosamine 2-epimerase (non-hydrolysing) [EC:5.1.3.14]	ko00520 Amino sugar and nucleotide sugar metabolism_x000D_ ko01100 Metabolic pathways_x000D_ ko02020 Two-component system_x000D_ ko05111 Biofilm formation - Vibrio cholerae	Cell wall/membrane/envelope biogenesis	0.0691127	0.00752358	10.886	-0.681204	0.121905	17.8956
K01792	E5.1.3.15	glucose-6-phosphate 1-epimerase [EC:5.1.3.15]	ko00010 Glycolysis / Gluconeogenesis_x000D_ ko01100 Metabolic pathways_x000D_ ko01110 Biosynthesis of secondary metabolites_x000D_ ko01120 Microbial metabolism in diverse environments	Carbohydrate transport and metabolism	0.00204785	0.000955281	46.6479	-4.30161	0.45354	10.5435
K01802	E5.2.1.8	peptidylprolyl isomerase [EC:5.2.1.8]	Null	Null	0.00379498	0.00161858	42.6506	-3.66226	0.415731	11.3518
K01803	TPI, tpiA	triosephosphate isomerase (TIM) [EC:5.3.1.1]	ko00010 Glycolysis / Gluconeogenesis_x000D_ ko00051 Fructose and mannose metabolism_x000D_ ko00562 Inositol phosphate metabolism_x000D_ ko00710 Carbon fixation in photosynthetic organisms_x000D_ ko01100 Metabolic pathways_x000D_ ko01110 Biosynthesis of secondary metabolites_x000D_ ko01120 Microbial metabolism in diverse environments_x000D_ ko01200 Carbon metabolism_x000D_ ko01230 Biosynthesis of …	Carbohydrate transport and metabolism	0.0656602	0.00329005	5.01072	-0.727847	0.0592946	8.14657
K01804	araA	L-arabinose isomerase [EC:5.3.1.4]	ko00040 Pentose and glucuronate interconversions_x000D_ ko01100 Metabolic pathways	Carbohydrate transport and metabolism	0.0508302	0.00612332	12.0466	-0.990183	0.121397	12.2601
K01805	xylA	xylose isomerase [EC:5.3.1.5]	ko00040 Pentose and glucuronate interconversions_x000D_ ko00051 Fructose and mannose metabolism_x000D_ ko01100 Metabolic pathways	Carbohydrate transport and metabolism	0.0115921	0.00332911	28.7188	-2.5078	0.295074	11.7663
K01807	rpiA	ribose 5-phosphate isomerase A [EC:5.3.1.6]	ko00030 Pentose phosphate pathway_x000D_ ko00710 Carbon fixation in photosynthetic organisms_x000D_ ko01100 Metabolic pathways_x000D_ ko01110 Biosynthesis of secondary metabolites_x000D_ ko01120 Microbial metabolism in diverse environments_x000D_ ko01200 Carbon metabolism_x000D_ ko01230 Biosynthesis of amino acids	Carbohydrate transport and metabolism	0.00102755	0.000388447	37.8033	-5.004	0.399488	7.98336
K01808	rpiB	ribose 5-phosphate isomerase B [EC:5.3.1.6]	ko00030 Pentose phosphate pathway_x000D_ ko00051 Fructose and mannose metabolism_x000D_ ko00710 Carbon fixation in photosynthetic organisms_x000D_ ko01100 Metabolic pathways_x000D_ ko01110 Biosynthesis of secondary metabolites_x000D_ ko01120 Microbial metabolism in diverse environments_x000D_ ko01200 Carbon metabolism_x000D_ ko01230 Biosynthesis of amino acids	Carbohydrate transport and metabolism	0.0369006	0.00167215	4.5315	-1.30422	0.0559981	4.29359
K01809	manA, MPI	mannose-6-phosphate isomerase [EC:5.3.1.8]	ko00051 Fructose and mannose metabolism_x000D_ ko00520 Amino sugar and nucleotide sugar metabolism_x000D_ ko01100 Metabolic pathways_x000D_ ko01110 Biosynthesis of secondary metabolites	Carbohydrate transport and metabolism	0.0349035	0.00322657	9.24425	-1.3626	0.0933961	6.85426
K01810	GPI, pgi	glucose-6-phosphate isomerase [EC:5.3.1.9]	ko00010 Glycolysis / Gluconeogenesis_x000D_ ko00030 Pentose phosphate pathway_x000D_ ko00500 Starch and sucrose metabolism_x000D_ ko00520 Amino sugar and nucleotide sugar metabolism_x000D_ ko01100 Metabolic pathways_x000D_ ko01110 Biosynthesis of secondary metabolites_x000D_ ko01120 Microbial metabolism in diverse environments_x000D_ ko01200 Carbon metabolism	Carbohydrate transport and metabolism	0.0872442	0.00373323	4.27906	-0.443517	0.0457743	10.3208
K01811	xylS, yicI	alpha-D-xyloside xylohydrolase [EC:3.2.1.177]	Null	Carbohydrate transport and metabolism	0.129891	0.014384	11.0738	-0.0575373	0.129153	224.468
K01812	uxaC	glucuronate isomerase [EC:5.3.1.12]	ko00040 Pentose and glucuronate interconversions_x000D_ ko01100 Metabolic pathways	Carbohydrate transport and metabolism	0.0497736	0.00396085	7.95773	-1.00774	0.0815018	8.08762
K01813	rhaA	L-rhamnose isomerase [EC:5.3.1.14]	ko00051 Fructose and mannose metabolism_x000D_ ko01100 Metabolic pathways_x000D_ ko01120 Microbial metabolism in diverse environments	Carbohydrate transport and metabolism	0.0186763	0.00344713	18.4573	-2.0055	0.198414	9.89351
K01814	hisA	phosphoribosylformimino-5-aminoimidazole carboxamide ribotide isomerase [EC:5.3.1.16]	ko00340 Histidine metabolism_x000D_ ko01100 Metabolic pathways_x000D_ ko01110 Biosynthesis of secondary metabolites_x000D_ ko01230 Biosynthesis of amino acids	Amino acid transport and metabolism	0.0292048	0.00236281	8.09049	-1.54011	0.0810989	5.26579
K01815	kduI	4-deoxy-L-threo-5-hexosulose-uronate ketol-isomerase [EC:5.3.1.17]	ko00040 Pentose and glucuronate interconversions_x000D_ ko01100 Metabolic pathways	Carbohydrate transport and metabolism	0.0243455	0.00278877	11.4549	-1.72684	0.124347	7.20087
K01816	hyi, gip	hydroxypyruvate isomerase [EC:5.3.1.22]	ko00630 Glyoxylate and dicarboxylate metabolism_x000D_ ko01100 Metabolic pathways	Carbohydrate transport and metabolism	0.00221965	0.000750243	33.8	-4.19583	0.347107	8.27265
K01817	trpF	phosphoribosylanthranilate isomerase [EC:5.3.1.24]	ko00400 Phenylalanine, tyrosine and tryptophan biosynthesis_x000D_ ko01100 Metabolic pathways_x000D_ ko01110 Biosynthesis of secondary metabolites_x000D_ ko01230 Biosynthesis of amino acids	Amino acid transport and metabolism	0.0248569	0.00232752	9.36366	-1.70342	0.102299	6.00555
K01818	fucI	L-fucose/D-arabinose isomerase [EC:5.3.1.25 5.3.1.3]	ko00051 Fructose and mannose metabolism_x000D_ ko01100 Metabolic pathways_x000D_ ko01120 Microbial metabolism in diverse environments	Carbohydrate transport and metabolism	0.0204074	0.00287726	14.0991	-1.9068	0.14147	7.41926
K01819	E5.3.1.26, lacA, lacB	galactose-6-phosphate isomerase [EC:5.3.1.26]	ko00052 Galactose metabolism_x000D_ ko01100 Metabolic pathways	Null	0.0082428	0.00157429	19.099	-2.82188	0.181013	6.41464
K01821	praC, xylH	4-oxalocrotonate tautomerase [EC:5.3.2.6]	ko00362 Benzoate degradation_x000D_ ko00621 Dioxin degradation_x000D_ ko00622 Xylene degradation_x000D_ ko01100 Metabolic pathways_x000D_ ko01120 Microbial metabolism in diverse environments_x000D_ ko01220 Degradation of aromatic compounds	Secondary metabolites biosynthesis, transport and catabolism	0.00249117	0.00108787	43.6692	-4.08911	0.431838	10.5607
K01823	idi, IDI	isopentenyl-diphosphate Delta-isomerase [EC:5.3.3.2]	ko00900 Terpenoid backbone biosynthesis_x000D_ ko01100 Metabolic pathways_x000D_ ko01110 Biosynthesis of secondary metabolites	Energy production and conversion, Lipid transport and metabolism, General function prediction only	0.00607192	0.0011014	18.1392	-3.13209	0.1867	5.96087
K01829	E5.3.4.1	protein disulfide-isomerase [EC:5.3.4.1]	Null	Posttranslational modification, protein turnover, chaperones	0.00199054	0.00104414	52.4554	-4.36053	0.512404	11.751
K01834	PGAM, gpmA	2,3-bisphosphoglycerate-dependent phosphoglycerate mutase [EC:5.4.2.11]	ko00010 Glycolysis / Gluconeogenesis_x000D_ ko00260 Glycine, serine and threonine metabolism_x000D_ ko00680 Methane metabolism_x000D_ ko01100 Metabolic pathways_x000D_ ko01110 Biosynthesis of secondary metabolites_x000D_ ko01120 Microbial metabolism in diverse environments_x000D_ ko01200 Carbon metabolism_x000D_ ko01230 Biosynthesis of amino acids_x000D_ ko04922 Glucagon signaling pathway_x000D_ …	Carbohydrate transport and metabolism	0.0135552	0.00228214	16.8359	-2.32484	0.173344	7.45616
K01835	pgm	phosphoglucomutase [EC:5.4.2.2]	ko00010 Glycolysis / Gluconeogenesis_x000D_ ko00030 Pentose phosphate pathway_x000D_ ko00052 Galactose metabolism_x000D_ ko00230 Purine metabolism_x000D_ ko00500 Starch and sucrose metabolism_x000D_ ko00520 Amino sugar and nucleotide sugar metabolism_x000D_ ko00521 Streptomycin biosynthesis_x000D_ ko01100 Metabolic pathways_x000D_ ko01110 Biosynthesis of secondary metabolites_x000D_ ko01120 Micro…	Carbohydrate transport and metabolism	0.151981	0.00665133	4.37642	0.111327	0.0407726	36.6243
K01838	pgmB	beta-phosphoglucomutase [EC:5.4.2.6]	ko00500 Starch and sucrose metabolism	Carbohydrate transport and metabolism, General function prediction only	0.0283844	0.00307888	10.8471	-1.57102	0.11031	7.02156
K01839	deoB	phosphopentomutase [EC:5.4.2.7]	ko00030 Pentose phosphate pathway_x000D_ ko00230 Purine metabolism_x000D_ ko01100 Metabolic pathways	Carbohydrate transport and metabolism	0.029027	0.00326328	11.2422	-1.5512	0.112405	7.24631
K01840	manB	phosphomannomutase [EC:5.4.2.8]	ko00051 Fructose and mannose metabolism_x000D_ ko00520 Amino sugar and nucleotide sugar metabolism_x000D_ ko01100 Metabolic pathways_x000D_ ko01110 Biosynthesis of secondary metabolites	Carbohydrate transport and metabolism	0.0137087	0.00339571	24.7704	-2.33298	0.271946	11.6566
K01841	pepM	phosphoenolpyruvate phosphomutase [EC:5.4.2.9]	ko00440 Phosphonate and phosphinate metabolism_x000D_ ko00998 Biosynthesis of various secondary metabolites - part 2_x000D_ ko01100 Metabolic pathways_x000D_ ko01110 Biosynthesis of secondary metabolites_x000D_ ko01120 Microbial metabolism in diverse environments	Carbohydrate transport and metabolism	0.0325918	0.00558992	17.1513	-1.44147	0.168301	11.6757
K01843	kamA	lysine 2,3-aminomutase [EC:5.4.3.2]	ko00310 Lysine degradation_x000D_ ko01100 Metabolic pathways	Amino acid transport and metabolism	0.00218445	0.000881935	40.3733	-4.21325	0.390721	9.27363
K01844	kamD	beta-lysine 5,6-aminomutase alpha subunit [EC:5.4.3.3]	ko00310 Lysine degradation_x000D_ ko01100 Metabolic pathways	Null	0.000453857	0.000251833	55.4874	-5.85614	0.553	9.44308
K01845	hemL	glutamate-1-semialdehyde 2,1-aminomutase [EC:5.4.3.8]	ko00860 Porphyrin and chlorophyll metabolism_x000D_ ko01100 Metabolic pathways_x000D_ ko01110 Biosynthesis of secondary metabolites_x000D_ ko01120 Microbial metabolism in diverse environments	Coenzyme transport and metabolism	0.0155342	0.00291585	18.7705	-2.18763	0.189747	8.67366
K01847	MUT	methylmalonyl-CoA mutase [EC:5.4.99.2]	ko00280 Valine, leucine and isoleucine degradation_x000D_ ko00630 Glyoxylate and dicarboxylate metabolism_x000D_ ko00640 Propanoate metabolism_x000D_ ko00720 Carbon fixation pathways in prokaryotes_x000D_ ko01100 Metabolic pathways_x000D_ ko01120 Microbial metabolism in diverse environments_x000D_ ko01200 Carbon metabolism	Null	0.0274973	0.0102536	37.2895	-1.68708	0.410617	24.3389
K01854	glf	UDP-galactopyranose mutase [EC:5.4.99.9]	ko00052 Galactose metabolism_x000D_ ko00520 Amino sugar and nucleotide sugar metabolism_x000D_ ko01100 Metabolic pathways	Cell wall/membrane/envelope biogenesis	0.105496	0.00893144	8.46612	-0.256405	0.088036	34.3347
K01857	pcaB	3-carboxy-cis,cis-muconate cycloisomerase [EC:5.5.1.2]	ko00362 Benzoate degradation_x000D_ ko01100 Metabolic pathways_x000D_ ko01120 Microbial metabolism in diverse environments_x000D_ ko01220 Degradation of aromatic compounds	Nucleotide transport and metabolism	0.000819732	0.000363984	44.4028	-5.22046	0.436268	8.35687
K01858	INO1, ISYNA1	myo-inositol-1-phosphate synthase [EC:5.5.1.4]	ko00521 Streptomycin biosynthesis_x000D_ ko00562 Inositol phosphate metabolism_x000D_ ko01100 Metabolic pathways_x000D_ ko01110 Biosynthesis of secondary metabolites	Lipid transport and metabolism	0.00751368	0.00334075	44.4622	-3.00497	0.474512	15.7909
K01866	YARS, tyrS	tyrosyl-tRNA synthetase [EC:6.1.1.1]	ko00970 Aminoacyl-tRNA biosynthesis	Translation, ribosomal structure and biogenesis	0.0839217	0.00403749	4.81102	-0.482532	0.056321	11.672
K01867	WARS, trpS	tryptophanyl-tRNA synthetase [EC:6.1.1.2]	ko00970 Aminoacyl-tRNA biosynthesis	Translation, ribosomal structure and biogenesis	0.0752623	0.00383671	5.09778	-0.591977	0.0570672	9.64011
K01868	TARS, thrS	threonyl-tRNA synthetase [EC:6.1.1.3]	ko00970 Aminoacyl-tRNA biosynthesis	Translation, ribosomal structure and biogenesis	0.126412	0.00578244	4.57428	-0.0728079	0.0492448	67.6366
K01869	LARS, leuS	leucyl-tRNA synthetase [EC:6.1.1.4]	ko00970 Aminoacyl-tRNA biosynthesis	Translation, ribosomal structure and biogenesis	0.16804	0.00665063	3.95777	0.212071	0.0502748	23.7066
K01870	IARS, ileS	isoleucyl-tRNA synthetase [EC:6.1.1.5]	ko00970 Aminoacyl-tRNA biosynthesis	Translation, ribosomal structure and biogenesis	0.212896	0.00819582	3.84968	0.448008	0.0489019	10.9154
K01872	AARS, alaS	alanyl-tRNA synthetase [EC:6.1.1.7]	ko00970 Aminoacyl-tRNA biosynthesis	Translation, ribosomal structure and biogenesis	0.181804	0.00682822	3.75581	0.291023	0.0437108	15.0197
K01873	VARS, valS	valyl-tRNA synthetase [EC:6.1.1.9]	ko00970 Aminoacyl-tRNA biosynthesis	Translation, ribosomal structure and biogenesis	0.171363	0.00652799	3.80946	0.231932	0.0476194	20.5316
K01874	MARS, metG	methionyl-tRNA synthetase [EC:6.1.1.10]	ko00450 Selenocompound metabolism_x000D_ ko00970 Aminoacyl-tRNA biosynthesis_x000D_ ko01100 Metabolic pathways	Translation, ribosomal structure and biogenesis	0.143847	0.00530553	3.68833	0.0569216	0.0440556	77.3969
K01875	SARS, serS	seryl-tRNA synthetase [EC:6.1.1.11]	ko00970 Aminoacyl-tRNA biosynthesis	Translation, ribosomal structure and biogenesis	0.10018	0.00372903	3.72234	-0.304873	0.0460954	15.1195
K01876	aspS	aspartyl-tRNA synthetase [EC:6.1.1.12]	ko00970 Aminoacyl-tRNA biosynthesis	Translation, ribosomal structure and biogenesis	0.143548	0.00832679	5.8007	0.053844	0.0678361	125.986
K01878	glyQ	glycyl-tRNA synthetase alpha chain [EC:6.1.1.14]	ko00970 Aminoacyl-tRNA biosynthesis	Translation, ribosomal structure and biogenesis	0.0024715	0.000829897	33.5788	-4.06958	0.350297	8.60768
K01879	glyS	glycyl-tRNA synthetase beta chain [EC:6.1.1.14]	ko00970 Aminoacyl-tRNA biosynthesis	Translation, ribosomal structure and biogenesis	0.00440014	0.00136202	30.954	-3.47534	0.300165	8.63697
K01880	GARS, glyS1	glycyl-tRNA synthetase [EC:6.1.1.14]	ko00970 Aminoacyl-tRNA biosynthesis	Translation, ribosomal structure and biogenesis	0.0979509	0.00449991	4.59405	-0.327842	0.0526964	16.0737
K01881	PARS, proS	prolyl-tRNA synthetase [EC:6.1.1.15]	ko00970 Aminoacyl-tRNA biosynthesis	Translation, ribosomal structure and biogenesis	0.11492	0.00465511	4.05072	-0.168088	0.0498863	29.6787
K01883	CARS, cysS	cysteinyl-tRNA synthetase [EC:6.1.1.16]	ko00970 Aminoacyl-tRNA biosynthesis	Translation, ribosomal structure and biogenesis	0.0992503	0.00376075	3.78916	-0.314237	0.0463708	14.7566
K01885	EARS, gltX	glutamyl-tRNA synthetase [EC:6.1.1.17]	ko00860 Porphyrin and chlorophyll metabolism_x000D_ ko00970 Aminoacyl-tRNA biosynthesis_x000D_ ko01100 Metabolic pathways_x000D_ ko01110 Biosynthesis of secondary metabolites_x000D_ ko01120 Microbial metabolism in diverse environments	Translation, ribosomal structure and biogenesis	0.116629	0.00430621	3.69224	-0.152878	0.0505504	33.066
K01886	QARS, glnS	glutaminyl-tRNA synthetase [EC:6.1.1.18]	ko00970 Aminoacyl-tRNA biosynthesis_x000D_ ko01100 Metabolic pathways	Translation, ribosomal structure and biogenesis	0.0849278	0.00566496	6.67032	-0.472764	0.0724442	15.3236
K01887	RARS, argS	arginyl-tRNA synthetase [EC:6.1.1.19]	ko00970 Aminoacyl-tRNA biosynthesis	Translation, ribosomal structure and biogenesis	0.11583	0.00467054	4.03222	-0.159837	0.0475867	29.772
K01889	FARSA, pheS	phenylalanyl-tRNA synthetase alpha chain [EC:6.1.1.20]	ko00970 Aminoacyl-tRNA biosynthesis	Translation, ribosomal structure and biogenesis	0.0709764	0.00358128	5.04574	-0.650351	0.0551662	8.48253
K01890	FARSB, pheT	phenylalanyl-tRNA synthetase beta chain [EC:6.1.1.20]	ko00970 Aminoacyl-tRNA biosynthesis	Translation, ribosomal structure and biogenesis	0.155864	0.00659839	4.23343	0.136995	0.0487712	35.6006
K01892	HARS, hisS	histidyl-tRNA synthetase [EC:6.1.1.21]	ko00970 Aminoacyl-tRNA biosynthesis	Translation, ribosomal structure and biogenesis	0.0875534	0.00363435	4.151	-0.440362	0.0510266	11.5874
K01893	NARS, asnS	asparaginyl-tRNA synthetase [EC:6.1.1.22]	ko00970 Aminoacyl-tRNA biosynthesis	Translation, ribosomal structure and biogenesis	0.0803668	0.00368845	4.58952	-0.525615	0.0535529	10.1886
K01894	gluQ	glutamyl-Q tRNA(Asp) synthetase [EC:6.1.1.-]	Null	Null	0.00151265	0.00075077	49.6326	-4.65369	0.565155	12.1442
K01895	ACSS1_2, acs	acetyl-CoA synthetase [EC:6.2.1.1]	ko00010 Glycolysis / Gluconeogenesis_x000D_ ko00620 Pyruvate metabolism_x000D_ ko00630 Glyoxylate and dicarboxylate metabolism_x000D_ ko00640 Propanoate metabolism_x000D_ ko00680 Methane metabolism_x000D_ ko00720 Carbon fixation pathways in prokaryotes_x000D_ ko01100 Metabolic pathways_x000D_ ko01110 Biosynthesis of secondary metabolites_x000D_ ko01120 Microbial metabolism in diverse environments…	Lipid transport and metabolism	0.0342819	0.00447585	13.056	-1.38622	0.13526	9.75748
K01897	ACSL, fadD	long-chain acyl-CoA synthetase [EC:6.2.1.3]	ko00061 Fatty acid biosynthesis_x000D_ ko00071 Fatty acid degradation_x000D_ ko01100 Metabolic pathways_x000D_ ko01212 Fatty acid metabolism_x000D_ ko02024 Quorum sensing_x000D_ ko03320 PPAR signaling pathway_x000D_ ko04146 Peroxisome_x000D_ ko04216 Ferroptosis_x000D_ ko04714 Thermogenesis_x000D_ ko04920 Adipocytokine signaling pathway	Lipid transport and metabolism, Secondary metabolites biosynthesis, transport and catabolism	0.150911	0.0172523	11.4322	0.0973286	0.12761	131.112
K01902	sucD	succinyl-CoA synthetase alpha subunit [EC:6.2.1.5]	ko00020 Citrate cycle (TCA cycle)_x000D_ ko00640 Propanoate metabolism_x000D_ ko00660 C5-Branched dibasic acid metabolism_x000D_ ko00720 Carbon fixation pathways in prokaryotes_x000D_ ko01100 Metabolic pathways_x000D_ ko01110 Biosynthesis of secondary metabolites_x000D_ ko01120 Microbial metabolism in diverse environments_x000D_ ko01200 Carbon metabolism	Energy production and conversion	0.0015653	0.000585541	37.4077	-4.54853	0.387721	8.52411
K01903	sucC	succinyl-CoA synthetase beta subunit [EC:6.2.1.5]	ko00020 Citrate cycle (TCA cycle)_x000D_ ko00640 Propanoate metabolism_x000D_ ko00660 C5-Branched dibasic acid metabolism_x000D_ ko00720 Carbon fixation pathways in prokaryotes_x000D_ ko01100 Metabolic pathways_x000D_ ko01110 Biosynthesis of secondary metabolites_x000D_ ko01120 Microbial metabolism in diverse environments_x000D_ ko01200 Carbon metabolism	Energy production and conversion	0.00187642	0.0006675	35.5731	-4.35255	0.372456	8.55718
K01904	4CL	4-coumarate--CoA ligase [EC:6.2.1.12]	ko00130 Ubiquinone and other terpenoid-quinone biosynthesis_x000D_ ko00940 Phenylpropanoid biosynthesis_x000D_ ko01100 Metabolic pathways_x000D_ ko01110 Biosynthesis of secondary metabolites	Null	0.00113822	0.000603526	53.0238	-4.94309	0.503789	10.1918
K01905	acdA	acetate---CoA ligase (ADP-forming) subunit alpha [EC:6.2.1.13]	ko00010 Glycolysis / Gluconeogenesis_x000D_ ko00620 Pyruvate metabolism_x000D_ ko00640 Propanoate metabolism_x000D_ ko01100 Metabolic pathways_x000D_ ko01120 Microbial metabolism in diverse environments	Energy production and conversion	0.00609512	0.00230869	37.8778	-3.1927	0.403749	12.646
K01910	citC	[citrate (pro-3S)-lyase] ligase [EC:6.2.1.22]	ko02020 Two-component system	Energy production and conversion	0.00732662	0.00168987	23.0648	-2.95065	0.218611	7.40892
K01911	menE	O-succinylbenzoic acid---CoA ligase [EC:6.2.1.26]	ko00130 Ubiquinone and other terpenoid-quinone biosynthesis_x000D_ ko01100 Metabolic pathways_x000D_ ko01110 Biosynthesis of secondary metabolites	Lipid transport and metabolism, Secondary metabolites biosynthesis, transport and catabolism	0.00734418	0.00236654	32.2233	-2.9876	0.373963	12.5172
K01912	paaK	phenylacetate-CoA ligase [EC:6.2.1.30]	ko00360 Phenylalanine metabolism_x000D_ ko01100 Metabolic pathways_x000D_ ko01120 Microbial metabolism in diverse environments_x000D_ ko05111 Biofilm formation - Vibrio cholerae	Coenzyme transport and metabolism	0.0326794	0.00402403	12.3137	-1.43663	0.1211	8.42947
K01914	asnA	aspartate--ammonia ligase [EC:6.3.1.1]	ko00250 Alanine, aspartate and glutamate metabolism_x000D_ ko00460 Cyanoamino acid metabolism_x000D_ ko01100 Metabolic pathways_x000D_ ko01110 Biosynthesis of secondary metabolites_x000D_ ko01230 Biosynthesis of amino acids	Amino acid transport and metabolism	0.0386754	0.0039304	10.1625	-1.26351	0.107748	8.52769
K01915	glnA, GLUL	glutamine synthetase [EC:6.3.1.2]	ko00220 Arginine biosynthesis_x000D_ ko00250 Alanine, aspartate and glutamate metabolism_x000D_ ko00630 Glyoxylate and dicarboxylate metabolism_x000D_ ko00910 Nitrogen metabolism_x000D_ ko01100 Metabolic pathways_x000D_ ko01120 Microbial metabolism in diverse environments_x000D_ ko01230 Biosynthesis of amino acids_x000D_ ko02020 Two-component system_x000D_ ko04217 Necroptosis_x000D_ ko04724 Gluta…	Amino acid transport and metabolism	0.161777	0.00747863	4.62281	0.173581	0.0534326	30.7826
K01916	nadE	NAD+ synthase [EC:6.3.1.5]	ko00760 Nicotinate and nicotinamide metabolism_x000D_ ko01100 Metabolic pathways	Coenzyme transport and metabolism	0.014086	0.00218954	15.5441	-2.28141	0.16584	7.26921
K01918	panC	pantoate--beta-alanine ligase [EC:6.3.2.1]	ko00410 beta-Alanine metabolism_x000D_ ko00770 Pantothenate and CoA biosynthesis_x000D_ ko01100 Metabolic pathways_x000D_ ko01110 Biosynthesis of secondary metabolites	Coenzyme transport and metabolism	0.0130726	0.00299619	22.9196	-2.37101	0.241192	10.1726
K01919	gshA	glutamate--cysteine ligase [EC:6.3.2.2]	ko00270 Cysteine and methionine metabolism_x000D_ ko00480 Glutathione metabolism_x000D_ ko01100 Metabolic pathways	Coenzyme transport and metabolism	0.0094989	0.00287116	30.2263	-2.73985	0.276836	10.1041
K01920	gshB	glutathione synthase [EC:6.3.2.3]	ko00270 Cysteine and methionine metabolism_x000D_ ko00480 Glutathione metabolism_x000D_ ko01100 Metabolic pathways	Coenzyme transport and metabolism, Translation, ribosomal structure and biogenesis	0.000830895	0.000630223	75.8487	-5.38272	0.842013	15.6429
K01921	ddl	D-alanine-D-alanine ligase [EC:6.3.2.4]	ko00473 D-Alanine metabolism_x000D_ ko00550 Peptidoglycan biosynthesis_x000D_ ko01100 Metabolic pathways_x000D_ ko01502 Vancomycin resistance	Cell wall/membrane/envelope biogenesis, General function prediction only	0.0799241	0.0033685	4.21463	-0.531279	0.0509031	9.58123
K01923	purC	phosphoribosylaminoimidazole-succinocarboxamide synthase [EC:6.3.2.6]	ko00230 Purine metabolism_x000D_ ko01100 Metabolic pathways_x000D_ ko01110 Biosynthesis of secondary metabolites	Nucleotide transport and metabolism	0.046571	0.00267887	5.75222	-1.07281	0.0662445	6.17485
K01924	murC	UDP-N-acetylmuramate--alanine ligase [EC:6.3.2.8]	ko00471 D-Glutamine and D-glutamate metabolism_x000D_ ko00550 Peptidoglycan biosynthesis_x000D_ ko01100 Metabolic pathways	Cell wall/membrane/envelope biogenesis	0.087383	0.00324932	3.71848	-0.441751	0.049351	11.1717
K01925	murD	UDP-N-acetylmuramoylalanine--D-glutamate ligase [EC:6.3.2.9]	ko00471 D-Glutamine and D-glutamate metabolism_x000D_ ko00550 Peptidoglycan biosynthesis_x000D_ ko01100 Metabolic pathways	Cell wall/membrane/envelope biogenesis	0.0885412	0.0043876	4.95543	-0.428947	0.0547639	12.7671
K01926	rex	redox-sensing transcriptional repressor	Null	Transcription	0.0270593	0.00294496	10.8833	-1.61913	0.112132	6.92546
K01928	murE	UDP-N-acetylmuramoyl-L-alanyl-D-glutamate--2,6-diaminopimelate ligase [EC:6.3.2.13]	ko00300 Lysine biosynthesis_x000D_ ko00550 Peptidoglycan biosynthesis_x000D_ ko01100 Metabolic pathways	Cell wall/membrane/envelope biogenesis	0.122306	0.0061601	5.03663	-0.106937	0.0569519	53.2576
K01929	murF	UDP-N-acetylmuramoyl-tripeptide--D-alanyl-D-alanine ligase [EC:6.3.2.10]	ko00300 Lysine biosynthesis_x000D_ ko00550 Peptidoglycan biosynthesis_x000D_ ko01100 Metabolic pathways_x000D_ ko01502 Vancomycin resistance	Cell wall/membrane/envelope biogenesis	0.0906132	0.00454382	5.01452	-0.405767	0.0595494	14.6758
K01933	purM	phosphoribosylformylglycinamidine cyclo-ligase [EC:6.3.3.1]	ko00230 Purine metabolism_x000D_ ko01100 Metabolic pathways_x000D_ ko01110 Biosynthesis of secondary metabolites	Nucleotide transport and metabolism	0.0816736	0.00478708	5.86123	-0.510153	0.0597585	11.7138
K01934	MTHFS	5-formyltetrahydrofolate cyclo-ligase [EC:6.3.3.2]	ko00670 One carbon pool by folate_x000D_ ko01100 Metabolic pathways	Coenzyme transport and metabolism	0.0273427	0.00170781	6.24595	-1.60482	0.0670204	4.1762
K01935	bioD	dethiobiotin synthetase [EC:6.3.3.3]	ko00780 Biotin metabolism_x000D_ ko01100 Metabolic pathways	Coenzyme transport and metabolism	0.00613004	0.00189737	30.952	-3.15103	0.319853	10.1507
K01937	pyrG, CTPS	CTP synthase [EC:6.3.4.2]	ko00240 Pyrimidine metabolism_x000D_ ko01100 Metabolic pathways	Nucleotide transport and metabolism	0.104317	0.0033587	3.2197	-0.264178	0.0448638	16.9824
K01938	fhs	formate--tetrahydrofolate ligase [EC:6.3.4.3]	ko00670 One carbon pool by folate_x000D_ ko00720 Carbon fixation pathways in prokaryotes_x000D_ ko01100 Metabolic pathways_x000D_ ko01120 Microbial metabolism in diverse environments_x000D_ ko01200 Carbon metabolism	Nucleotide transport and metabolism	0.0920707	0.00564698	6.13331	-0.391241	0.0564592	14.4308
K01939	purA, ADSS	adenylosuccinate synthase [EC:6.3.4.4]	ko00230 Purine metabolism_x000D_ ko00250 Alanine, aspartate and glutamate metabolism_x000D_ ko01100 Metabolic pathways	Nucleotide transport and metabolism	0.0863744	0.00405599	4.69582	-0.454247	0.0565161	12.4417
K01940	argG, ASS1	argininosuccinate synthase [EC:6.3.4.5]	ko00220 Arginine biosynthesis_x000D_ ko00250 Alanine, aspartate and glutamate metabolism_x000D_ ko01100 Metabolic pathways_x000D_ ko01110 Biosynthesis of secondary metabolites_x000D_ ko01230 Biosynthesis of amino acids_x000D_ ko05418 Fluid shear stress and atherosclerosis	Amino acid transport and metabolism	0.0635622	0.00419365	6.59772	-0.761679	0.078425	10.2963
K01945	purD	phosphoribosylamine---glycine ligase [EC:6.3.4.13]	ko00230 Purine metabolism_x000D_ ko01100 Metabolic pathways_x000D_ ko01110 Biosynthesis of secondary metabolites	Nucleotide transport and metabolism	0.0700864	0.00367152	5.23856	-0.662855	0.0581703	8.77572
K01950	E6.3.5.1, NADSYN1, QNS1, nadE	NAD+ synthase (glutamine-hydrolysing) [EC:6.3.5.1]	ko00760 Nicotinate and nicotinamide metabolism_x000D_ ko01100 Metabolic pathways	Coenzyme transport and metabolism	0.0868828	0.00604581	6.95858	-0.450294	0.0749849	16.6524
K01951	guaA, GMPS	GMP synthase (glutamine-hydrolysing) [EC:6.3.5.2]	ko00230 Purine metabolism_x000D_ ko00983 Drug metabolism - other enzymes_x000D_ ko01100 Metabolic pathways	Nucleotide transport and metabolism	0.0884805	0.00330111	3.7309	-0.429155	0.0439032	10.2301
K01952	PFAS, purL	phosphoribosylformylglycinamidine synthase [EC:6.3.5.3]	ko00230 Purine metabolism_x000D_ ko01100 Metabolic pathways_x000D_ ko01110 Biosynthesis of secondary metabolites	Nucleotide transport and metabolism	0.188229	0.00940929	4.99884	0.324933	0.060401	18.5888
K01953	asnB, ASNS	asparagine synthase (glutamine-hydrolysing) [EC:6.3.5.4]	ko00250 Alanine, aspartate and glutamate metabolism_x000D_ ko01100 Metabolic pathways_x000D_ ko01110 Biosynthesis of secondary metabolites_x000D_ ko01230 Biosynthesis of amino acids	Amino acid transport and metabolism	0.143853	0.0131399	9.13424	0.0524274	0.0947076	180.645
K01955	carB, CPA2	carbamoyl-phosphate synthase large subunit [EC:6.3.5.5]	ko00240 Pyrimidine metabolism_x000D_ ko00250 Alanine, aspartate and glutamate metabolism_x000D_ ko01100 Metabolic pathways	Amino acid transport and metabolism, Nucleotide transport and metabolism	0.305437	0.0167997	5.50022	0.807647	0.0669652	8.29139
K01956	carA, CPA1	carbamoyl-phosphate synthase small subunit [EC:6.3.5.5]	ko00240 Pyrimidine metabolism_x000D_ ko00250 Alanine, aspartate and glutamate metabolism_x000D_ ko01100 Metabolic pathways	Amino acid transport and metabolism, Nucleotide transport and metabolism	0.0647763	0.0037106	5.72833	-0.741911	0.0610065	8.22288
K01958	PC, pyc	pyruvate carboxylase [EC:6.4.1.1]	ko00020 Citrate cycle (TCA cycle)_x000D_ ko00620 Pyruvate metabolism_x000D_ ko00720 Carbon fixation pathways in prokaryotes_x000D_ ko01100 Metabolic pathways_x000D_ ko01120 Microbial metabolism in diverse environments_x000D_ ko01200 Carbon metabolism_x000D_ ko01230 Biosynthesis of amino acids	Energy production and conversion	0.00312564	0.000803134	25.695	-3.85124	0.25157	6.53217
K01960	pycB	pyruvate carboxylase subunit B [EC:6.4.1.1]	ko00020 Citrate cycle (TCA cycle)_x000D_ ko00620 Pyruvate metabolism_x000D_ ko00720 Carbon fixation pathways in prokaryotes_x000D_ ko01100 Metabolic pathways_x000D_ ko01120 Microbial metabolism in diverse environments_x000D_ ko01200 Carbon metabolism_x000D_ ko01230 Biosynthesis of amino acids	Coenzyme transport and metabolism, Lipid transport and metabolism	0.0232334	0.00510926	21.991	-1.79853	0.23455	13.0412
K01961	accC	acetyl-CoA carboxylase, biotin carboxylase subunit [EC:6.4.1.2 6.3.4.14]	ko00061 Fatty acid biosynthesis_x000D_ ko00620 Pyruvate metabolism_x000D_ ko00640 Propanoate metabolism_x000D_ ko00720 Carbon fixation pathways in prokaryotes_x000D_ ko01100 Metabolic pathways_x000D_ ko01110 Biosynthesis of secondary metabolites_x000D_ ko01120 Microbial metabolism in diverse environments_x000D_ ko01200 Carbon metabolism_x000D_ ko01212 Fatty acid metabolism	Lipid transport and metabolism	0.0207081	0.0033111	15.9894	-1.89877	0.150218	7.91134
K01962	accA	acetyl-CoA carboxylase carboxyl transferase subunit alpha [EC:6.4.1.2 2.1.3.15]	ko00061 Fatty acid biosynthesis_x000D_ ko00620 Pyruvate metabolism_x000D_ ko00640 Propanoate metabolism_x000D_ ko00720 Carbon fixation pathways in prokaryotes_x000D_ ko01100 Metabolic pathways_x000D_ ko01110 Biosynthesis of secondary metabolites_x000D_ ko01120 Microbial metabolism in diverse environments_x000D_ ko01200 Carbon metabolism_x000D_ ko01212 Fatty acid metabolism	Lipid transport and metabolism	0.0198464	0.00301409	15.1871	-1.93929	0.152813	7.87986
K01963	accD	acetyl-CoA carboxylase carboxyl transferase subunit beta [EC:6.4.1.2 2.1.3.15]	ko00061 Fatty acid biosynthesis_x000D_ ko00620 Pyruvate metabolism_x000D_ ko00640 Propanoate metabolism_x000D_ ko00720 Carbon fixation pathways in prokaryotes_x000D_ ko01100 Metabolic pathways_x000D_ ko01110 Biosynthesis of secondary metabolites_x000D_ ko01120 Microbial metabolism in diverse environments_x000D_ ko01200 Carbon metabolism_x000D_ ko01212 Fatty acid metabolism	Lipid transport and metabolism	0.0196384	0.00290636	14.7994	-1.94763	0.148243	7.61145
K01965	PCCA, pccA	propionyl-CoA carboxylase alpha chain [EC:6.4.1.3]	ko00280 Valine, leucine and isoleucine degradation_x000D_ ko00630 Glyoxylate and dicarboxylate metabolism_x000D_ ko00640 Propanoate metabolism_x000D_ ko01100 Metabolic pathways_x000D_ ko01110 Biosynthesis of secondary metabolites_x000D_ ko01120 Microbial metabolism in diverse environments_x000D_ ko01200 Carbon metabolism	Lipid transport and metabolism	0.000803998	0.000379172	47.1608	-5.26726	0.48526	9.21276
K01966	PCCB, pccB	propionyl-CoA carboxylase beta chain [EC:6.4.1.3 2.1.3.15]	ko00280 Valine, leucine and isoleucine degradation_x000D_ ko00630 Glyoxylate and dicarboxylate metabolism_x000D_ ko00640 Propanoate metabolism_x000D_ ko01100 Metabolic pathways_x000D_ ko01110 Biosynthesis of secondary metabolites_x000D_ ko01120 Microbial metabolism in diverse environments_x000D_ ko01200 Carbon metabolism	Lipid transport and metabolism	0.0475154	0.00443399	9.33169	-1.05861	0.111583	10.5405
K01968	E6.4.1.4A	3-methylcrotonyl-CoA carboxylase alpha subunit [EC:6.4.1.4]	ko00280 Valine, leucine and isoleucine degradation_x000D_ ko01100 Metabolic pathways	Lipid transport and metabolism	0.00138523	0.00045004	32.4885	-4.65042	0.347762	7.47809
K01971	ligD	bifunctional non-homologous end joining protein LigD [EC:6.5.1.1]	ko03450 Non-homologous end-joining	Replication, recombination and repair	0.0145261	0.00376627	25.9276	-2.27139	0.261761	11.5243
K01972	E6.5.1.2, ligA, ligB	DNA ligase (NAD+) [EC:6.5.1.2]	ko03030 DNA replication_x000D_ ko03410 Base excision repair_x000D_ ko03420 Nucleotide excision repair_x000D_ ko03430 Mismatch repair	Replication, recombination and repair	0.134	0.0067965	5.07203	-0.014831	0.0577783	389.579
K01974	RTCA, rtcA	RNA 3'-terminal phosphate cyclase (ATP) [EC:6.5.1.4]	Null	RNA processing and modification	0.000286623	0.000141074	49.2192	-6.31904	0.592931	9.38324
K01975	thpR	RNA 2',3'-cyclic 3'-phosphodiesterase [EC:3.1.4.58]	Null	Translation, ribosomal structure and biogenesis	0.00299706	0.000692261	23.098	-3.89329	0.223287	5.73519
K01989	ABC.X4.S	putative ABC transport system substrate-binding protein	Null	General function prediction only	0.0421856	0.00882277	20.9142	-1.19646	0.207573	17.3489
K01990	ABC-2.A	ABC-2 type transport system ATP-binding protein	Null	Defense mechanisms	0.569267	0.0335288	5.88983	1.43031	0.059154	4.13576
K01991	wza, gfcE	polysaccharide biosynthesis/export protein	ko02020 Two-component system_x000D_ ko02026 Biofilm formation - Escherichia coli	Cell wall/membrane/envelope biogenesis	0.0247207	0.0101189	40.933	-1.79905	0.440376	24.4783
K01992	ABC-2.P	ABC-2 type transport system permease protein	Null	Defense mechanisms	0.234069	0.0152577	6.51844	0.542294	0.0775074	14.2925
K01993	ABC-2.TX	HlyD family secretion protein	Null	Cell wall/membrane/envelope biogenesis, Defense mechanisms	0.0120865	0.00410003	33.9225	-2.49749	0.365953	14.6529
K01994	gerE	LuxR family transcriptional regulator, transcriptional regulator of spore coat protein	Null	Transcription	0.00108734	0.00059076	54.3307	-5.15702	0.486423	9.43225
K01995	livG	branched-chain amino acid transport system ATP-binding protein	ko02010 ABC transporters_x000D_ ko02024 Quorum sensing	Amino acid transport and metabolism	0.0262079	0.0058049	22.1494	-1.68345	0.221394	13.1512
K01996	livF	branched-chain amino acid transport system ATP-binding protein	ko02010 ABC transporters_x000D_ ko02024 Quorum sensing	Amino acid transport and metabolism	0.0228544	0.00524513	22.9502	-1.81839	0.234657	12.9047
K01997	livH	branched-chain amino acid transport system permease protein	ko02010 ABC transporters_x000D_ ko02024 Quorum sensing	Amino acid transport and metabolism	0.0286452	0.00635975	22.2018	-1.58665	0.224186	14.1295
K01998	livM	branched-chain amino acid transport system permease protein	ko02010 ABC transporters_x000D_ ko02024 Quorum sensing	Amino acid transport and metabolism	0.0307859	0.00702309	22.8127	-1.52323	0.230135	15.1083
K01999	livK	branched-chain amino acid transport system substrate-binding protein	ko02010 ABC transporters_x000D_ ko02024 Quorum sensing	Amino acid transport and metabolism	0.0340936	0.00768005	22.5264	-1.41519	0.228547	16.1496
K02003	ABC.CD.A	putative ABC transport system ATP-binding protein	Null	Cell wall/membrane/envelope biogenesis	0.386975	0.0260387	6.72877	1.04483	0.0698091	6.68136
K02004	ABC.CD.P	putative ABC transport system permease protein	Null	Defense mechanisms	0.651825	0.03266	5.01054	1.56745	0.0630169	4.02034
K02005	ABC.CD.TX	HlyD family secretion protein	Null	Cell wall/membrane/envelope biogenesis, Defense mechanisms	0.0629302	0.0115519	18.3567	-0.784434	0.181379	23.1223
K02006	cbiO	cobalt/nickel transport system ATP-binding protein	ko02010 ABC transporters	Inorganic ion transport and metabolism, General function prediction only	0.00649898	0.00153589	23.6329	-3.09621	0.240535	7.76871
K02007	cbiM	cobalt/nickel transport system permease protein	ko02010 ABC transporters	Inorganic ion transport and metabolism	0.00633515	0.0019338	30.525	-3.12008	0.297483	9.53445
K02008	cbiQ	cobalt/nickel transport system permease protein	ko02010 ABC transporters	Coenzyme transport and metabolism	0.00549779	0.0016932	30.7978	-3.26013	0.294699	9.03949
K02009	cbiN	cobalt/nickel transport protein	ko02010 ABC transporters	Inorganic ion transport and metabolism	0.000709034	0.000258356	36.4377	-5.32835	0.370217	6.94805
K02010	afuC, fbpC	iron(III) transport system ATP-binding protein [EC:7.2.2.7]	ko02010 ABC transporters	Amino acid transport and metabolism	0.0169139	0.00419742	24.8163	-2.11605	0.235248	11.1173
K02011	afuB, fbpB	iron(III) transport system permease protein	ko02010 ABC transporters	Inorganic ion transport and metabolism	0.043622	0.011409	26.1541	-1.17354	0.257343	21.9288
K02012	afuA, fbpA	iron(III) transport system substrate-binding protein	ko02010 ABC transporters	Inorganic ion transport and metabolism	0.0177796	0.00436403	24.5451	-2.06583	0.238862	11.5625
K02013	ABC.FEV.A	iron complex transport system ATP-binding protein [EC:7.2.2.-]	Null	Inorganic ion transport and metabolism, Coenzyme transport and metabolism	0.0528727	0.00384861	7.27903	-0.946133	0.0828241	8.75396
K02014	TC.FEV.OM	iron complex outermembrane recepter protein	Null	Inorganic ion transport and metabolism	0.0566546	0.020431	36.0624	-0.946287	0.373592	39.4798
K02015	ABC.FEV.P	iron complex transport system permease protein	Null	Inorganic ion transport and metabolism	0.0454868	0.0038047	8.36439	-1.09859	0.0977863	8.90111
K02016	ABC.FEV.S	iron complex transport system substrate-binding protein	Null	Inorganic ion transport and metabolism	0.0652839	0.00492515	7.54421	-0.735504	0.0854689	11.6204
K02017	modC	molybdate transport system ATP-binding protein [EC:7.3.2.5]	ko02010 ABC transporters	Inorganic ion transport and metabolism	0.00325159	0.000968019	29.7707	-3.80152	0.239141	6.29067
K02018	modB	molybdate transport system permease protein	ko02010 ABC transporters	Inorganic ion transport and metabolism	0.00232326	0.000635597	27.358	-4.14667	0.273	6.58361
K02019	modE	molybdate transport system regulatory protein	Null	Transcription	0.00185481	0.000493146	26.5873	-4.32972	0.254581	5.87986
K02020	modA	molybdate transport system substrate-binding protein	ko02010 ABC transporters	Inorganic ion transport and metabolism	0.00344998	0.00097548	28.275	-3.76179	0.257602	6.84784
K02022	ABC.MR.TX	HlyD family secretion protein	Null	Cell wall/membrane/envelope biogenesis, Defense mechanisms	0.00883088	0.00180966	20.4924	-2.75405	0.209533	7.6082
K02025	ABC.MS.P	multiple sugar transport system permease protein	Null	Carbohydrate transport and metabolism	0.17095	0.0183012	10.7056	0.222202	0.108933	49.0242
K02026	ABC.MS.P1	multiple sugar transport system permease protein	Null	Carbohydrate transport and metabolism	0.175167	0.0182378	10.4116	0.247065	0.10509	42.5353
K02027	ABC.MS.S	multiple sugar transport system substrate-binding protein	Null	Carbohydrate transport and metabolism	0.157881	0.0202059	12.7982	0.141659	0.130701	92.2646
K02028	ABC.PA.A	polar amino acid transport system ATP-binding protein [EC:7.4.2.1]	Null	Amino acid transport and metabolism	0.0614481	0.0101669	16.5455	-0.819561	0.1703	20.7795
K02029	ABC.PA.P	polar amino acid transport system permease protein	Null	Amino acid transport and metabolism	0.0719311	0.0128777	17.9028	-0.659698	0.17784	26.9578
K02030	ABC.PA.S	polar amino acid transport system substrate-binding protein	Null	Amino acid transport and metabolism, Signal transduction mechanisms	0.177821	0.0208921	11.749	0.262032	0.122328	46.6843
K02031	ddpD	peptide/nickel transport system ATP-binding protein	ko02024 Quorum sensing	Amino acid transport and metabolism, Inorganic ion transport and metabolism	0.0712178	0.0079499	11.1628	-0.652773	0.109226	16.7327
K02032	ddpF	peptide/nickel transport system ATP-binding protein	ko02024 Quorum sensing	Posttranslational modification, protein turnover, chaperones	0.0681852	0.00846663	12.4171	-0.69774	0.123832	17.7476
K02033	ABC.PE.P	peptide/nickel transport system permease protein	ko02024 Quorum sensing	Amino acid transport and metabolism, Inorganic ion transport and metabolism	0.0656513	0.00931953	14.1955	-0.736814	0.140982	19.134
K02034	ABC.PE.P1	peptide/nickel transport system permease protein	ko02024 Quorum sensing	Amino acid transport and metabolism, Inorganic ion transport and metabolism	0.0595609	0.00876165	14.7104	-0.835874	0.148023	17.7088
K02035	ABC.PE.S	peptide/nickel transport system substrate-binding protein	ko02024 Quorum sensing	Amino acid transport and metabolism	0.119407	0.0171259	14.3425	-0.138991	0.142845	102.773
K02036	pstB	phosphate transport system ATP-binding protein [EC:7.3.2.1]	ko02010 ABC transporters	Inorganic ion transport and metabolism	0.0302575	0.00267135	8.82871	-1.50518	0.0935686	6.21644
K02037	pstC	phosphate transport system permease protein	ko02010 ABC transporters	Inorganic ion transport and metabolism	0.0329317	0.00279112	8.47548	-1.42043	0.0876633	6.17159
K02038	pstA	phosphate transport system permease protein	ko02010 ABC transporters	Inorganic ion transport and metabolism	0.0327292	0.00267255	8.16564	-1.42616	0.0824921	5.78421
K02039	phoU	phosphate transport system protein	Null	Inorganic ion transport and metabolism	0.023418	0.00220971	9.43596	-1.76219	0.0984327	5.58581
K02040	pstS	phosphate transport system substrate-binding protein	ko02010 ABC transporters_x000D_ ko02020 Two-component system_x000D_ ko05152 Tuberculosis	Inorganic ion transport and metabolism	0.0548366	0.00517816	9.44289	-0.911141	0.0978141	10.7353
K02041	phnC	phosphonate transport system ATP-binding protein [EC:7.3.2.2]	ko02010 ABC transporters	Inorganic ion transport and metabolism	0.00296703	0.0012667	42.6926	-3.92239	0.420173	10.7122
K02042	phnE	phosphonate transport system permease protein	ko02010 ABC transporters	Inorganic ion transport and metabolism	0.00534459	0.00224965	42.092	-3.33079	0.406495	12.2042
K02044	phnD	phosphonate transport system substrate-binding protein	ko02010 ABC transporters	Inorganic ion transport and metabolism	0.00405043	0.00161102	39.774	-3.60168	0.39945	11.0907
K02045	cysA	sulfate/thiosulfate transport system ATP-binding protein [EC:7.3.2.3]	ko00920 Sulfur metabolism_x000D_ ko02010 ABC transporters	Inorganic ion transport and metabolism	0.0019614	0.000547368	27.907	-4.30941	0.292234	6.78131
K02046	cysU	sulfate/thiosulfate transport system permease protein	ko00920 Sulfur metabolism_x000D_ ko02010 ABC transporters	Inorganic ion transport and metabolism	0.00142183	0.000427369	30.0577	-4.65053	0.338034	7.26872
K02047	cysW	sulfate/thiosulfate transport system permease protein	ko00920 Sulfur metabolism_x000D_ ko02010 ABC transporters	Inorganic ion transport and metabolism	0.00147163	0.000438566	29.8013	-4.6077	0.331234	7.18872
K02048	cysP	sulfate/thiosulfate transport system substrate-binding protein	ko00920 Sulfur metabolism_x000D_ ko02010 ABC transporters	Inorganic ion transport and metabolism	0.00182596	0.000501977	27.4911	-4.37405	0.28029	6.40802
K02049	ABC.SN.A	NitT/TauT family transport system ATP-binding protein	Null	Inorganic ion transport and metabolism	0.0448525	0.00404891	9.02717	-1.11576	0.0893056	8.004
K02050	ABC.SN.P	NitT/TauT family transport system permease protein	Null	Inorganic ion transport and metabolism	0.0537637	0.00456486	8.4906	-0.93048	0.0851391	9.15002
K02051	ABC.SN.S	NitT/TauT family transport system substrate-binding protein	Null	Inorganic ion transport and metabolism	0.0658631	0.00537629	8.16282	-0.726832	0.0833969	11.474
K02052	ABC.SP.A	putative spermidine/putrescine transport system ATP-binding protein	ko02024 Quorum sensing	Amino acid transport and metabolism	0.000952484	0.000376623	39.5411	-5.06423	0.404877	7.99484
K02053	ABC.SP.P	putative spermidine/putrescine transport system permease protein	ko02024 Quorum sensing	Amino acid transport and metabolism	0.00159535	0.000597132	37.4296	-4.5375	0.375549	8.27655
K02054	ABC.SP.P1	putative spermidine/putrescine transport system permease protein	ko02024 Quorum sensing	Amino acid transport and metabolism	0.00123493	0.000590943	47.8525	-4.89796	0.460234	9.39645
K02055	ABC.SP.S	putative spermidine/putrescine transport system substrate-binding protein	ko02024 Quorum sensing	Amino acid transport and metabolism	0.00202996	0.000777046	38.2788	-4.31605	0.353753	8.19624
K02056	ABC.SS.A	simple sugar transport system ATP-binding protein [EC:7.5.2.-]	Null	Carbohydrate transport and metabolism	0.0743719	0.0189165	25.435	-0.644073	0.255652	39.6931
K02057	ABC.SS.P	simple sugar transport system permease protein	Null	Carbohydrate transport and metabolism	0.102583	0.0262422	25.5814	-0.321644	0.259681	80.7355
K02058	ABC.SS.S	simple sugar transport system substrate-binding protein	Null	Carbohydrate transport and metabolism	0.0234151	0.00582862	24.8926	-1.79453	0.257713	14.3611
K02065	mlaF, linL, mkl	phospholipid/cholesterol/gamma-HCH transport system ATP-binding protein	ko02010 ABC transporters	Cell wall/membrane/envelope biogenesis	0.0069511	0.00217737	31.3241	-3.03344	0.344505	11.3569
K02066	mlaE, linK	phospholipid/cholesterol/gamma-HCH transport system permease protein	ko02010 ABC transporters	Cell wall/membrane/envelope biogenesis	0.00779551	0.00228992	29.3748	-2.91849	0.335435	11.4935
K02067	mlaD, linM	phospholipid/cholesterol/gamma-HCH transport system substrate-binding protein	ko02010 ABC transporters	Cell wall/membrane/envelope biogenesis	0.00753762	0.00237131	31.4597	-2.95332	0.34581	11.7092
K02068	ABC.X2.A	putative ABC transport system ATP-binding protein	Null	Inorganic ion transport and metabolism	0.000502402	0.000407797	81.1695	-5.87886	0.756896	12.8749
K02071	metN	D-methionine transport system ATP-binding protein	ko02010 ABC transporters	Amino acid transport and metabolism	0.0299847	0.00403189	13.4465	-1.52065	0.134837	8.86708
K02072	metI	D-methionine transport system permease protein	ko02010 ABC transporters	Amino acid transport and metabolism	0.0211687	0.00275566	13.0176	-1.86811	0.130962	7.01041
K02073	metQ	D-methionine transport system substrate-binding protein	ko02010 ABC transporters	Inorganic ion transport and metabolism	0.0265987	0.00338141	12.7127	-1.63888	0.130102	7.93846
K02078	acpP	acyl carrier protein	ko00998 Biosynthesis of various secondary metabolites - part 2_x000D_ ko01100 Metabolic pathways_x000D_ ko01110 Biosynthesis of secondary metabolites	Lipid transport and metabolism, Secondary metabolites biosynthesis, transport and catabolism	0.0433636	0.00317742	7.3274	-1.1451	0.0786126	6.8651
K02081	agaR	DeoR family transcriptional regulator, aga operon transcriptional repressor	Null	Transcription, Carbohydrate transport and metabolism	0.0051525	0.00127202	24.6875	-3.34133	0.240338	7.1929
K02083	allC	allantoate deiminase [EC:3.5.3.9]	ko00230 Purine metabolism_x000D_ ko01100 Metabolic pathways_x000D_ ko01120 Microbial metabolism in diverse environments	Amino acid transport and metabolism	0.000607913	0.000399927	65.7869	-5.61167	0.608474	10.843
K02086	dnaD	DNA replication protein	Null	Replication, recombination and repair	0.007197	0.00211727	29.4187	-2.9918	0.268703	8.9813
K02099	araC	AraC family transcriptional regulator, arabinose operon regulatory protein	Null	Transcription	0.0112094	0.00238866	21.3095	-2.51902	0.202017	8.01968
K02100	araE	MFS transporter, SP family, arabinose:H+ symporter	Null	Carbohydrate transport and metabolism, Amino acid transport and metabolism, Inorganic ion transport and metabolism, General function prediction only	0.000696607	0.000533078	76.5249	-5.5142	0.731112	13.2587
K02103	araR	GntR family transcriptional regulator, arabinose operon transcriptional repressor	Null	Transcription	0.0121898	0.0044601	36.5888	-2.48313	0.361635	14.5636
K02106	atoE	short-chain fatty acids transporter	ko02020 Two-component system	Lipid transport and metabolism	0.000588861	0.000261366	44.3851	-5.56489	0.443986	7.97833
K02108	ATPF0A, atpB	F-type H+-transporting ATPase subunit a	ko00190 Oxidative phosphorylation_x000D_ ko00195 Photosynthesis_x000D_ ko01100 Metabolic pathways	Energy production and conversion	0.0394223	0.00308896	7.83557	-1.24094	0.0856961	6.90572
K02109	ATPF0B, atpF	F-type H+-transporting ATPase subunit b	ko00190 Oxidative phosphorylation_x000D_ ko00195 Photosynthesis_x000D_ ko01100 Metabolic pathways	Energy production and conversion	0.0219814	0.00186708	8.49392	-1.82504	0.0911623	4.99508
K02110	ATPF0C, atpE	F-type H+-transporting ATPase subunit c	ko00190 Oxidative phosphorylation_x000D_ ko00195 Photosynthesis_x000D_ ko01100 Metabolic pathways	Energy production and conversion	0.0172342	0.00136105	7.89733	-2.07	0.0837261	4.04473
K02111	ATPF1A, atpA	F-type H+/Na+-transporting ATPase subunit alpha [EC:7.1.2.2 7.2.2.1]	ko00190 Oxidative phosphorylation_x000D_ ko00195 Photosynthesis_x000D_ ko01100 Metabolic pathways	Energy production and conversion	0.0779858	0.00444926	5.70521	-0.564114	0.0675975	11.983
K02112	ATPF1B, atpD	F-type H+/Na+-transporting ATPase subunit beta [EC:7.1.2.2 7.2.2.1]	ko00190 Oxidative phosphorylation_x000D_ ko00195 Photosynthesis_x000D_ ko01100 Metabolic pathways	Energy production and conversion	0.0658658	0.00445633	6.76577	-0.727685	0.0722674	9.93114
K02113	ATPF1D, atpH	F-type H+-transporting ATPase subunit delta	ko00190 Oxidative phosphorylation_x000D_ ko00195 Photosynthesis_x000D_ ko01100 Metabolic pathways	Energy production and conversion	0.0234305	0.00190945	8.14942	-1.7611	0.087397	4.96263
K02114	ATPF1E, atpC	F-type H+-transporting ATPase subunit epsilon	ko00190 Oxidative phosphorylation_x000D_ ko00195 Photosynthesis_x000D_ ko01100 Metabolic pathways	Energy production and conversion	0.0195102	0.00172296	8.83106	-1.94656	0.0928511	4.77001
K02115	ATPF1G, atpG	F-type H+-transporting ATPase subunit gamma	ko00190 Oxidative phosphorylation_x000D_ ko00195 Photosynthesis_x000D_ ko01100 Metabolic pathways	Energy production and conversion	0.0417368	0.00292045	6.9973	-1.18497	0.0737757	6.22598
K02116	atpI	ATP synthase protein I	Null	Energy production and conversion	0.000771694	0.000241112	31.2445	-5.25108	0.31949	6.08426
K02117	ATPVA, ntpA, atpA	V/A-type H+/Na+-transporting ATPase subunit A [EC:7.1.2.2 7.2.2.1]	ko00190 Oxidative phosphorylation_x000D_ ko01100 Metabolic pathways	Energy production and conversion	0.0529804	0.00637715	12.0368	-0.948592	0.118283	12.4693
K02118	ATPVB, ntpB, atpB	V/A-type H+/Na+-transporting ATPase subunit B	ko00190 Oxidative phosphorylation_x000D_ ko01100 Metabolic pathways	Energy production and conversion	0.0410192	0.00494183	12.0476	-1.20544	0.117093	9.71365
K02119	ATPVC, ntpC, atpC	V/A-type H+/Na+-transporting ATPase subunit C	ko00190 Oxidative phosphorylation_x000D_ ko01100 Metabolic pathways	Energy production and conversion	0.0184418	0.00342544	18.5744	-2.0278	0.187618	9.2523
K02120	ATPVD, ntpD, atpD	V/A-type H+/Na+-transporting ATPase subunit D	ko00190 Oxidative phosphorylation_x000D_ ko01100 Metabolic pathways	Energy production and conversion	0.0193938	0.00237232	12.2323	-1.95614	0.118446	6.0551
K02121	ATPVE, ntpE, atpE	V/A-type H+/Na+-transporting ATPase subunit E	ko00190 Oxidative phosphorylation_x000D_ ko01100 Metabolic pathways	Energy production and conversion	0.00731277	0.00176053	24.0748	-2.99472	0.220684	7.36909
K02122	ATPVF, ntpF, atpF	V/A-type H+/Na+-transporting ATPase subunit F	ko00190 Oxidative phosphorylation_x000D_ ko01100 Metabolic pathways	Energy production and conversion	0.0115929	0.00145268	12.5307	-2.46945	0.125282	5.07329
K02123	ATPVI, ntpI, atpI	V/A-type H+/Na+-transporting ATPase subunit I	ko00190 Oxidative phosphorylation_x000D_ ko01100 Metabolic pathways	Energy production and conversion	0.0495662	0.00619833	12.5052	-1.01944	0.121866	11.9542
K02124	ATPVK, ntpK, atpK	V/A-type H+/Na+-transporting ATPase subunit K	ko00190 Oxidative phosphorylation_x000D_ ko01100 Metabolic pathways	Energy production and conversion	0.0164068	0.00221662	13.5104	-2.12402	0.134874	6.34992
K02160	accB, bccP	acetyl-CoA carboxylase biotin carboxyl carrier protein	ko00061 Fatty acid biosynthesis_x000D_ ko00620 Pyruvate metabolism_x000D_ ko00640 Propanoate metabolism_x000D_ ko00720 Carbon fixation pathways in prokaryotes_x000D_ ko01100 Metabolic pathways_x000D_ ko01110 Biosynthesis of secondary metabolites_x000D_ ko01120 Microbial metabolism in diverse environments_x000D_ ko01200 Carbon metabolism_x000D_ ko01212 Fatty acid metabolism	Coenzyme transport and metabolism, Lipid transport and metabolism	0.00657493	0.00117019	17.7977	-3.05326	0.164932	5.40184
K02167	betI	TetR/AcrR family transcriptional regulator, transcriptional repressor of bet genes	Null	Transcription	0.000524699	0.000299743	57.1267	-5.73954	0.642639	11.1967
K02168	betT, betS	choline/glycine/proline betaine transport protein	Null	Cell wall/membrane/envelope biogenesis	0.00133271	0.000867662	65.1051	-4.78838	0.578167	12.0744
K02169	bioC	malonyl-CoA O-methyltransferase [EC:2.1.1.197]	ko00780 Biotin metabolism_x000D_ ko01100 Metabolic pathways	Coenzyme transport and metabolism	0.0120999	0.00246186	20.3462	-2.44067	0.224345	9.19193
K02170	bioH	pimeloyl-[acyl-carrier protein] methyl ester esterase [EC:3.1.1.85]	ko00780 Biotin metabolism_x000D_ ko01100 Metabolic pathways	Coenzyme transport and metabolism, General function prediction only	0.00172877	0.000523016	30.2537	-4.40996	0.297587	6.74808
K02171	blaI	BlaI family transcriptional regulator, penicillinase repressor	ko01501 beta-Lactam resistance	Transcription	0.0356797	0.00485977	13.6206	-1.34578	0.139445	10.3617
K02172	blaR1	bla regulator protein blaR1	ko01501 beta-Lactam resistance	Signal transduction mechanisms	0.086343	0.0103473	11.984	-0.460312	0.123607	26.8528
K02188	cbiD	cobalt-precorrin-5B (C1)-methyltransferase [EC:2.1.1.195]	ko00860 Porphyrin and chlorophyll metabolism_x000D_ ko01100 Metabolic pathways	Coenzyme transport and metabolism	0.0169377	0.00288748	17.0476	-2.09788	0.179083	8.53639
K02189	cbiG	cobalt-precorrin 5A hydrolase [EC:3.7.1.12]	ko00860 Porphyrin and chlorophyll metabolism_x000D_ ko01100 Metabolic pathways	Coenzyme transport and metabolism	0.0118644	0.00183442	15.4615	-2.45317	0.167458	6.8262
K02190	cbiK	sirohydrochlorin cobaltochelatase [EC:4.99.1.3]	ko00860 Porphyrin and chlorophyll metabolism_x000D_ ko01100 Metabolic pathways	Coenzyme transport and metabolism	0.011983	0.00239345	19.9737	-2.44946	0.210232	8.58279
K02191	cbiT	cobalt-precorrin-6B (C15)-methyltransferase [EC:2.1.1.196]	ko00860 Porphyrin and chlorophyll metabolism_x000D_ ko01100 Metabolic pathways	Coenzyme transport and metabolism	0.000879522	0.000436534	49.6331	-5.27758	0.435133	8.24493
K02194	ccmB	heme exporter protein B	ko02010 ABC transporters	Posttranslational modification, protein turnover, chaperones	0.000319604	0.000150936	47.2258	-6.19079	0.539287	8.71113
K02195	ccmC	heme exporter protein C	ko02010 ABC transporters	Posttranslational modification, protein turnover, chaperones	0.00382252	0.00135996	35.5777	-3.64616	0.396026	10.8615
K02198	ccmF	cytochrome c-type biogenesis protein CcmF	Null	Energy production and conversion, Posttranslational modification, protein turnover, chaperones	0.00147065	0.000545225	37.0736	-4.60401	0.411034	8.92774
K02199	ccmG, dsbE	cytochrome c biogenesis protein CcmG, thiol:disulfide interchange protein DsbE	Null	Posttranslational modification, protein turnover, chaperones	0.0222238	0.00534385	24.0456	-1.843	0.253143	13.7354
K02200	ccmH	cytochrome c-type biogenesis protein CcmH	Null	General function prediction only	0.000982497	0.00041784	42.5284	-5.08084	0.497049	9.78282
K02203	thrH	phosphoserine / homoserine phosphotransferase [EC:3.1.3.3 2.7.1.39]	ko00260 Glycine, serine and threonine metabolism_x000D_ ko00680 Methane metabolism_x000D_ ko01100 Metabolic pathways_x000D_ ko01110 Biosynthesis of secondary metabolites_x000D_ ko01120 Microbial metabolism in diverse environments_x000D_ ko01200 Carbon metabolism_x000D_ ko01230 Biosynthesis of amino acids	Amino acid transport and metabolism	0.00850016	0.00171111	20.1303	-2.7915	0.204592	7.32912
K02217	ftnA, ftn	ferritin [EC:1.16.3.2]	Null	Inorganic ion transport and metabolism	0.0141027	0.0020994	14.8866	-2.27886	0.153846	6.75102
K02221	yggT	YggT family protein	Null	Function unknown	0.000932805	0.000318995	34.1974	-5.03402	0.307387	6.10618
K02224	cobB-cbiA	cobyrinic acid a,c-diamide synthase [EC:6.3.5.9 6.3.5.11]	ko00860 Porphyrin and chlorophyll metabolism_x000D_ ko01100 Metabolic pathways	Coenzyme transport and metabolism	0.0215482	0.00283185	13.1419	-1.85021	0.140452	7.59113
K02226	cobC, phpB	alpha-ribazole phosphatase [EC:3.1.3.73]	ko00860 Porphyrin and chlorophyll metabolism_x000D_ ko01100 Metabolic pathways	Carbohydrate transport and metabolism	0.0285543	0.00237069	8.30241	-1.56294	0.0827994	5.29766
K02227	cbiB, cobD	adenosylcobinamide-phosphate synthase [EC:6.3.1.10]	ko00860 Porphyrin and chlorophyll metabolism_x000D_ ko01100 Metabolic pathways	Coenzyme transport and metabolism	0.0186607	0.00229927	12.3215	-1.99242	0.132718	6.66113
K02230	cobN	cobaltochelatase CobN [EC:6.6.1.2]	ko00860 Porphyrin and chlorophyll metabolism_x000D_ ko01100 Metabolic pathways	Coenzyme transport and metabolism	0.023423	0.0119421	50.9847	-1.87941	0.495753	26.3782
K02231	cobP, cobU	adenosylcobinamide kinase / adenosylcobinamide-phosphate guanylyltransferase [EC:2.7.1.156 2.7.7.62]	ko00860 Porphyrin and chlorophyll metabolism_x000D_ ko01100 Metabolic pathways	Coenzyme transport and metabolism	0.0155478	0.00168279	10.8233	-2.1735	0.112004	5.15315
K02232	cobQ, cbiP	adenosylcobyric acid synthase [EC:6.3.5.10]	ko00860 Porphyrin and chlorophyll metabolism_x000D_ ko01100 Metabolic pathways	Coenzyme transport and metabolism	0.0279508	0.00353328	12.6411	-1.58896	0.136905	8.616
K02233	E2.7.8.26, cobS, cobV	adenosylcobinamide-GDP ribazoletransferase [EC:2.7.8.26]	ko00860 Porphyrin and chlorophyll metabolism_x000D_ ko01100 Metabolic pathways	Coenzyme transport and metabolism	0.0164229	0.00218201	13.2864	-2.12036	0.136348	6.43044
K02234	cobW	cobalamin biosynthesis protein CobW	Null	General function prediction only	0.027954	0.00378493	13.5398	-1.5908	0.143133	8.99755
K02236	comC	leader peptidase (prepilin peptidase) / N-methyltransferase [EC:3.4.23.43 2.1.1.-]	Null	Cell motility, Intracellular trafficking, secretion, and vesicular transport	0.003602	0.00127731	35.4613	-3.71243	0.337823	9.09976
K02237	comEA	competence protein ComEA	Null	Replication, recombination and repair	0.024973	0.00320493	12.8336	-1.71241	0.131049	7.65291
K02238	comEC	competence protein ComEC	Null	General function prediction only	0.143709	0.00846405	5.8897	0.0547014	0.059615	108.983
K02241	comFB	competence protein ComFB	Null	Null	0.0018336	0.000736337	40.158	-4.398	0.396054	9.00532
K02242	comFC	competence protein ComFC	Null	General function prediction only	0.0348554	0.00233884	6.71014	-1.36267	0.0699947	5.13658
K02278	cpaA, tadV	prepilin peptidase CpaA [EC:3.4.23.43]	Null	Cell motility, Intracellular trafficking, secretion, and vesicular transport	0.00357237	0.000951467	26.6341	-3.68691	0.276623	7.50285
K02279	cpaB, rcpC	pilus assembly protein CpaB	Null	Intracellular trafficking, secretion, and vesicular transport, Extracellular structures	0.00838435	0.00224244	26.7455	-2.82077	0.265233	9.40285
K02282	cpaE, tadZ	pilus assembly protein CpaE	Null	Intracellular trafficking, secretion, and vesicular transport, Extracellular structures	0.00171956	0.000583914	33.9572	-4.48115	0.34181	7.62773
K02283	cpaF, tadA	pilus assembly protein CpaF [EC:7.4.2.8]	Null	Intracellular trafficking, secretion, and vesicular transport, Extracellular structures	0.0551214	0.0103697	18.8125	-0.919513	0.189693	20.6298
K02291	crtB	15-cis-phytoene synthase [EC:2.5.1.32]	ko00906 Carotenoid biosynthesis_x000D_ ko01100 Metabolic pathways_x000D_ ko01110 Biosynthesis of secondary metabolites	Lipid transport and metabolism	0.00131826	0.000887225	67.3029	-4.87271	0.695902	14.2816
K02302	cysG	uroporphyrin-III C-methyltransferase / precorrin-2 dehydrogenase / sirohydrochlorin ferrochelatase [EC:2.1.1.107 1.3.1.76 4.99.1.4]	ko00860 Porphyrin and chlorophyll metabolism_x000D_ ko01100 Metabolic pathways_x000D_ ko01110 Biosynthesis of secondary metabolites_x000D_ ko01120 Microbial metabolism in diverse environments	Coenzyme transport and metabolism	0.000577982	0.000272314	47.1147	-5.57024	0.438174	7.86633
K02304	MET8	precorrin-2 dehydrogenase / sirohydrochlorin ferrochelatase [EC:1.3.1.76 4.99.1.4]	ko00860 Porphyrin and chlorophyll metabolism_x000D_ ko01100 Metabolic pathways_x000D_ ko01110 Biosynthesis of secondary metabolites_x000D_ ko01120 Microbial metabolism in diverse environments	Coenzyme transport and metabolism	0.00167169	0.000656272	39.2581	-4.524	0.315271	6.96885
K02313	dnaA	chromosomal replication initiator protein	ko02020 Two-component system_x000D_ ko04112 Cell cycle - Caulobacter	Replication, recombination and repair	0.0951418	0.00521061	5.47668	-0.360357	0.0571906	15.8705
K02314	dnaB	replicative DNA helicase [EC:3.6.4.12]	ko03030 DNA replication_x000D_ ko04112 Cell cycle - Caulobacter	Replication, recombination and repair	0.147468	0.0182787	12.395	0.0769702	0.102378	133.01
K02315	dnaC	DNA replication protein DnaC	Null	Replication, recombination and repair	0.154053	0.0126513	8.21227	0.12142	0.0829581	68.3235
K02316	dnaG	DNA primase [EC:2.7.7.101]	ko03030 DNA replication	Replication, recombination and repair	0.200535	0.0111015	5.53594	0.388197	0.0727176	18.7321
K02334	dpo	DNA polymerase bacteriophage-type [EC:2.7.7.7]	Null	Replication, recombination and repair	0.108945	0.0109341	10.0363	-0.226183	0.100046	44.2321
K02335	polA	DNA polymerase I [EC:2.7.7.7]	ko03030 DNA replication_x000D_ ko03410 Base excision repair_x000D_ ko03420 Nucleotide excision repair_x000D_ ko03440 Homologous recombination	Replication, recombination and repair	0.179551	0.00747971	4.16578	0.278414	0.0517221	18.5774
K02337	dnaE	DNA polymerase III subunit alpha [EC:2.7.7.7]	ko03030 DNA replication_x000D_ ko03430 Mismatch repair_x000D_ ko03440 Homologous recombination	Replication, recombination and repair	0.267145	0.0158857	5.94646	0.674371	0.069717	10.3381
K02338	dnaN	DNA polymerase III subunit beta [EC:2.7.7.7]	ko03030 DNA replication_x000D_ ko03430 Mismatch repair_x000D_ ko03440 Homologous recombination	Replication, recombination and repair	0.0845311	0.00502284	5.94199	-0.47904	0.062017	12.9461
K02340	holA	DNA polymerase III subunit delta [EC:2.7.7.7]	ko03030 DNA replication_x000D_ ko03430 Mismatch repair_x000D_ ko03440 Homologous recombination	Replication, recombination and repair	0.0430479	0.00291187	6.76425	-1.15408	0.078333	6.7875
K02341	holB	DNA polymerase III subunit delta' [EC:2.7.7.7]	ko03030 DNA replication_x000D_ ko03430 Mismatch repair_x000D_ ko03440 Homologous recombination	Replication, recombination and repair	0.0582993	0.00259948	4.45886	-0.846827	0.0618693	7.30602
K02342	dnaQ	DNA polymerase III subunit epsilon [EC:2.7.7.7]	ko03030 DNA replication_x000D_ ko03430 Mismatch repair_x000D_ ko03440 Homologous recombination	Replication, recombination and repair	0.037853	0.00395612	10.4513	-1.2844	0.114745	8.93373
K02343	dnaX	DNA polymerase III subunit gamma/tau [EC:2.7.7.7]	ko03030 DNA replication_x000D_ ko03430 Mismatch repair_x000D_ ko03440 Homologous recombination	Replication, recombination and repair	0.101662	0.00483384	4.75481	-0.290701	0.0595731	20.4929
K02346	dinB	DNA polymerase IV [EC:2.7.7.7]	Null	Replication, recombination and repair	0.0935202	0.00772176	8.25677	-0.377716	0.0851633	22.5469
K02347	polX, dpx	DNA polymerase (family X)	Null	Replication, recombination and repair	0.000590317	0.000257694	43.6536	-5.55001	0.468115	8.43449
K02348	elaA	ElaA protein	Null	General function prediction only	0.00409786	0.000971311	23.7029	-3.53077	0.246981	6.99512
K02355	fusA, GFM, EFG	elongation factor G	Null	Translation, ribosomal structure and biogenesis	0.278575	0.00993759	3.5673	0.716492	0.0411319	5.74072
K02356	efp	elongation factor P	Null	Translation, ribosomal structure and biogenesis	0.0427003	0.00249962	5.85387	-1.1593	0.0606535	5.2319
K02357	tsf, TSFM	elongation factor Ts	Null	Translation, ribosomal structure and biogenesis	0.063776	0.00290128	4.54917	-0.756832	0.0550928	7.27939
K02358	tuf, TUFM	elongation factor Tu	ko04626 Plant-pathogen interaction	Translation, ribosomal structure and biogenesis	0.102322	0.00628397	6.14137	-0.28537	0.0674056	23.6204
K02361	entC	isochorismate synthase [EC:5.4.4.2]	ko00130 Ubiquinone and other terpenoid-quinone biosynthesis_x000D_ ko01053 Biosynthesis of siderophore group nonribosomal peptides_x000D_ ko01100 Metabolic pathways_x000D_ ko01110 Biosynthesis of secondary metabolites	Coenzyme transport and metabolism, Secondary metabolites biosynthesis, transport and catabolism	0.00537869	0.00231532	43.0463	-3.33949	0.49307	14.7649
K02364	entF	enterobactin synthetase component F [EC:6.3.2.14]	ko01053 Biosynthesis of siderophore group nonribosomal peptides_x000D_ ko01110 Biosynthesis of secondary metabolites	Secondary metabolites biosynthesis, transport and catabolism	0.00519927	0.00172586	33.1943	-3.32051	0.322943	9.72569
K02371	fabK	enoyl-[acyl-carrier protein] reductase II [EC:1.3.1.9]	ko00061 Fatty acid biosynthesis_x000D_ ko01100 Metabolic pathways_x000D_ ko01212 Fatty acid metabolism	General function prediction only	0.0139266	0.00205489	14.7551	-2.28972	0.158908	6.94004
K02372	fabZ	3-hydroxyacyl-[acyl-carrier-protein] dehydratase [EC:4.2.1.59]	ko00061 Fatty acid biosynthesis_x000D_ ko00780 Biotin metabolism_x000D_ ko01100 Metabolic pathways_x000D_ ko01212 Fatty acid metabolism	Lipid transport and metabolism	0.0149131	0.00169557	11.3697	-2.21714	0.11116	5.01365
K02377	TSTA3, fcl	GDP-L-fucose synthase [EC:1.1.1.271]	ko00051 Fructose and mannose metabolism_x000D_ ko00520 Amino sugar and nucleotide sugar metabolism_x000D_ ko01100 Metabolic pathways	Cell wall/membrane/envelope biogenesis	0.031324	0.00346541	11.0631	-1.47328	0.119553	8.11472
K02379	fdhD	FdhD protein	Null	Energy production and conversion	0.000720539	0.000233322	32.3816	-5.31136	0.33523	6.31157
K02381	fdrA	FdrA protein	Null	Energy production and conversion	0.00343619	0.00124807	36.3214	-3.74365	0.358003	9.56295
K02385	flbD	flagellar protein FlbD	Null	General function prediction only	0.00193356	0.000694068	35.8958	-4.3312	0.374826	8.65409
K02387	flgB	flagellar basal-body rod protein FlgB	ko02040 Flagellar assembly	Cell motility	0.00386679	0.00102519	26.5127	-3.62626	0.294659	8.12571
K02388	flgC	flagellar basal-body rod protein FlgC	ko02040 Flagellar assembly	Cell motility	0.00437077	0.00116235	26.5938	-3.50782	0.285086	8.12716
K02389	flgD	flagellar basal-body rod modification protein FlgD	ko02040 Flagellar assembly	Cell motility	0.00514092	0.00142107	27.6424	-3.32621	0.297409	8.94138
K02390	flgE	flagellar hook protein FlgE	ko02040 Flagellar assembly	Cell motility	0.0117554	0.00311593	26.5063	-2.51715	0.285527	11.3433
K02392	flgG	flagellar basal-body rod protein FlgG	ko02040 Flagellar assembly	Cell motility	0.0150599	0.00375033	24.9028	-2.26206	0.2676	11.83
K02395	flgJ	flagellar protein FlgJ	Null	Cell wall/membrane/envelope biogenesis, Cell motility	0.00712	0.00224824	31.5764	-3.01892	0.329603	10.9179
K02396	flgK	flagellar hook-associated protein 1 FlgK	ko02040 Flagellar assembly	Cell motility	0.0230638	0.00622009	26.9691	-1.83778	0.282334	15.3628
K02397	flgL	flagellar hook-associated protein 3 FlgL	ko02040 Flagellar assembly	Cell motility	0.00933144	0.00276746	29.6573	-2.74549	0.311186	11.3345
K02398	flgM	negative regulator of flagellin synthesis FlgM	ko02020 Two-component system_x000D_ ko02025 Biofilm formation - Pseudomonas aeruginosa_x000D_ ko02026 Biofilm formation - Escherichia coli_x000D_ ko02040 Flagellar assembly	Transcription, Cell motility	0.00223592	0.000708975	31.7084	-4.17942	0.347155	8.30631
K02400	flhA	flagellar biosynthesis protein FlhA	ko02040 Flagellar assembly	Cell motility	0.0152705	0.00389945	25.5359	-2.24532	0.280377	12.4872
K02401	flhB	flagellar biosynthetic protein FlhB	ko02040 Flagellar assembly	Cell motility	0.0083035	0.00214564	25.8402	-2.84878	0.27339	9.59676
K02404	flhF	flagellar biosynthesis protein FlhF	Null	Cell motility	0.00604164	0.00198888	32.9196	-3.17932	0.332528	10.4591
K02405	fliA	RNA polymerase sigma factor for flagellar operon FliA	ko02020 Two-component system_x000D_ ko02025 Biofilm formation - Pseudomonas aeruginosa_x000D_ ko02026 Biofilm formation - Escherichia coli_x000D_ ko02040 Flagellar assembly_x000D_ ko05111 Biofilm formation - Vibrio cholerae	Transcription	0.0175188	0.00309983	17.6943	-2.07318	0.1857	8.95724
K02406	fliC	flagellin	ko02020 Two-component system_x000D_ ko02040 Flagellar assembly_x000D_ ko04621 NOD-like receptor signaling pathway_x000D_ ko04626 Plant-pathogen interaction_x000D_ ko05131 Shigellosis_x000D_ ko05132 Salmonella infection_x000D_ ko05134 Legionellosis	Cell motility	0.0517762	0.0147978	28.5802	-1.0396	0.294904	28.3669
K02407	fliD	flagellar hook-associated protein 2	ko02040 Flagellar assembly	Cell motility	0.0182668	0.0053309	29.1835	-2.06545	0.296249	14.3431
K02408	fliE	flagellar hook-basal body complex protein FliE	ko02040 Flagellar assembly	Cell motility	0.00265756	0.000834372	31.3961	-4.01732	0.33087	8.23607
K02409	fliF	flagellar M-ring protein FliF	ko02040 Flagellar assembly	Cell motility, Intracellular trafficking, secretion, and vesicular transport	0.00998496	0.00299716	30.0167	-2.67936	0.318107	11.8725
K02410	fliG	flagellar motor switch protein FliG	ko02030 Bacterial chemotaxis_x000D_ ko02040 Flagellar assembly	Cell motility	0.00761931	0.00209164	27.4519	-2.93968	0.281817	9.58665
K02411	fliH	flagellar assembly protein FliH	ko02040 Flagellar assembly	Cell motility, Intracellular trafficking, secretion, and vesicular transport	0.00409311	0.00132937	32.4783	-3.56485	0.331819	9.30808
K02412	fliI	flagellum-specific ATP synthase [EC:7.4.2.8]	ko02040 Flagellar assembly	Cell motility, Intracellular trafficking, secretion, and vesicular transport	0.0100585	0.00235499	23.4128	-2.65661	0.263063	9.90221
K02413	fliJ	flagellar FliJ protein	ko02040 Flagellar assembly	Cell motility	0.00244976	0.000869907	35.5098	-4.09857	0.366496	8.94204
K02414	fliK	flagellar hook-length control protein FliK	ko02040 Flagellar assembly	Cell motility	0.0028315	0.00119199	42.0976	-3.95494	0.388842	9.83183
K02415	fliL	flagellar FliL protein	Null	Cell motility	0.00287611	0.00114855	39.9341	-3.97111	0.399088	10.0498
K02416	fliM	flagellar motor switch protein FliM	ko02030 Bacterial chemotaxis_x000D_ ko02040 Flagellar assembly	Cell motility	0.00715621	0.00195984	27.3866	-3.00037	0.284567	9.48438
K02417	fliNY, fliN	flagellar motor switch protein FliN/FliY	ko02030 Bacterial chemotaxis_x000D_ ko02040 Flagellar assembly	Cell motility, Intracellular trafficking, secretion, and vesicular transport	0.00942452	0.00249134	26.4347	-2.72429	0.28958	10.6296
K02418	fliOZ, fliO	flagellar protein FliO/FliZ	ko02040 Flagellar assembly	Cell motility	0.00240734	0.000866882	36.01	-4.11762	0.368058	8.9386
K02419	fliP	flagellar biosynthetic protein FliP	ko02040 Flagellar assembly	Cell motility	0.00685846	0.00186365	27.173	-3.04894	0.287753	9.43778
K02420	fliQ	flagellar biosynthetic protein FliQ	ko02040 Flagellar assembly	Cell motility	0.00296778	0.000867264	29.2226	-3.89597	0.324545	8.33027
K02421	fliR	flagellar biosynthetic protein FliR	ko02040 Flagellar assembly	Cell motility	0.00608079	0.00166542	27.3883	-3.16795	0.293402	9.26157
K02422	fliS	flagellar protein FliS	ko02040 Flagellar assembly	Cell motility, Intracellular trafficking, secretion, and vesicular transport	0.0076089	0.00246005	32.3312	-2.96675	0.314859	10.6129
K02424	fliY, tcyA	L-cystine transport system substrate-binding protein	ko02010 ABC transporters	Amino acid transport and metabolism, Signal transduction mechanisms	0.0117239	0.00347473	29.638	-2.5069	0.297635	11.8726
K02426	sufE	cysteine desulfuration protein SufE	Null	Posttranslational modification, protein turnover, chaperones	0.00456303	0.00165696	36.3128	-3.47193	0.39729	11.4429
K02427	rlmE, rrmJ, ftsJ	23S rRNA (uridine2552-2'-O)-methyltransferase [EC:2.1.1.166]	Null	Translation, ribosomal structure and biogenesis	0.000356387	0.000187253	52.5421	-6.10422	0.596885	9.77822
K02428	rdgB	XTP/dITP diphosphohydrolase [EC:3.6.1.66]	ko00230 Purine metabolism_x000D_ ko01100 Metabolic pathways	Nucleotide transport and metabolism	0.0573921	0.0058729	10.2329	-0.866864	0.114566	13.2161
K02429	fucP	MFS transporter, FHS family, L-fucose permease	Null	Carbohydrate transport and metabolism	0.0199754	0.00780797	39.0879	-2.00078	0.38552	19.2685
K02430	fucR	DeoR family transcriptional regulator, L-fucose operon activator	Null	Transcription, Carbohydrate transport and metabolism	0.000499306	0.000242682	48.6039	-5.77011	0.541703	9.38809
K02431	fucU, FUOM	L-fucose mutarotase [EC:5.1.3.29]	Null	Carbohydrate transport and metabolism	0.00391251	0.00102881	26.2955	-3.58145	0.252554	7.05174
K02433	gatA, QRSL1	aspartyl-tRNA(Asn)/glutamyl-tRNA(Gln) amidotransferase subunit A [EC:6.3.5.6 6.3.5.7]	ko00970 Aminoacyl-tRNA biosynthesis_x000D_ ko01100 Metabolic pathways	Translation, ribosomal structure and biogenesis	0.0564739	0.00782078	13.8485	-0.888258	0.137631	15.4945
K02434	gatB, PET112	aspartyl-tRNA(Asn)/glutamyl-tRNA(Gln) amidotransferase subunit B [EC:6.3.5.6 6.3.5.7]	ko00970 Aminoacyl-tRNA biosynthesis_x000D_ ko01100 Metabolic pathways	Translation, ribosomal structure and biogenesis	0.0501373	0.0070509	14.0632	-1.01215	0.13981	13.8132
K02435	gatC, GATC	aspartyl-tRNA(Asn)/glutamyl-tRNA(Gln) amidotransferase subunit C [EC:6.3.5.6 6.3.5.7]	ko00970 Aminoacyl-tRNA biosynthesis_x000D_ ko01100 Metabolic pathways	Translation, ribosomal structure and biogenesis	0.0128288	0.00169936	13.2465	-2.37306	0.13114	5.52619
K02437	gcvH, GCSH	glycine cleavage system H protein	ko00260 Glycine, serine and threonine metabolism_x000D_ ko00630 Glyoxylate and dicarboxylate metabolism_x000D_ ko01100 Metabolic pathways_x000D_ ko01110 Biosynthesis of secondary metabolites_x000D_ ko01200 Carbon metabolism	Amino acid transport and metabolism	0.00717379	0.00140411	19.5728	-2.96006	0.202005	6.82434
K02440	GLPF	glycerol uptake facilitator protein	Null	Carbohydrate transport and metabolism	0.00328279	0.00123346	37.5735	-3.79814	0.345954	9.10851
K02441	glpG	GlpG protein	Null	Posttranslational modification, protein turnover, chaperones	0.00488583	0.00107885	22.0813	-3.35516	0.217626	6.4863
K02443	glpP	glycerol uptake operon antiterminator	Null	Transcription	0.00112372	0.000337188	30.0063	-4.85768	0.272082	5.60108
K02444	glpR	DeoR family transcriptional regulator, glycerol-3-phosphate regulon repressor	Null	Transcription, Carbohydrate transport and metabolism	0.00207531	0.000612879	29.5319	-4.22577	0.280337	6.63399
K02445	glpT	MFS transporter, OPA family, glycerol-3-phosphate transporter	Null	Carbohydrate transport and metabolism	0.00131361	0.000534768	40.7098	-4.7206	0.396504	8.39942
K02448	norD	nitric oxide reductase NorD protein	Null	Null	0.00329406	0.00176929	53.7114	-3.85353	0.445471	11.5601
K02450	gspA	general secretion pathway protein A	Null	Intracellular trafficking, secretion, and vesicular transport	0.0148865	0.00452887	30.4227	-2.27701	0.268849	11.8071
K02453	gspD	general secretion pathway protein D	ko03070 Bacterial secretion system_x000D_ ko05111 Biofilm formation - Vibrio cholerae	Intracellular trafficking, secretion, and vesicular transport	0.00700612	0.00420374	60.0009	-3.1534	0.624721	19.811
K02454	gspE	general secretion pathway protein E [EC:7.4.2.8]	ko03070 Bacterial secretion system_x000D_ ko05111 Biofilm formation - Vibrio cholerae	Cell motility, Intracellular trafficking, secretion, and vesicular transport, Extracellular structures	0.00088427	0.000349551	39.5299	-5.12351	0.409654	7.99557
K02455	gspF	general secretion pathway protein F	ko03070 Bacterial secretion system_x000D_ ko05111 Biofilm formation - Vibrio cholerae	Cell motility, Intracellular trafficking, secretion, and vesicular transport, Extracellular structures	0.000638437	0.000317651	49.7545	-5.53557	0.596424	10.7744
K02456	gspG	general secretion pathway protein G	ko03070 Bacterial secretion system_x000D_ ko05111 Biofilm formation - Vibrio cholerae	Cell motility, Intracellular trafficking, secretion, and vesicular transport, Extracellular structures	0.0029983	0.00140453	46.8441	-3.91532	0.446376	11.4008
K02469	gyrA	DNA gyrase subunit A [EC:5.6.2.2]	Null	Replication, recombination and repair	0.310451	0.0143565	4.6244	0.824895	0.0492876	5.97502
K02470	gyrB	DNA gyrase subunit B [EC:5.6.2.2]	Null	Replication, recombination and repair	0.253508	0.0114756	4.52672	0.622944	0.0470668	7.55554
K02472	wecC	UDP-N-acetyl-D-mannosaminuronic acid dehydrogenase [EC:1.1.1.336]	ko00520 Amino sugar and nucleotide sugar metabolism_x000D_ ko01100 Metabolic pathways_x000D_ ko02020 Two-component system_x000D_ ko05111 Biofilm formation - Vibrio cholerae	Cell wall/membrane/envelope biogenesis	0.00977551	0.00197059	20.1585	-2.65103	0.200163	7.55039
K02473	wbpP	UDP-N-acetylglucosamine 4-epimerase [EC:5.1.3.7]	ko00520 Amino sugar and nucleotide sugar metabolism_x000D_ ko01100 Metabolic pathways	Cell wall/membrane/envelope biogenesis	0.00836503	0.00206392	24.6732	-2.83394	0.261261	9.21901
K02474	wbpO	UDP-N-acetyl-D-galactosamine dehydrogenase [EC:1.1.1.-]	ko00520 Amino sugar and nucleotide sugar metabolism_x000D_ ko01100 Metabolic pathways	Cell wall/membrane/envelope biogenesis	0.0163823	0.00402843	24.5901	-2.14521	0.257297	11.9941
K02476	K02476	two-component system, CitB family, sensor kinase [EC:2.7.13.3]	Null	Signal transduction mechanisms	0.00495988	0.00165007	33.2685	-3.3578	0.309609	9.22059
K02477	K02477	two-component system, LytTR family, response regulator	Null	Transcription, Signal transduction mechanisms	0.0793522	0.00678521	8.55075	-0.541511	0.0997809	18.4264
K02478	K02478	two-component system, LytTR family, sensor kinase [EC:2.7.13.3]	Null	Signal transduction mechanisms	0.00914367	0.00381416	41.7137	-2.78946	0.41869	15.0097
K02479	K02479	two-component system, NarL family, response regulator	Null	Signal transduction mechanisms, Transcription	0.00344171	0.00111725	32.4621	-3.72541	0.324735	8.71675
K02480	K02480	two-component system, NarL family, sensor kinase [EC:2.7.13.3]	Null	Signal transduction mechanisms	0.00305315	0.000961846	31.5034	-3.8644	0.299762	7.75703
K02481	K02481	two-component system, NtrC family, response regulator	Null	Signal transduction mechanisms	0.0175333	0.00880574	50.223	-2.17288	0.490932	22.5936
K02482	K02482	two-component system, NtrC family, sensor kinase [EC:2.7.13.3]	Null	Signal transduction mechanisms	0.010745	0.00297682	27.7043	-2.57367	0.279341	10.8538
K02483	K02483	two-component system, OmpR family, response regulator	Null	Signal transduction mechanisms, Transcription	0.0673051	0.00441713	6.56285	-0.704646	0.0767031	10.8853
K02484	K02484	two-component system, OmpR family, sensor kinase [EC:2.7.13.3]	Null	Signal transduction mechanisms	0.0557578	0.00634134	11.373	-0.896573	0.118671	13.236
K02486	K02486	two-component system, sensor kinase [EC:2.7.13.3]	Null	Signal transduction mechanisms	0.0011842	0.000659133	55.6608	-4.87161	0.498204	10.2267
K02488	pleD	two-component system, cell cycle response regulator [EC:2.7.7.65]	ko02020 Two-component system_x000D_ ko04112 Cell cycle - Caulobacter	Signal transduction mechanisms, Transcription	0.0238603	0.00491321	20.5916	-1.76573	0.223008	12.6298
K02491	kinA	two-component system, sporulation sensor kinase A [EC:2.7.13.3]	ko02020 Two-component system	Signal transduction mechanisms	0.00127614	0.00075031	58.7954	-4.86025	0.561462	11.5521
K02492	hemA	glutamyl-tRNA reductase [EC:1.2.1.70]	ko00860 Porphyrin and chlorophyll metabolism_x000D_ ko01100 Metabolic pathways_x000D_ ko01110 Biosynthesis of secondary metabolites_x000D_ ko01120 Microbial metabolism in diverse environments	Coenzyme transport and metabolism	0.00471106	0.00115763	24.5726	-3.40344	0.247696	7.27779
K02493	hemK, prmC, HEMK	release factor glutamine methyltransferase [EC:2.1.1.297]	Null	Translation, ribosomal structure and biogenesis	0.0633379	0.0035937	5.67385	-0.764511	0.0599638	7.84341
K02495	hemN, hemZ	oxygen-independent coproporphyrinogen III oxidase [EC:1.3.98.3]	ko00860 Porphyrin and chlorophyll metabolism_x000D_ ko01100 Metabolic pathways_x000D_ ko01110 Biosynthesis of secondary metabolites	Coenzyme transport and metabolism	0.0463463	0.00520369	11.2278	-1.08155	0.117517	10.8656
K02499	yabN	tetrapyrrole methylase family protein / MazG family protein	Null	General function prediction only	0.0344371	0.00388529	11.2823	-1.38094	0.105737	7.65691
K02500	hisF	imidazole glycerol-phosphate synthase subunit HisF [EC:4.3.2.10]	ko00340 Histidine metabolism_x000D_ ko01100 Metabolic pathways_x000D_ ko01110 Biosynthesis of secondary metabolites_x000D_ ko01230 Biosynthesis of amino acids	Amino acid transport and metabolism	0.0315565	0.00250522	7.93883	-1.46259	0.0777827	5.31813
K02501	hisH	imidazole glycerol-phosphate synthase subunit HisH [EC:4.3.2.10]	ko00340 Histidine metabolism_x000D_ ko01100 Metabolic pathways_x000D_ ko01110 Biosynthesis of secondary metabolites_x000D_ ko01230 Biosynthesis of amino acids	Amino acid transport and metabolism	0.0265588	0.00205936	7.75396	-1.63519	0.0778383	4.76021
K02502	hisZ	ATP phosphoribosyltransferase regulatory subunit	ko00340 Histidine metabolism_x000D_ ko01100 Metabolic pathways_x000D_ ko01110 Biosynthesis of secondary metabolites_x000D_ ko01230 Biosynthesis of amino acids	Amino acid transport and metabolism	0.041447	0.00464131	11.1982	-1.19331	0.107002	8.96685
K02503	HINT1, hinT, hit	histidine triad (HIT) family protein	Null	Nucleotide transport and metabolism, Carbohydrate transport and metabolism, General function prediction only	0.0341941	0.00176146	5.15135	-1.38076	0.0554292	4.01439
K02510	hpaI, hpcH	4-hydroxy-2-oxoheptanedioate aldolase [EC:4.1.2.52]	ko00350 Tyrosine metabolism_x000D_ ko01100 Metabolic pathways_x000D_ ko01120 Microbial metabolism in diverse environments	Carbohydrate transport and metabolism	0.00590558	0.00166729	28.2325	-3.18769	0.285729	8.9635
K02517	lpxL, htrB	Kdo2-lipid IVA lauroyltransferase/acyltransferase [EC:2.3.1.241 2.3.1.-]	ko00540 Lipopolysaccharide biosynthesis_x000D_ ko01100 Metabolic pathways	Lipid transport and metabolism	0.00984887	0.00353946	35.9378	-2.69705	0.372416	13.8083
K02518	infA	translation initiation factor IF-1	Null	Translation, ribosomal structure and biogenesis	0.0262053	0.00168481	6.42929	-1.64771	0.0682664	4.1431
K02519	infB, MTIF2	translation initiation factor IF-2	Null	Translation, ribosomal structure and biogenesis	0.155171	0.00660403	4.25597	0.132517	0.0499495	37.6931
K02520	infC, MTIF3	translation initiation factor IF-3	Null	Translation, ribosomal structure and biogenesis	0.0399759	0.00218606	5.46843	-1.22933	0.0599892	4.87983
K02521	ilvY	LysR family transcriptional regulator, positive regulator for ilvC	Null	Transcription	0.00105934	0.000374047	35.3094	-4.98111	0.290903	5.84014
K02523	ispB	octaprenyl-diphosphate synthase [EC:2.5.1.90]	ko00900 Terpenoid backbone biosynthesis_x000D_ ko01110 Biosynthesis of secondary metabolites	Coenzyme transport and metabolism	0.00985657	0.00317697	32.232	-2.68317	0.328467	12.2417
K02526	kdgT	2-keto-3-deoxygluconate permease	Null	Null	0.000597756	0.000355733	59.5114	-5.5646	0.496046	8.91432
K02527	kdtA, waaA	3-deoxy-D-manno-octulosonic-acid transferase [EC:2.4.99.12 2.4.99.13 2.4.99.14 2.4.99.15]	ko00540 Lipopolysaccharide biosynthesis_x000D_ ko01100 Metabolic pathways	Cell wall/membrane/envelope biogenesis	0.00927698	0.00304991	32.8761	-2.74555	0.331869	12.0876
K02528	ksgA	16S rRNA (adenine1518-N6/adenine1519-N6)-dimethyltransferase [EC:2.1.1.182]	Null	Translation, ribosomal structure and biogenesis	0.058232	0.00325755	5.59409	-0.84956	0.064135	7.5492
K02529	lacI, galR	LacI family transcriptional regulator	Null	Transcription	0.207902	0.0201734	9.70329	0.421086	0.101099	24.009
K02530	lacR	DeoR family transcriptional regulator, lactose phosphotransferase system repressor	Null	Transcription, Carbohydrate transport and metabolism	0.00062792	0.000234061	37.2756	-5.45922	0.381687	6.99161
K02535	lpxC	UDP-3-O-[3-hydroxymyristoyl] N-acetylglucosamine deacetylase [EC:3.5.1.108]	ko00540 Lipopolysaccharide biosynthesis_x000D_ ko01100 Metabolic pathways	Cell wall/membrane/envelope biogenesis	0.00145739	0.000639334	43.8685	-4.68493	0.542589	11.5816
K02536	lpxD	UDP-3-O-[3-hydroxymyristoyl] glucosamine N-acyltransferase [EC:2.3.1.191]	ko00540 Lipopolysaccharide biosynthesis_x000D_ ko01100 Metabolic pathways	Cell wall/membrane/envelope biogenesis	0.0133178	0.00328211	24.6445	-2.35817	0.259158	10.9898
K02548	menA	1,4-dihydroxy-2-naphthoate polyprenyltransferase [EC:2.5.1.74]	ko00130 Ubiquinone and other terpenoid-quinone biosynthesis_x000D_ ko01100 Metabolic pathways_x000D_ ko01110 Biosynthesis of secondary metabolites	Coenzyme transport and metabolism	0.00922332	0.00293334	31.8035	-2.75005	0.328516	11.9458
K02549	menC	O-succinylbenzoate synthase [EC:4.2.1.113]	ko00130 Ubiquinone and other terpenoid-quinone biosynthesis_x000D_ ko01100 Metabolic pathways_x000D_ ko01110 Biosynthesis of secondary metabolites	Coenzyme transport and metabolism	0.00338628	0.0016249	47.9848	-3.79899	0.457049	12.0308
K02551	menD	2-succinyl-5-enolpyruvyl-6-hydroxy-3-cyclohexene-1-carboxylate synthase [EC:2.2.1.9]	ko00130 Ubiquinone and other terpenoid-quinone biosynthesis_x000D_ ko01100 Metabolic pathways_x000D_ ko01110 Biosynthesis of secondary metabolites	Coenzyme transport and metabolism	0.0455678	0.00781108	17.1416	-1.10782	0.184761	16.6778
K02556	motA	chemotaxis protein MotA	ko02020 Two-component system_x000D_ ko02030 Bacterial chemotaxis_x000D_ ko02040 Flagellar assembly	Cell motility	0.00602694	0.00159553	26.4732	-3.16623	0.277853	8.77554
K02557	motB	chemotaxis protein MotB	ko02030 Bacterial chemotaxis_x000D_ ko02040 Flagellar assembly	Cell motility	0.0153185	0.00241116	15.7402	-2.20159	0.17409	7.90748
K02558	mpl	UDP-N-acetylmuramate: L-alanyl-gamma-D-glutamyl-meso-diaminopimelate ligase [EC:6.3.2.45]	Null	Cell wall/membrane/envelope biogenesis	0.00257913	0.00135706	52.6169	-4.10395	0.533054	12.9888
K02563	murG	UDP-N-acetylglucosamine--N-acetylmuramyl-(pentapeptide) pyrophosphoryl-undecaprenol N-acetylglucosamine transferase [EC:2.4.1.227]	ko00550 Peptidoglycan biosynthesis_x000D_ ko01100 Metabolic pathways_x000D_ ko01502 Vancomycin resistance_x000D_ ko04112 Cell cycle - Caulobacter	Cell wall/membrane/envelope biogenesis	0.0720487	0.00289457	4.01751	-0.634802	0.0457307	7.20393
K02564	nagB, GNPDA	glucosamine-6-phosphate deaminase [EC:3.5.99.6]	ko00520 Amino sugar and nucleotide sugar metabolism_x000D_ ko01100 Metabolic pathways	Carbohydrate transport and metabolism	0.0370634	0.00581431	15.6875	-1.31067	0.161691	12.3366
K02566	nagD	NagD protein	Null	Nucleotide transport and metabolism	0.0135132	0.00198016	14.6535	-2.33063	0.144893	6.21691
K02567	napA	nitrate reductase (cytochrome) [EC:1.9.6.1]	ko00910 Nitrogen metabolism_x000D_ ko01100 Metabolic pathways_x000D_ ko01120 Microbial metabolism in diverse environments	Energy production and conversion	0.00143853	0.000429198	29.8359	-4.59967	0.336871	7.3238
K02572	napF	ferredoxin-type protein NapF	Null	Energy production and conversion	0.00247322	0.00137048	55.4126	-4.18654	0.60832	14.5304
K02573	napG	ferredoxin-type protein NapG	Null	Energy production and conversion	0.00308536	0.00183112	59.3487	-3.98177	0.586264	14.7237
K02574	napH	ferredoxin-type protein NapH	Null	Energy production and conversion	0.0164731	0.00259843	15.7737	-2.12283	0.162383	7.64936
K02575	NRT, narK, nrtP, nasA	MFS transporter, NNP family, nitrate/nitrite transporter	ko00910 Nitrogen metabolism	Inorganic ion transport and metabolism	0.00109689	0.000665692	60.6892	-4.98516	0.539342	10.819
K02584	nifA	Nif-specific regulatory protein	ko02020 Two-component system	Transcription, Signal transduction mechanisms	0.00437151	0.00181987	41.6302	-3.51525	0.388321	11.0467
K02585	nifB	nitrogen fixation protein NifB	Null	General function prediction only	0.00264013	0.00142399	53.9365	-4.06016	0.460803	11.3494
K02586	nifD	nitrogenase molybdenum-iron protein alpha chain [EC:1.18.6.1]	ko00625 Chloroalkane and chloroalkene degradation_x000D_ ko00910 Nitrogen metabolism_x000D_ ko01100 Metabolic pathways_x000D_ ko01120 Microbial metabolism in diverse environments	Inorganic ion transport and metabolism	0.00413639	0.00176754	42.7316	-3.57724	0.380863	10.6469
K02587	nifE	nitrogenase molybdenum-cofactor synthesis protein NifE	Null	Inorganic ion transport and metabolism	0.00196526	0.000651544	33.1531	-4.30692	0.329705	7.65524
K02588	nifH	nitrogenase iron protein NifH	ko00625 Chloroalkane and chloroalkene degradation_x000D_ ko00910 Nitrogen metabolism_x000D_ ko01100 Metabolic pathways_x000D_ ko01120 Microbial metabolism in diverse environments	Inorganic ion transport and metabolism	0.00363938	0.0011446	31.4503	-3.67319	0.322175	8.771
K02591	nifK	nitrogenase molybdenum-iron protein beta chain [EC:1.18.6.1]	ko00625 Chloroalkane and chloroalkene degradation_x000D_ ko00910 Nitrogen metabolism_x000D_ ko01100 Metabolic pathways_x000D_ ko01120 Microbial metabolism in diverse environments	Inorganic ion transport and metabolism	0.00370294	0.00155212	41.9159	-3.68067	0.382362	10.3884
K02594	nifV	homocitrate synthase NifV [EC:2.3.3.14]	ko00620 Pyruvate metabolism	Amino acid transport and metabolism	0.00474787	0.00143036	30.1263	-3.43829	0.318025	9.2495
K02598	nirC	nitrite transporter	Null	Inorganic ion transport and metabolism	0.00497528	0.00195938	39.3823	-3.38751	0.429222	12.6707
K02600	nusA	transcription termination/antitermination protein NusA	Null	Transcription	0.0797832	0.00395453	4.9566	-0.533313	0.0535582	10.0426
K02601	nusG	transcription termination/antitermination protein NusG	Null	Transcription	0.0577542	0.00362455	6.27582	-0.857361	0.0705957	8.23408
K02612	paaD	ring-1,2-phenylacetyl-CoA epoxidase subunit PaaD	ko00360 Phenylalanine metabolism_x000D_ ko01100 Metabolic pathways_x000D_ ko01120 Microbial metabolism in diverse environments	Posttranslational modification, protein turnover, chaperones	0.00137755	0.000640249	46.4772	-4.72829	0.524836	11.0999
K02614	paaI	acyl-CoA thioesterase [EC:3.1.2.-]	ko00360 Phenylalanine metabolism_x000D_ ko01100 Metabolic pathways	Secondary metabolites biosynthesis, transport and catabolism	0.0083637	0.00178671	21.3627	-2.81996	0.211079	7.48518
K02617	paaY	phenylacetic acid degradation protein	Null	General function prediction only	0.00561267	0.00160301	28.5605	-3.22669	0.28598	8.86295
K02621	parC	topoisomerase IV subunit A [EC:5.6.2.2]	Null	Replication, recombination and repair	0.0362328	0.0078841	21.7596	-1.34769	0.247552	18.3687
K02622	parE	topoisomerase IV subunit B [EC:5.6.2.2]	Null	Replication, recombination and repair	0.0302108	0.00646664	21.405	-1.52866	0.24369	15.9414
K02623	pcaQ	LysR family transcriptional regulator, pca operon transcriptional activator	Null	Transcription	0.00126615	0.000486597	38.4313	-4.75593	0.414416	8.71365
K02626	pdaD	arginine decarboxylase [EC:4.1.1.19]	ko00330 Arginine and proline metabolism_x000D_ ko01100 Metabolic pathways	Amino acid transport and metabolism	0.000411401	0.000278462	67.6861	-6.05413	0.723112	11.9441
K02636	petC	cytochrome b6-f complex iron-sulfur subunit [EC:7.1.1.6]	ko00195 Photosynthesis_x000D_ ko01100 Metabolic pathways	Energy production and conversion	0.0117224	0.00242236	20.6644	-2.5106	0.193687	7.71476
K02647	cdaR	carbohydrate diacid regulator	Null	Transcription, Signal transduction mechanisms	0.0637089	0.00571574	8.97164	-0.761016	0.0893514	11.7411
K02650	pilA	type IV pilus assembly protein PilA	ko02020 Two-component system	Cell motility, Intracellular trafficking, secretion, and vesicular transport, Extracellular structures	0.0159485	0.00459262	28.7965	-2.18293	0.256136	11.7336
K02652	pilB	type IV pilus assembly protein PilB	Null	Cell motility, Intracellular trafficking, secretion, and vesicular transport, Extracellular structures	0.0582331	0.00602435	10.3452	-0.857847	0.110026	12.8258
K02653	pilC	type IV pilus assembly protein PilC	Null	Cell motility, Intracellular trafficking, secretion, and vesicular transport, Extracellular structures	0.0570854	0.00452551	7.92761	-0.869932	0.0777206	8.9341
K02654	pilD, pppA	leader peptidase (prepilin peptidase) / N-methyltransferase [EC:3.4.23.43 2.1.1.-]	Null	Cell motility, Intracellular trafficking, secretion, and vesicular transport	0.0314172	0.00366245	11.6575	-1.47049	0.111891	7.6091
K02656	pilF	type IV pilus assembly protein PilF	Null	Cell motility, Extracellular structures	0.00169375	0.00153787	90.7972	-4.82728	0.893542	18.5103
K02658	pilH	twitching motility two-component system response regulator PilH	ko02020 Two-component system_x000D_ ko02025 Biofilm formation - Pseudomonas aeruginosa	Signal transduction mechanisms	0.000626251	0.000418343	66.8011	-5.61675	0.705181	12.555
K02662	pilM	type IV pilus assembly protein PilM	Null	Cell motility, Extracellular structures	0.0220109	0.00322148	14.6359	-1.84027	0.144926	7.87529
K02666	pilQ	type IV pilus assembly protein PilQ	Null	Intracellular trafficking, secretion, and vesicular transport	0.00111067	0.00065833	59.2733	-5.06662	0.827843	16.3391
K02667	pilR, pehR	two-component system, NtrC family, response regulator PilR	ko02020 Two-component system	Signal transduction mechanisms	0.0013326	0.000801034	60.1108	-4.7686	0.539545	11.3145
K02669	pilT	twitching motility protein PilT	Null	Cell motility, Extracellular structures	0.057959	0.00426355	7.35615	-0.855039	0.0692152	8.09498
K02677	PRKCA	classical protein kinase C alpha type [EC:2.7.11.13]	ko01521 EGFR tyrosine kinase inhibitor resistance_x000D_ ko04010 MAPK signaling pathway_x000D_ ko04011 MAPK signaling pathway - yeast_x000D_ ko04012 ErbB signaling pathway_x000D_ ko04014 Ras signaling pathway_x000D_ ko04015 Rap1 signaling pathway_x000D_ ko04020 Calcium signaling pathway_x000D_ ko04066 HIF-1 signaling pathway_x000D_ ko04070 Phosphatidylinositol signaling system_x000D_ ko04071 Sphi…	Signal transduction mechanisms	0.000409883	0.000434738	106.064	-6.26864	0.982732	15.677
K02687	prmA	ribosomal protein L11 methyltransferase [EC:2.1.1.-]	Null	Translation, ribosomal structure and biogenesis	0.055236	0.00305658	5.53367	-0.901295	0.0565824	6.2779
K02688	prpR	transcriptional regulator, propionate catabolism operon regulatory protein	Null	Transcription, Signal transduction mechanisms	0.00391432	0.00195488	49.9417	-3.66601	0.421335	11.493
K02744	agaF	N-acetylgalactosamine PTS system EIIA component [EC:2.7.1.-]	ko00052 Galactose metabolism_x000D_ ko01100 Metabolic pathways_x000D_ ko02060 Phosphotransferase system (PTS)	Carbohydrate transport and metabolism	0.000934596	0.000376462	40.2807	-5.16203	0.366237	7.09482
K02749	Null	Null	Null	Null	0.00134039	0.000912974	68.1126	-4.98621	0.629594	12.6267
K02750	glvC, malP, aglA	alpha-glucoside PTS system EIICB component [EC:2.7.1.208 2.7.1.-]	ko00500 Starch and sucrose metabolism_x000D_ ko02060 Phosphotransferase system (PTS)	Carbohydrate transport and metabolism	0.00134039	0.000912974	68.1126	-4.98621	0.629594	12.6267
K02755	bglFa	beta-glucoside PTS system EIIA component [EC:2.7.1.-]	Null	Carbohydrate transport and metabolism	0.0168513	0.00386722	22.9491	-2.14072	0.215202	10.0528
K02756	Null	Null	Null	Null	0.0206834	0.00497274	24.0422	-1.94275	0.227072	11.6882
K02757	bglF, bglP	beta-glucoside PTS system EIICBA component [EC:2.7.1.-]	ko02060 Phosphotransferase system (PTS)	Carbohydrate transport and metabolism	0.0206905	0.00497572	24.0483	-1.94246	0.227097	11.6912
K02759	celC, chbA	cellobiose PTS system EIIA component [EC:2.7.1.196 2.7.1.205]	ko00500 Starch and sucrose metabolism_x000D_ ko02060 Phosphotransferase system (PTS)	Carbohydrate transport and metabolism	0.000838821	0.000327665	39.0625	-5.21845	0.372825	7.14436
K02760	celA, chbB	cellobiose PTS system EIIB component [EC:2.7.1.196 2.7.1.205]	ko00500 Starch and sucrose metabolism_x000D_ ko02060 Phosphotransferase system (PTS)	Carbohydrate transport and metabolism	0.00173597	0.000861847	49.6464	-4.56609	0.437171	9.5743
K02761	celB, chbC	cellobiose PTS system EIIC component	ko00500 Starch and sucrose metabolism_x000D_ ko02060 Phosphotransferase system (PTS)	Carbohydrate transport and metabolism	0.00468135	0.00159273	34.0228	-3.49174	0.316684	9.0695
K02768	fruB	fructose PTS system EIIA component [EC:2.7.1.202]	ko00051 Fructose and mannose metabolism_x000D_ ko01100 Metabolic pathways_x000D_ ko01120 Microbial metabolism in diverse environments_x000D_ ko02060 Phosphotransferase system (PTS)	Carbohydrate transport and metabolism, Signal transduction mechanisms	0.00948485	0.00279814	29.5011	-2.74574	0.291802	10.6274
K02769	fruAb	fructose PTS system EIIB component [EC:2.7.1.202]	ko00051 Fructose and mannose metabolism_x000D_ ko01100 Metabolic pathways_x000D_ ko01120 Microbial metabolism in diverse environments_x000D_ ko02060 Phosphotransferase system (PTS)	Carbohydrate transport and metabolism	0.00884073	0.00272129	30.7812	-2.83031	0.305408	10.7906
K02770	fruA	fructose PTS system EIIBC or EIIC component [EC:2.7.1.202]	ko00051 Fructose and mannose metabolism_x000D_ ko01100 Metabolic pathways_x000D_ ko01120 Microbial metabolism in diverse environments_x000D_ ko02060 Phosphotransferase system (PTS)	Carbohydrate transport and metabolism	0.00896529	0.00273333	30.4879	-2.81335	0.302683	10.7588
K02771	levG	fructose PTS system EIID component	ko00051 Fructose and mannose metabolism_x000D_ ko02060 Phosphotransferase system (PTS)	Carbohydrate transport and metabolism	0.00107664	0.000530851	49.3063	-5.06399	0.483045	9.53882
K02775	gatC, sgcC	galactitol PTS system EIIC component	ko00052 Galactose metabolism_x000D_ ko01100 Metabolic pathways_x000D_ ko02060 Phosphotransferase system (PTS)	Carbohydrate transport and metabolism	0.00686523	0.00335108	48.8124	-3.12796	0.546426	17.4691
K02793	manXa	mannose PTS system EIIA component [EC:2.7.1.191]	ko00051 Fructose and mannose metabolism_x000D_ ko00520 Amino sugar and nucleotide sugar metabolism_x000D_ ko01100 Metabolic pathways_x000D_ ko02060 Phosphotransferase system (PTS)	Carbohydrate transport and metabolism	0.00132333	0.000566565	42.8136	-4.75882	0.425628	8.94399
K02794	manX	mannose PTS system EIIAB component [EC:2.7.1.191]	ko00051 Fructose and mannose metabolism_x000D_ ko00520 Amino sugar and nucleotide sugar metabolism_x000D_ ko01100 Metabolic pathways_x000D_ ko02060 Phosphotransferase system (PTS)	Carbohydrate transport and metabolism	0.00217357	0.000808213	37.1836	-4.29131	0.35377	8.24388
K02795	manY	mannose PTS system EIIC component	ko00051 Fructose and mannose metabolism_x000D_ ko00520 Amino sugar and nucleotide sugar metabolism_x000D_ ko01100 Metabolic pathways_x000D_ ko02060 Phosphotransferase system (PTS)	Carbohydrate transport and metabolism	0.00255002	0.000841939	33.017	-4.07612	0.316051	7.75372
K02796	manZ	mannose PTS system EIID component	ko00051 Fructose and mannose metabolism_x000D_ ko00520 Amino sugar and nucleotide sugar metabolism_x000D_ ko01100 Metabolic pathways_x000D_ ko02060 Phosphotransferase system (PTS)	Carbohydrate transport and metabolism	0.00164962	0.000609967	36.9762	-4.5178	0.360211	7.97315
K02798	cmtB	mannitol PTS system EIIA component [EC:2.7.1.197]	ko00051 Fructose and mannose metabolism_x000D_ ko01100 Metabolic pathways_x000D_ ko02060 Phosphotransferase system (PTS)	Carbohydrate transport and metabolism, Signal transduction mechanisms	0.00268434	0.00119467	44.5049	-4.18435	0.370874	8.86338
K02799	Null	Null	Null	Null	0.00256854	0.00118411	46.1007	-4.25437	0.383929	9.02435
K02800	mtlA, cmtA	mannitol PTS system EIICBA or EIICB component [EC:2.7.1.197]	ko00051 Fructose and mannose metabolism_x000D_ ko01100 Metabolic pathways_x000D_ ko02060 Phosphotransferase system (PTS)	Carbohydrate transport and metabolism	0.00256854	0.00118411	46.1007	-4.25437	0.383929	9.02435
K02803	nagEb	N-acetylglucosamine PTS system EIIB component [EC:2.7.1.193]	Null	Carbohydrate transport and metabolism	0.00171142	0.00080903	47.2725	-4.54053	0.439236	9.67367
K02804	nagE	N-acetylglucosamine PTS system EIICBA or EIICB component [EC:2.7.1.193]	ko00520 Amino sugar and nucleotide sugar metabolism_x000D_ ko02060 Phosphotransferase system (PTS)	Carbohydrate transport and metabolism	0.001698	0.000811212	47.7744	-4.54746	0.441631	9.71159
K02805	wecE, rffA	dTDP-4-amino-4,6-dideoxygalactose transaminase [EC:2.6.1.59]	Null	Cell wall/membrane/envelope biogenesis	0.0263815	0.00531608	20.1508	-1.66121	0.211589	12.737
K02806	ptsN	nitrogen PTS system EIIA component [EC:2.7.1.-]	ko02060 Phosphotransferase system (PTS)	Carbohydrate transport and metabolism, Signal transduction mechanisms	0.00201056	0.000480246	23.8862	-4.24168	0.25669	6.05161
K02808	Null	Null	Null	Null	0.00376443	0.00202812	53.8759	-3.90744	0.432321	11.064
K02809	Null	Null	Null	Null	0.00605931	0.0028806	47.5401	-3.35974	0.41551	12.3673
K02810	scrA, sacP, sacX, ptsS	sucrose PTS system EIIBCA or EIIBC component [EC:2.7.1.211]	ko00500 Starch and sucrose metabolism_x000D_ ko02060 Phosphotransferase system (PTS)	Carbohydrate transport and metabolism	0.00605931	0.0028806	47.5401	-3.35974	0.41551	12.3673
K02821	ulaC, sgaA	ascorbate PTS system EIIA or EIIAB component [EC:2.7.1.194]	ko00053 Ascorbate and aldarate metabolism_x000D_ ko01100 Metabolic pathways_x000D_ ko01120 Microbial metabolism in diverse environments_x000D_ ko02060 Phosphotransferase system (PTS)	Carbohydrate transport and metabolism, Signal transduction mechanisms	0.00117302	0.000482111	41.0999	-4.92323	0.383621	7.79205
K02822	ulaB, sgaB	ascorbate PTS system EIIB component [EC:2.7.1.194]	ko00053 Ascorbate and aldarate metabolism_x000D_ ko01100 Metabolic pathways_x000D_ ko01120 Microbial metabolism in diverse environments_x000D_ ko02060 Phosphotransferase system (PTS)	Carbohydrate transport and metabolism	0.000473126	0.000233754	49.4063	-5.94726	0.482404	8.11136
K02823	pyrDII	dihydroorotate dehydrogenase electron transfer subunit	ko00240 Pyrimidine metabolism_x000D_ ko01100 Metabolic pathways	Coenzyme transport and metabolism, Energy production and conversion	0.0411806	0.00262482	6.37394	-1.19526	0.065389	5.47068
K02824	uraA, pyrP	uracil permease	Null	Nucleotide transport and metabolism	0.0393747	0.00445592	11.3167	-1.24443	0.109253	8.7794
K02825	pyrR	pyrimidine operon attenuation protein / uracil phosphoribosyltransferase [EC:2.4.2.9]	ko00240 Pyrimidine metabolism_x000D_ ko01100 Metabolic pathways	Nucleotide transport and metabolism	0.00724932	0.00147175	20.3019	-2.95136	0.199575	6.76213
K02834	rbfA	ribosome-binding factor A	Null	Translation, ribosomal structure and biogenesis	0.0319707	0.0013954	4.36462	-1.4472	0.050654	3.50015
K02835	prfA, MTRF1, MRF1	peptide chain release factor 1	Null	Translation, ribosomal structure and biogenesis	0.0745495	0.00386638	5.18633	-0.601062	0.0625082	10.3996
K02836	prfB	peptide chain release factor 2	Null	Translation, ribosomal structure and biogenesis	0.0772967	0.00267361	3.4589	-0.564482	0.0420921	7.45677
K02837	prfC	peptide chain release factor 3	Null	Translation, ribosomal structure and biogenesis	0.0533548	0.00567014	10.6272	-0.942428	0.117445	12.462
K02838	frr, MRRF, RRF	ribosome recycling factor	Null	Translation, ribosomal structure and biogenesis	0.0406348	0.00210866	5.1893	-1.20786	0.0594161	4.91913
K02839	prfH	peptide chain release factor	Null	Translation, ribosomal structure and biogenesis	0.00131907	0.000790896	59.9588	-4.7711	0.51224	10.7363
K02840	waaB, rfaB	UDP-D-galactose:(glucosyl)LPS alpha-1,6-D-galactosyltransferase [EC:2.4.1.-]	ko00540 Lipopolysaccharide biosynthesis_x000D_ ko01100 Metabolic pathways	Cell wall/membrane/envelope biogenesis	0.00529751	0.00225228	42.5159	-3.31879	0.38317	11.5455
K02841	waaC, rfaC	heptosyltransferase I [EC:2.4.-.-]	ko00540 Lipopolysaccharide biosynthesis_x000D_ ko01100 Metabolic pathways	Cell wall/membrane/envelope biogenesis	0.00186502	0.0011146	59.7637	-4.43736	0.527172	11.8803
K02843	waaF, rfaF	heptosyltransferase II [EC:2.4.-.-]	ko00540 Lipopolysaccharide biosynthesis_x000D_ ko01100 Metabolic pathways	Cell wall/membrane/envelope biogenesis	0.00431791	0.00156942	36.3467	-3.52257	0.350298	9.94439
K02844	waaG, rfaG	UDP-glucose:(heptosyl)LPS alpha-1,3-glucosyltransferase [EC:2.4.1.-]	ko00540 Lipopolysaccharide biosynthesis_x000D_ ko01100 Metabolic pathways	Cell wall/membrane/envelope biogenesis	0.00651683	0.00188911	28.9882	-3.07527	0.267303	8.69202
K02851	wecA, tagO, rfe	UDP-GlcNAc:undecaprenyl-phosphate/decaprenyl-phosphate GlcNAc-1-phosphate transferase [EC:2.7.8.33 2.7.8.35]	ko00572 Arabinogalactan biosynthesis - Mycobacterium_x000D_ ko01100 Metabolic pathways	Cell wall/membrane/envelope biogenesis	0.0291671	0.00490123	16.804	-1.55363	0.178174	11.4682
K02852	wecG, rffM	UDP-N-acetyl-D-mannosaminouronate:lipid I N-acetyl-D-mannosaminouronosyltransferase [EC:2.4.1.180]	Null	Cell wall/membrane/envelope biogenesis	0.00106849	0.000652494	61.0667	-5.0817	0.779745	15.3442
K02854	rhaR	AraC family transcriptional regulator, L-rhamnose operon transcriptional activator RhaR	Null	Transcription	0.00287748	0.000839526	29.1758	-3.9048	0.303463	7.77154
K02855	rhaS	AraC family transcriptional regulator, L-rhamnose operon regulatory protein RhaS	Null	Transcription	0.00768027	0.00283362	36.8948	-2.92625	0.311699	10.6518
K02856	rhaT	L-rhamnose-H+ transport protein	Null	Carbohydrate transport and metabolism, Amino acid transport and metabolism, General function prediction only	0.00535999	0.00197188	36.7889	-3.30169	0.357195	10.8185
K02860	rimM	16S rRNA processing protein RimM	Null	Translation, ribosomal structure and biogenesis	0.0368007	0.00194	5.27164	-1.30739	0.061962	4.73937
K02863	RP-L1, MRPL1, rplA	large subunit ribosomal protein L1	ko03010 Ribosome	Translation, ribosomal structure and biogenesis	0.0600334	0.00302522	5.03922	-0.817476	0.0594365	7.27074
K02864	RP-L10, MRPL10, rplJ	large subunit ribosomal protein L10	ko03010 Ribosome	Translation, ribosomal structure and biogenesis	0.0457534	0.00266255	5.81934	-1.09032	0.064607	5.92551
K02867	RP-L11, MRPL11, rplK	large subunit ribosomal protein L11	ko03010 Ribosome	Translation, ribosomal structure and biogenesis	0.0407846	0.00224438	5.503	-1.20452	0.0634057	5.26397
K02871	RP-L13, MRPL13, rplM	large subunit ribosomal protein L13	ko03010 Ribosome	Translation, ribosomal structure and biogenesis	0.0393568	0.00223253	5.67253	-1.24018	0.0628696	5.06937
K02874	RP-L14, MRPL14, rplN	large subunit ribosomal protein L14	ko03010 Ribosome	Translation, ribosomal structure and biogenesis	0.0386285	0.00242639	6.28135	-1.25958	0.0649778	5.15869
K02876	RP-L15, MRPL15, rplO	large subunit ribosomal protein L15	ko03010 Ribosome	Translation, ribosomal structure and biogenesis	0.0411631	0.00254617	6.18557	-1.19577	0.0671151	5.61271
K02878	RP-L16, MRPL16, rplP	large subunit ribosomal protein L16	ko03010 Ribosome	Translation, ribosomal structure and biogenesis	0.0412776	0.00256323	6.20973	-1.19296	0.0655947	5.49849
K02879	RP-L17, MRPL17, rplQ	large subunit ribosomal protein L17	ko03010 Ribosome	Translation, ribosomal structure and biogenesis	0.0387177	0.00230315	5.94857	-1.25687	0.0679208	5.40398
K02881	RP-L18, MRPL18, rplR	large subunit ribosomal protein L18	ko03010 Ribosome	Translation, ribosomal structure and biogenesis	0.0370914	0.0023467	6.3268	-1.30093	0.0683426	5.25336
K02884	RP-L19, MRPL19, rplS	large subunit ribosomal protein L19	ko03010 Ribosome	Translation, ribosomal structure and biogenesis	0.0297037	0.00212512	7.15441	-1.5231	0.0708729	4.65319
K02886	RP-L2, MRPL2, rplB	large subunit ribosomal protein L2	ko03010 Ribosome	Translation, ribosomal structure and biogenesis	0.0761888	0.00445174	5.84304	-0.580737	0.0652886	11.2424
K02887	RP-L20, MRPL20, rplT	large subunit ribosomal protein L20	ko03010 Ribosome	Translation, ribosomal structure and biogenesis	0.0317642	0.00175412	5.5223	-1.45443	0.06012	4.13358
K02888	RP-L21, MRPL21, rplU	large subunit ribosomal protein L21	ko03010 Ribosome	Translation, ribosomal structure and biogenesis	0.0285787	0.00176795	6.18626	-1.56067	0.0653156	4.18511
K02890	RP-L22, MRPL22, rplV	large subunit ribosomal protein L22	ko03010 Ribosome	Translation, ribosomal structure and biogenesis	0.0399231	0.00247902	6.20948	-1.22718	0.0686574	5.59472
K02892	RP-L23, MRPL23, rplW	large subunit ribosomal protein L23	ko03010 Ribosome	Translation, ribosomal structure and biogenesis	0.0332892	0.00213602	6.41656	-1.40805	0.0668976	4.75106
K02895	RP-L24, MRPL24, rplX	large subunit ribosomal protein L24	ko03010 Ribosome	Translation, ribosomal structure and biogenesis	0.0338915	0.00196407	5.79518	-1.38967	0.0623275	4.48506
K02897	RP-L25, rplY	large subunit ribosomal protein L25	ko03010 Ribosome	Translation, ribosomal structure and biogenesis	0.00653428	0.0019522	29.8762	-3.08003	0.30943	10.0463
K02899	RP-L27, MRPL27, rpmA	large subunit ribosomal protein L27	ko03010 Ribosome	Translation, ribosomal structure and biogenesis	0.0236881	0.00146798	6.19713	-1.74998	0.0645715	3.68983
K02902	RP-L28, MRPL28, rpmB	large subunit ribosomal protein L28	ko03010 Ribosome	Translation, ribosomal structure and biogenesis	0.0149687	0.00122629	8.19237	-2.21286	0.0860837	3.89016
K02904	RP-L29, rpmC	large subunit ribosomal protein L29	ko03010 Ribosome	Translation, ribosomal structure and biogenesis	0.0246004	0.00166261	6.75849	-1.71197	0.0670457	3.91628
K02906	RP-L3, MRPL3, rplC	large subunit ribosomal protein L3	ko03010 Ribosome	Translation, ribosomal structure and biogenesis	0.061132	0.00363692	5.94928	-0.799979	0.0637371	7.96734
K02907	RP-L30, MRPL30, rpmD	large subunit ribosomal protein L30	ko03010 Ribosome	Translation, ribosomal structure and biogenesis	0.0185996	0.00122652	6.59433	-1.991	0.0712048	3.57633
K02908	RP-L30e, RPL30	large subunit ribosomal protein L30e	ko03010 Ribosome	Translation, ribosomal structure and biogenesis	0.000480105	0.000209004	43.5331	-5.77311	0.462282	8.00751
K02909	RP-L31, rpmE	large subunit ribosomal protein L31	ko03010 Ribosome	Translation, ribosomal structure and biogenesis	0.0209691	0.00147194	7.01956	-1.8746	0.0720585	3.84395
K02911	RP-L32, MRPL32, rpmF	large subunit ribosomal protein L32	ko03010 Ribosome	Translation, ribosomal structure and biogenesis	0.0171749	0.00129973	7.5676	-2.07062	0.0768711	3.71246
K02913	RP-L33, MRPL33, rpmG	large subunit ribosomal protein L33	ko03010 Ribosome	Translation, ribosomal structure and biogenesis	0.0174072	0.0010419	5.98544	-2.0577	0.0634235	3.08225
K02914	RP-L34, MRPL34, rpmH	large subunit ribosomal protein L34	ko03010 Ribosome	Translation, ribosomal structure and biogenesis	0.0127544	0.00112545	8.82402	-2.3715	0.0880701	3.7137
K02916	RP-L35, MRPL35, rpmI	large subunit ribosomal protein L35	ko03010 Ribosome	Translation, ribosomal structure and biogenesis	0.0186709	0.00115404	6.18098	-1.98897	0.0649979	3.26791
K02919	RP-L36, MRPL36, rpmJ	large subunit ribosomal protein L36	ko03010 Ribosome	Translation, ribosomal structure and biogenesis	0.0127175	0.00105249	8.27589	-2.37446	0.0904089	3.80756
K02926	RP-L4, MRPL4, rplD	large subunit ribosomal protein L4	ko03010 Ribosome	Translation, ribosomal structure and biogenesis	0.0567109	0.00283037	4.99087	-0.874399	0.0513122	5.86827
K02927	RP-L40e, RPL40, UBA52	ubiquitin-large subunit ribosomal protein L40e	ko03010 Ribosome_x000D_ ko04120 Ubiquitin mediated proteolysis_x000D_ ko04137 Mitophagy - animal_x000D_ ko05012 Parkinson disease_x000D_ ko05131 Shigellosis_x000D_ ko05167 Kaposi sarcoma-associated herpesvirus infection	Translation, ribosomal structure and biogenesis	0.0013928	0.00171918	123.433	-4.87491	0.708008	14.5235
K02931	RP-L5, MRPL5, rplE	large subunit ribosomal protein L5	ko03010 Ribosome	Translation, ribosomal structure and biogenesis	0.0507319	0.00304165	5.99554	-0.986521	0.0646265	6.55095
K02933	RP-L6, MRPL6, rplF	large subunit ribosomal protein L6	ko03010 Ribosome	Translation, ribosomal structure and biogenesis	0.052172	0.0031507	6.03907	-0.959697	0.0674901	7.03244
K02935	RP-L7, MRPL12, rplL	large subunit ribosomal protein L7/L12	ko03010 Ribosome	Translation, ribosomal structure and biogenesis	0.0311382	0.00243401	7.81678	-1.48235	0.0781696	5.27334
K02939	RP-L9, MRPL9, rplI	large subunit ribosomal protein L9	ko03010 Ribosome	Translation, ribosomal structure and biogenesis	0.0340231	0.00206772	6.07742	-1.39031	0.0603	4.33717
K02945	RP-S1, rpsA	small subunit ribosomal protein S1	ko03010 Ribosome	Translation, ribosomal structure and biogenesis	0.13589	0.00483901	3.56096
K02946	RP-S10, MRPS10, rpsJ	small subunit ribosomal protein S10	ko03010 Ribosome	Translation, ribosomal structure and biogenesis	0.0312948	0.00235192	7.51537	-1.47105	0.0785616	5.3405
K02948	RP-S11, MRPS11, rpsK	small subunit ribosomal protein S11	ko03010 Ribosome	Translation, ribosomal structure and biogenesis	0.0394876	0.00266106	6.73898	-1.23817	0.0674064	5.44406
K02950	RP-S12, MRPS12, rpsL	small subunit ribosomal protein S12	ko03010 Ribosome	Translation, ribosomal structure and biogenesis	0.0401664	0.00227813	5.67172	-1.22037	0.0625724	5.12735
K02952	RP-S13, rpsM	small subunit ribosomal protein S13	ko03010 Ribosome	Translation, ribosomal structure and biogenesis	0.0385233	0.00243965	6.33291	-1.26202	0.0664995	5.26928
K02954	RP-S14, MRPS14, rpsN	small subunit ribosomal protein S14	ko03010 Ribosome	Translation, ribosomal structure and biogenesis	0.0217884	0.00145666	6.68549	-1.83211	0.0768059	4.19222
K02956	RP-S15, MRPS15, rpsO	small subunit ribosomal protein S15	ko03010 Ribosome	Translation, ribosomal structure and biogenesis	0.0255186	0.00135592	5.31344	-1.67367	0.0600998	3.59089
K02959	RP-S16, MRPS16, rpsP	small subunit ribosomal protein S16	ko03010 Ribosome	Translation, ribosomal structure and biogenesis	0.0256672	0.00146446	5.70555	-1.66983	0.0671425	4.02092
K02961	RP-S17, MRPS17, rpsQ	small subunit ribosomal protein S17	ko03010 Ribosome	Translation, ribosomal structure and biogenesis	0.0301624	0.00197562	6.54996	-1.50694	0.0670738	4.45099
K02963	RP-S18, MRPS18, rpsR	small subunit ribosomal protein S18	ko03010 Ribosome	Translation, ribosomal structure and biogenesis	0.0243045	0.00139308	5.7318	-1.72243	0.0649761	3.77236
K02965	RP-S19, rpsS	small subunit ribosomal protein S19	ko03010 Ribosome	Translation, ribosomal structure and biogenesis	0.0334151	0.00223091	6.67636	-1.4046	0.0706907	5.03279
K02967	RP-S2, MRPS2, rpsB	small subunit ribosomal protein S2	ko03010 Ribosome	Translation, ribosomal structure and biogenesis	0.0577079	0.00326967	5.66589	-0.857536	0.0655134	7.63973
K02968	RP-S20, rpsT	small subunit ribosomal protein S20	ko03010 Ribosome	Translation, ribosomal structure and biogenesis	0.0225601	0.00124558	5.52117	-1.80412	0.0659	3.65275
K02970	RP-S21, MRPS21, rpsU	small subunit ribosomal protein S21	ko03010 Ribosome	Translation, ribosomal structure and biogenesis	0.0163931	0.00122841	7.49347	-2.11735	0.0841067	3.97227
K02982	RP-S3, rpsC	small subunit ribosomal protein S3	ko03010 Ribosome	Translation, ribosomal structure and biogenesis	0.0649492	0.00383563	5.90558	-0.740166	0.063047	8.51795
K02986	RP-S4, rpsD	small subunit ribosomal protein S4	ko03010 Ribosome	Translation, ribosomal structure and biogenesis	0.0557884	0.00312623	5.60372	-0.89155	0.0609338	6.83459
K02988	RP-S5, MRPS5, rpsE	small subunit ribosomal protein S5	ko03010 Ribosome	Translation, ribosomal structure and biogenesis	0.0473012	0.00241324	5.10186	-1.05637	0.0584975	5.53759
K02990	RP-S6, MRPS6, rpsF	small subunit ribosomal protein S6	ko03010 Ribosome	Translation, ribosomal structure and biogenesis	0.0294196	0.00196809	6.68971	-1.53407	0.0756159	4.9291
K02992	RP-S7, MRPS7, rpsG	small subunit ribosomal protein S7	ko03010 Ribosome	Translation, ribosomal structure and biogenesis	0.0451926	0.00222521	4.92385	-1.10271	0.0554034	5.02429
K02994	RP-S8, rpsH	small subunit ribosomal protein S8	ko03010 Ribosome	Translation, ribosomal structure and biogenesis	0.0403159	0.00234775	5.82339	-1.21651	0.0655141	5.38539
K02996	RP-S9, MRPS9, rpsI	small subunit ribosomal protein S9	ko03010 Ribosome	Translation, ribosomal structure and biogenesis	0.0348826	0.00216182	6.19742	-1.36108	0.068319	5.01948
K03040	rpoA	DNA-directed RNA polymerase subunit alpha [EC:2.7.7.6]	ko03020 RNA polymerase	Transcription	0.0859913	0.00442063	5.14079	-0.458431	0.0569203	12.4163
K03043	rpoB	DNA-directed RNA polymerase subunit beta [EC:2.7.7.6]	ko03020 RNA polymerase	Transcription	0.287261	0.0143537	4.99675	0.745972	0.0548441	7.35203
K03046	rpoC	DNA-directed RNA polymerase subunit beta' [EC:2.7.7.6]	ko03020 RNA polymerase	Transcription	0.283749	0.013022	4.58926	0.734192	0.0542046	7.38288
K03060	rpoZ	DNA-directed RNA polymerase subunit omega [EC:2.7.7.6]	ko03020 RNA polymerase	Transcription	0.0135116	0.00146422	10.8368	-2.32002	0.116729	5.0314
K03070	secA	preprotein translocase subunit SecA [EC:7.4.2.8]	ko02024 Quorum sensing_x000D_ ko03060 Protein export_x000D_ ko03070 Bacterial secretion system	Intracellular trafficking, secretion, and vesicular transport	0.214131	0.00825537	3.85529	0.454265	0.0470894	10.3661
K03071	secB	preprotein translocase subunit SecB	ko02024 Quorum sensing_x000D_ ko03060 Protein export_x000D_ ko03070 Bacterial secretion system	Intracellular trafficking, secretion, and vesicular transport	0.000869525	0.00042391	48.752	-5.16559	0.486098	9.41031
K03072	secD	preprotein translocase subunit SecD	ko03060 Protein export_x000D_ ko03070 Bacterial secretion system	Intracellular trafficking, secretion, and vesicular transport	0.0172813	0.00237286	13.7308	-2.07168	0.131388	6.34209
K03073	secE	preprotein translocase subunit SecE	ko02024 Quorum sensing_x000D_ ko03060 Protein export_x000D_ ko03070 Bacterial secretion system	Intracellular trafficking, secretion, and vesicular transport	0.0198878	0.00153048	7.69559	-1.92618	0.0833121	4.32524
K03074	secF	preprotein translocase subunit SecF	ko03060 Protein export_x000D_ ko03070 Bacterial secretion system	Intracellular trafficking, secretion, and vesicular transport	0.0118639	0.0018355	15.4712	-2.44989	0.144596	5.90216
K03075	secG	preprotein translocase subunit SecG	ko02024 Quorum sensing_x000D_ ko03060 Protein export_x000D_ ko03070 Bacterial secretion system	Intracellular trafficking, secretion, and vesicular transport	0.0190548	0.00124325	6.52463	-1.96627	0.0752069	3.82486
K03076	secY	preprotein translocase subunit SecY	ko02024 Quorum sensing_x000D_ ko03060 Protein export_x000D_ ko03070 Bacterial secretion system	Intracellular trafficking, secretion, and vesicular transport	0.106926	0.005169	4.83418	-0.242416	0.0556666	22.9633
K03077	araD, ulaF, sgaE, sgbE	L-ribulose-5-phosphate 4-epimerase [EC:5.1.3.4]	ko00040 Pentose and glucuronate interconversions_x000D_ ko00053 Ascorbate and aldarate metabolism_x000D_ ko01100 Metabolic pathways_x000D_ ko01120 Microbial metabolism in diverse environments	Carbohydrate transport and metabolism	0.0336151	0.00285044	8.47964	-1.40227	0.0893459	6.37154
K03079	ulaE, sgaU, sgbU	L-ribulose-5-phosphate 3-epimerase [EC:5.1.3.22]	ko00040 Pentose and glucuronate interconversions_x000D_ ko00053 Ascorbate and aldarate metabolism_x000D_ ko01100 Metabolic pathways_x000D_ ko01120 Microbial metabolism in diverse environments	Carbohydrate transport and metabolism	0.00287262	0.000751735	26.1689	-3.91308	0.242961	6.20894
K03086	rpoD	RNA polymerase primary sigma factor	Null	Transcription	0.122047	0.00814207	6.67125	-0.110058	0.0638865	58.0479
K03087	rpoS	RNA polymerase nonessential primary-like sigma factor	ko02026 Biofilm formation - Escherichia coli_x000D_ ko05111 Biofilm formation - Vibrio cholerae	Transcription	0.000983425	0.000464627	47.2458	-5.04769	0.457393	9.06145
K03088	rpoE	RNA polymerase sigma-70 factor, ECF subfamily	Null	Transcription	0.461179	0.0293946	6.37379	1.22041	0.0713143	5.84349
K03089	rpoH	RNA polymerase sigma-32 factor	Null	Transcription	0.00130466	0.000623187	47.7661	-4.75337	0.431524	9.07828
K03090	sigB	RNA polymerase sigma-B factor	Null	Transcription	0.012853	0.00226257	17.6034	-2.37892	0.16843	7.08009
K03091	sigH	RNA polymerase sporulation-specific sigma factor	Null	Null	0.201645	0.0140259	6.95577	0.391677	0.0665756	16.9976
K03092	rpoN	RNA polymerase sigma-54 factor	ko02020 Two-component system_x000D_ ko05111 Biofilm formation - Vibrio cholerae	Transcription	0.0146175	0.00453125	30.9989	-2.2691	0.283092	12.476
K03100	lepB	signal peptidase I [EC:3.4.21.89]	ko03060 Protein export	Intracellular trafficking, secretion, and vesicular transport	0.0740133	0.0038643	5.22108	-0.608441	0.07483	12.2986
K03101	lspA	signal peptidase II [EC:3.4.23.36]	ko03060 Protein export	Cell wall/membrane/envelope biogenesis, Intracellular trafficking, secretion, and vesicular transport	0.0403939	0.00202473	5.01248	-1.21575	0.0627179	5.15877
K03106	SRP54, ffh	signal recognition particle subunit SRP54 [EC:3.6.5.4]	ko02024 Quorum sensing_x000D_ ko03060 Protein export_x000D_ ko03070 Bacterial secretion system	Intracellular trafficking, secretion, and vesicular transport	0.0901993	0.00382788	4.2438	-0.410304	0.0500493	12.1981
K03110	ftsY	fused signal recognition particle receptor	ko02024 Quorum sensing_x000D_ ko03060 Protein export_x000D_ ko03070 Bacterial secretion system	Intracellular trafficking, secretion, and vesicular transport	0.0587664	0.00306871	5.22188	-0.842327	0.0598405	7.10418
K03111	ssb	single-strand DNA-binding protein	ko03030 DNA replication_x000D_ ko03430 Mismatch repair_x000D_ ko03440 Homologous recombination	Replication, recombination and repair	0.0917741	0.00751042	8.1836	-0.395433	0.0857359	21.6815
K03113	EIF1, SUI1	translation initiation factor 1	ko03013 RNA transport	Translation, ribosomal structure and biogenesis	0.00311102	0.00129131	41.5076	-3.87447	0.446906	11.5347
K03116	tatA	sec-independent protein translocase protein TatA	ko03060 Protein export_x000D_ ko03070 Bacterial secretion system	Intracellular trafficking, secretion, and vesicular transport	0.00597095	0.00134162	22.4692	-3.15794	0.224282	7.10214
K03117	tatB	sec-independent protein translocase protein TatB	ko03060 Protein export_x000D_ ko03070 Bacterial secretion system	Intracellular trafficking, secretion, and vesicular transport	0.000897947	0.000433077	48.2298	-5.178	0.393409	7.59771
K03118	tatC	sec-independent protein translocase protein TatC	ko03060 Protein export_x000D_ ko03070 Bacterial secretion system	Intracellular trafficking, secretion, and vesicular transport	0.0131773	0.00332093	25.2019	-2.36382	0.244752	10.3541
K03146	THI4, THI1	cysteine-dependent adenosine diphosphate thiazole synthase [EC:2.4.2.60]	ko00730 Thiamine metabolism_x000D_ ko01100 Metabolic pathways	Coenzyme transport and metabolism	0.001514	0.000875505	57.8272	-4.67377	0.597735	12.7891
K03147	thiC	phosphomethylpyrimidine synthase [EC:4.1.99.17]	ko00730 Thiamine metabolism_x000D_ ko01100 Metabolic pathways	Coenzyme transport and metabolism	0.0213855	0.00378841	17.7149	-1.86862	0.17595	9.41602
K03148	thiF	sulfur carrier protein ThiS adenylyltransferase [EC:2.7.7.73]	ko00730 Thiamine metabolism_x000D_ ko01100 Metabolic pathways_x000D_ ko04122 Sulfur relay system	Coenzyme transport and metabolism	0.00396161	0.00114004	28.7772	-3.58871	0.282711	7.87779
K03149	thiG	thiazole synthase [EC:2.8.1.10]	ko00730 Thiamine metabolism_x000D_ ko01100 Metabolic pathways	Coenzyme transport and metabolism	0.00927988	0.00229385	24.7185	-2.71668	0.257314	9.47161
K03150	thiH	2-iminoacetate synthase [EC:4.1.99.19]	ko00730 Thiamine metabolism_x000D_ ko01100 Metabolic pathways	Coenzyme transport and metabolism	0.0354746	0.00400054	11.2772	-1.34848	0.121024	8.9749
K03151	thiI	tRNA uracil 4-sulfurtransferase [EC:2.8.1.4]	ko00730 Thiamine metabolism_x000D_ ko01100 Metabolic pathways_x000D_ ko04122 Sulfur relay system	Coenzyme transport and metabolism, Translation, ribosomal structure and biogenesis	0.064016	0.00464416	7.2547	-0.75486	0.0714585	9.46646
K03152	thiJ	protein deglycase [EC:3.5.1.124]	Null	General function prediction only	0.0284788	0.00293873	10.319	-1.56764	0.1071	6.83195
K03154	thiS	sulfur carrier protein	ko04122 Sulfur relay system	Coenzyme transport and metabolism	0.0040029	0.000774646	19.3521	-3.54389	0.202238	5.70668
K03168	topA	DNA topoisomerase I [EC:5.6.2.1]	Null	Replication, recombination and repair	0.136663	0.0061238	4.48096	0.00528054	0.0535848	1014.76
K03169	topB	DNA topoisomerase III [EC:5.6.2.1]	Null	Replication, recombination and repair	0.257688	0.0156149	6.05962	0.638576	0.0722308	11.3112
K03177	truB, PUS4, TRUB1	tRNA pseudouridine55 synthase [EC:5.4.99.25]	Null	Translation, ribosomal structure and biogenesis	0.0544416	0.00248043	4.55614	-0.915288	0.0517271	5.65146
K03179	ubiA	4-hydroxybenzoate polyprenyltransferase [EC:2.5.1.39]	ko00130 Ubiquinone and other terpenoid-quinone biosynthesis_x000D_ ko01100 Metabolic pathways_x000D_ ko01110 Biosynthesis of secondary metabolites	Coenzyme transport and metabolism	0.00130331	0.000480745	36.8864	-4.73769	0.3778	7.97435
K03182	ubiD	4-hydroxy-3-polyprenylbenzoate decarboxylase [EC:4.1.1.98]	ko00130 Ubiquinone and other terpenoid-quinone biosynthesis_x000D_ ko01100 Metabolic pathways_x000D_ ko01110 Biosynthesis of secondary metabolites	Coenzyme transport and metabolism	0.00307066	0.00102206	33.2846	-3.85971	0.345588	8.95373
K03183	ubiE	demethylmenaquinone methyltransferase / 2-methoxy-6-polyprenyl-1,4-benzoquinol methylase [EC:2.1.1.163 2.1.1.201]	ko00130 Ubiquinone and other terpenoid-quinone biosynthesis_x000D_ ko01100 Metabolic pathways_x000D_ ko01110 Biosynthesis of secondary metabolites	Coenzyme transport and metabolism	0.034482	0.00450821	13.0741	-1.37965	0.133871	9.7033
K03186	ubiX, bsdB, PAD1	flavin prenyltransferase [EC:2.5.1.129]	ko00130 Ubiquinone and other terpenoid-quinone biosynthesis_x000D_ ko00627 Aminobenzoate degradation_x000D_ ko00940 Phenylpropanoid biosynthesis_x000D_ ko01100 Metabolic pathways_x000D_ ko01110 Biosynthesis of secondary metabolites_x000D_ ko01120 Microbial metabolism in diverse environments_x000D_ ko01220 Degradation of aromatic compounds	Coenzyme transport and metabolism	0.00164487	0.00062027	37.7093	-4.48157	0.364466	8.13256
K03187	ureE	urease accessory protein	Null	Posttranslational modification, protein turnover, chaperones	0.00212127	0.00109585	51.6601	-4.28045	0.488084	11.4026
K03188	ureF	urease accessory protein	Null	Posttranslational modification, protein turnover, chaperones	0.00238317	0.00128006	53.7124	-4.17151	0.498038	11.939
K03189	ureG	urease accessory protein	Null	Posttranslational modification, protein turnover, chaperones	0.00207733	0.00108664	52.3094	-4.3097	0.501593	11.6387
K03190	ureD, ureH	urease accessory protein	Null	Posttranslational modification, protein turnover, chaperones	0.00258643	0.00140308	54.2478	-4.0948	0.513178	12.5324
K03195	virB10, lvhB10	type IV secretion system protein VirB10	ko03070 Bacterial secretion system	Intracellular trafficking, secretion, and vesicular transport	0.000762349	0.00055797	73.1909	-5.38985	0.648605	12.0338
K03196	virB11, lvhB11	type IV secretion system protein VirB11 [EC:7.4.2.8]	ko03070 Bacterial secretion system_x000D_ ko05120 Epithelial cell signaling in Helicobacter pylori infection	Intracellular trafficking, secretion, and vesicular transport	0.000663238	0.00037209	56.1021	-5.46957	0.569463	10.4115
K03199	virB4, lvhB4	type IV secretion system protein VirB4 [EC:7.4.2.8]	ko03070 Bacterial secretion system	Intracellular trafficking, secretion, and vesicular transport	0.0010662	0.000513116	48.1255	-4.9484	0.466275	9.42274
K03200	virB5, lvhB5	type IV secretion system protein VirB5	ko03070 Bacterial secretion system	Intracellular trafficking, secretion, and vesicular transport	0.00037698	0.000289027	76.6691	-6.13055	0.682558	11.1337
K03201	virB6, lvhB6	type IV secretion system protein VirB6	ko03070 Bacterial secretion system	Intracellular trafficking, secretion, and vesicular transport	0.000552825	0.000305473	55.2567	-5.70174	0.632386	11.0911
K03204	virB9, lvhB9	type IV secretion system protein VirB9	ko03070 Bacterial secretion system	Intracellular trafficking, secretion, and vesicular transport	0.000408221	0.000247227	60.562	-5.98297	0.6274	10.4864
K03205	virD4, lvhD4	type IV secretion system protein VirD4 [EC:7.4.2.8]	ko03070 Bacterial secretion system	Intracellular trafficking, secretion, and vesicular transport	0.423915	0.034896	8.23185	1.134	0.0862884	7.60917
K03206	azr	azobenzene reductase [EC:1.7.1.6]	Null	Energy production and conversion	0.000687922	0.000689304	100.201	-5.63336	0.73626	13.0696
K03207	wcaH	colanic acid biosynthesis protein WcaH [EC:3.6.1.-]	Null	Defense mechanisms	0.00060261	0.00038895	64.5443	-5.62757	0.60087	10.6773
K03208	wcaI	colanic acid biosynthesis glycosyl transferase WcaI	Null	Cell wall/membrane/envelope biogenesis	0.00164258	0.000576216	35.0799	-4.47143	0.339063	7.58288
K03210	yajC	preprotein translocase subunit YajC	ko02024 Quorum sensing_x000D_ ko03060 Protein export_x000D_ ko03070 Bacterial secretion system	Intracellular trafficking, secretion, and vesicular transport	0.0198645	0.00142035	7.15021	-1.92577	0.0762331	3.95857
K03215	rumA	23S rRNA (uracil1939-C5)-methyltransferase [EC:2.1.1.190]	Null	Translation, ribosomal structure and biogenesis	0.119665	0.00744139	6.2185	-0.128796	0.0737487	57.26
K03216	trmL, cspR	tRNA (cytidine/uridine-2'-O-)-methyltransferase [EC:2.1.1.207]	Null	Translation, ribosomal structure and biogenesis	0.0330865	0.00226288	6.83929	-1.41534	0.0647811	4.57708
K03217	yidC, spoIIIJ, OXA1, ccfA	YidC/Oxa1 family membrane protein insertase	ko02024 Quorum sensing_x000D_ ko03060 Protein export_x000D_ ko03070 Bacterial secretion system	Cell wall/membrane/envelope biogenesis	0.099353	0.00494861	4.98084	-0.314081	0.0605881	19.2906
K03218	rlmB	23S rRNA (guanosine2251-2'-O)-methyltransferase [EC:2.1.1.185]	Null	Translation, ribosomal structure and biogenesis	0.0633332	0.00293873	4.64012	-0.763794	0.0519073	6.79599
K03241	EIF2B3	translation initiation factor eIF-2B subunit gamma	ko03013 RNA transport_x000D_ ko05168 Herpes simplex virus 1 infection	Translation, ribosomal structure and biogenesis, Cell wall/membrane/envelope biogenesis	0.000438639	0.000216059	49.2567	-5.88647	0.545786	9.27188
K03269	lpxH	UDP-2,3-diacylglucosamine hydrolase [EC:3.6.1.54]	ko00540 Lipopolysaccharide biosynthesis_x000D_ ko01100 Metabolic pathways	Cell wall/membrane/envelope biogenesis	0.00568085	0.00198378	34.9204	-3.25831	0.400682	12.2972
K03270	kdsC	3-deoxy-D-manno-octulosonate 8-phosphate phosphatase (KDO 8-P phosphatase) [EC:3.1.3.45]	ko00540 Lipopolysaccharide biosynthesis_x000D_ ko01100 Metabolic pathways	Cell wall/membrane/envelope biogenesis, General function prediction only	0.0125651	0.00189479	15.0797	-2.39432	0.165148	6.89747
K03271	gmhA, lpcA	D-sedoheptulose 7-phosphate isomerase [EC:5.3.1.28]	ko00540 Lipopolysaccharide biosynthesis_x000D_ ko01100 Metabolic pathways	Carbohydrate transport and metabolism	0.0235847	0.00294392	12.4823	-1.75878	0.118602	6.74343
K03272	gmhC, hldE, waaE, rfaE	D-beta-D-heptose 7-phosphate kinase / D-beta-D-heptose 1-phosphate adenosyltransferase [EC:2.7.1.167 2.7.7.70]	ko00540 Lipopolysaccharide biosynthesis_x000D_ ko01100 Metabolic pathways	Cell wall/membrane/envelope biogenesis	0.0116903	0.00246284	21.0673	-2.47631	0.212466	8.57994
K03273	gmhB	D-glycero-D-manno-heptose 1,7-bisphosphate phosphatase [EC:3.1.3.82 3.1.3.83]	ko00540 Lipopolysaccharide biosynthesis_x000D_ ko01100 Metabolic pathways	Amino acid transport and metabolism	0.0310678	0.00447864	14.4157	-1.48569	0.138854	9.3461
K03274	gmhD, rfaD	ADP-L-glycero-D-manno-heptose 6-epimerase [EC:5.1.3.20]	ko00540 Lipopolysaccharide biosynthesis_x000D_ ko01100 Metabolic pathways	Cell wall/membrane/envelope biogenesis	0.00578341	0.00166783	28.8381	-3.20127	0.289669	9.04856
K03275	waaO, rfaI	UDP-glucose:(glucosyl)LPS alpha-1,3-glucosyltransferase [EC:2.4.1.-]	ko00540 Lipopolysaccharide biosynthesis_x000D_ ko01100 Metabolic pathways	Cell wall/membrane/envelope biogenesis	0.00428878	0.00166565	38.8374	-3.5332	0.326738	9.24765
K03276	waaR, waaT, rfaJ	UDP-glucose/galactose:(glucosyl)LPS alpha-1,2-glucosyl/galactosyltransferase [EC:2.4.1.-]	ko00540 Lipopolysaccharide biosynthesis_x000D_ ko01100 Metabolic pathways	Cell wall/membrane/envelope biogenesis	0.00585987	0.00175791	29.9991	-3.18769	0.298349	9.35942
K03279	waaJ, rfaJ	UDP-glucose:(galactosyl)LPS alpha-1,2-glucosyltransferase [EC:2.4.1.58]	ko00540 Lipopolysaccharide biosynthesis_x000D_ ko01100 Metabolic pathways	Cell wall/membrane/envelope biogenesis	0.00201807	0.000660275	32.7181	-4.28788	0.304084	7.09171
K03281	TC.CIC	chloride channel protein, CIC family	Null	Inorganic ion transport and metabolism	0.0365102	0.00760834	20.839	-1.33645	0.215274	16.1079
K03282	mscL	large conductance mechanosensitive channel	Null	Cell wall/membrane/envelope biogenesis	0.0301143	0.00187822	6.23697	-1.51845	0.0650772	4.28578
K03284	corA	magnesium transporter	Null	Inorganic ion transport and metabolism	0.022012	0.00286102	12.9976	-1.83282	0.133004	7.25681
K03285	TC.GBP	general bacterial porin, GBP family	Null	Cell wall/membrane/envelope biogenesis	0.00637547	0.00237217	37.2078	-3.21198	0.388428	12.0931
K03286	TC.OOP	OmpA-OmpF porin, OOP family	Null	Cell wall/membrane/envelope biogenesis	0.0204589	0.00719274	35.157	-1.96466	0.375352	19.1052
K03289	nupG	MFS transporter, NHS family, nucleoside permease	Null	Carbohydrate transport and metabolism, Amino acid transport and metabolism, Inorganic ion transport and metabolism, General function prediction only	0.00719239	0.00284459	39.55	-3.03059	0.436881	14.4157
K03292	TC.GPH	glycoside/pentoside/hexuronide:cation symporter, GPH family	Null	Carbohydrate transport and metabolism	0.0721991	0.0111034	15.3788	-0.642831	0.14981	23.3047
K03293	TC.AAT	amino acid transporter, AAT family	Null	Amino acid transport and metabolism	0.000438925	0.000216226	49.2626	-5.8988	0.61069	10.3528
K03294	TC.APA	basic amino acid/polyamine antiporter, APA family	Null	Amino acid transport and metabolism	0.00904075	0.00340011	37.6087	-2.77428	0.332285	11.9773
K03296	TC.HAE1	hydrophobic/amphiphilic exporter-1 (mainly G- bacteria), HAE1 family	Null	Defense mechanisms	0.174688	0.0355049	20.3247	0.224476	0.215298	95.9113
K03297	emrE, qac, mmr, smr	small multidrug resistance pump	Null	Defense mechanisms	0.000684094	0.000287351	42.0046	-5.3955	0.484967	8.98836
K03298	TC.DME	drug/metabolite transporter, DME family	Null	Carbohydrate transport and metabolism, Amino acid transport and metabolism, General function prediction only	0.00921012	0.00255244	27.7134	-2.76554	0.276466	9.9968
K03299	TC.GNTP	gluconate:H+ symporter, GntP family	Null	Carbohydrate transport and metabolism, General function prediction only	0.0103019	0.0025803	25.0469	-2.61597	0.229346	8.76717
K03300	TC.CITMHS	citrate-Mg2+:H+ or citrate-Ca2+:H+ symporter, CitMHS family	Null	Energy production and conversion	0.00595528	0.00181973	30.5565	-3.17505	0.29135	9.17624
K03303	lctP	lactate permease	Null	Energy production and conversion	0.0022241	0.000685832	30.8364	-4.186	0.320249	7.65047
K03305	TC.POT	proton-dependent oligopeptide transporter, POT family	Null	Amino acid transport and metabolism	0.0152406	0.00536183	35.1811	-2.26252	0.367515	16.2436
K03306	TC.PIT	inorganic phosphate transporter, PiT family	Null	Inorganic ion transport and metabolism	0.0026882	0.000726127	27.0117	-3.95784	0.255573	6.45738
K03307	TC.SSS	solute:Na+ symporter, SSS family	Null	Amino acid transport and metabolism	0.041192	0.00558495	13.5583	-1.20213	0.142075	11.8186
K03308	TC.NSS	neurotransmitter:Na+ symporter, NSS family	Null	General function prediction only	0.0374481	0.00541843	14.4692	-1.29833	0.150133	11.5636
K03309	TC.DAACS	dicarboxylate/amino acid:cation (Na+ or H+) symporter, DAACS family	Null	Energy production and conversion	0.0166096	0.00339505	20.4403	-2.1244	0.212377	9.99702
K03310	TC.AGCS	alanine or glycine:cation symporter, AGCS family	Null	Amino acid transport and metabolism	0.0869042	0.00530947	6.10956	-0.448232	0.0723073	16.1316
K03311	TC.LIVCS	branched-chain amino acid:cation transporter, LIVCS family	Null	Amino acid transport and metabolism	0.00175595	0.000754116	42.9464	-4.47476	0.391553	8.75026
K03312	gltS	glutamate:Na+ symporter, ESS family	Null	Amino acid transport and metabolism	0.00418409	0.000860511	20.5663	-3.49922	0.203362	5.81164
K03313	nhaA	Na+:H+ antiporter, NhaA family	Null	Energy production and conversion, Inorganic ion transport and metabolism	0.00875964	0.00323483	36.9288	-2.80856	0.37732	13.4347
K03315	nhaC	Na+:H+ antiporter, NhaC family	Null	Energy production and conversion	0.0166311	0.00435472	26.1843	-2.12711	0.240442	11.3037
K03316	TC.CPA1	monovalent cation:H+ antiporter, CPA1 family	Null	Inorganic ion transport and metabolism	0.00132208	0.000589234	44.5687	-4.74437	0.444178	9.36223
K03317	TC.CNT	concentrative nucleoside transporter, CNT family	Null	Nucleotide transport and metabolism	0.00147769	0.000818369	55.3817	-4.68257	0.589751	12.5946
K03319	TC.DASS	divalent anion:Na+ symporter, DASS family	Null	Carbohydrate transport and metabolism	0.00147365	0.000489066	33.1875	-4.58448	0.347152	7.57233
K03320	amt, AMT, MEP	ammonium transporter, Amt family	Null	Inorganic ion transport and metabolism	0.088941	0.00709418	7.97628	-0.427691	0.0867777	20.2898
K03321	TC.SULP	sulfate permease, SulP family	Null	Inorganic ion transport and metabolism	0.0181768	0.00518092	28.503	-2.06154	0.296576	14.3861
K03322	mntH	manganese transport protein	Null	Inorganic ion transport and metabolism	0.00131182	0.000604662	46.0933	-4.74165	0.437396	9.22454
K03324	yjbB	phosphate:Na+ symporter	Null	Inorganic ion transport and metabolism	0.125394	0.00804216	6.41354	-0.0817437	0.0729821	89.2816
K03325	ACR3, arsB	arsenite transporter	Null	Inorganic ion transport and metabolism	0.00977633	0.0023013	23.5395	-2.66087	0.241156	9.06306
K03326	TC.DCUC, dcuC, dcuD	C4-dicarboxylate transporter, DcuC family	Null	Energy production and conversion	0.00392305	0.00131626	33.552	-3.63063	0.374995	10.3286
K03327	TC.MATE, SLC47A, norM, mdtK, dinF	multidrug resistance protein, MATE family	Null	Defense mechanisms	0.109679	0.0103922	9.47504	-0.218417	0.10733	49.1399
K03328	TC.PST	polysaccharide transporter, PST family	Null	Cell wall/membrane/envelope biogenesis	0.0202956	0.00544096	26.8086	-1.9365	0.286843	14.8124
K03331	DCXR	L-xylulose reductase [EC:1.1.1.10]	ko00040 Pentose and glucuronate interconversions_x000D_ ko01100 Metabolic pathways	Null	0.000546664	0.000653855	119.608	-5.74107	0.641836	11.1797
K03332	fruA	fructan beta-fructosidase [EC:3.2.1.80]	ko00051 Fructose and mannose metabolism	Carbohydrate transport and metabolism	0.0284246	0.00720604	25.3514	-1.60416	0.289547	18.0498
K03335	iolE	inosose dehydratase [EC:4.2.1.44]	ko00562 Inositol phosphate metabolism_x000D_ ko01100 Metabolic pathways_x000D_ ko01120 Microbial metabolism in diverse environments	Carbohydrate transport and metabolism	0.0115185	0.00216177	18.7678	-2.49024	0.189561	7.61219
K03336	iolD	3D-(3,5/4)-trihydroxycyclohexane-1,2-dione acylhydrolase (decyclizing) [EC:3.7.1.22]	ko00562 Inositol phosphate metabolism_x000D_ ko01100 Metabolic pathways_x000D_ ko01120 Microbial metabolism in diverse environments	Amino acid transport and metabolism, Coenzyme transport and metabolism	0.0143176	0.00403586	28.1882	-2.29435	0.279804	12.1954
K03337	iolB	5-deoxy-glucuronate isomerase [EC:5.3.1.30]	ko00562 Inositol phosphate metabolism_x000D_ ko01100 Metabolic pathways_x000D_ ko01120 Microbial metabolism in diverse environments	Carbohydrate transport and metabolism	0.00726058	0.00212449	29.2606	-2.98	0.279986	9.39551
K03338	iolC	5-dehydro-2-deoxygluconokinase [EC:2.7.1.92]	ko00562 Inositol phosphate metabolism_x000D_ ko01100 Metabolic pathways_x000D_ ko01120 Microbial metabolism in diverse environments	Carbohydrate transport and metabolism	0.00190538	0.000738841	38.7765	-4.34595	0.391104	8.99929
K03340	dapdh	diaminopimelate dehydrogenase [EC:1.4.1.16]	ko00300 Lysine biosynthesis_x000D_ ko01100 Metabolic pathways_x000D_ ko01110 Biosynthesis of secondary metabolites_x000D_ ko01230 Biosynthesis of amino acids	Null	0.00769899	0.0023451	30.4598	-2.9293	0.320751	10.9497
K03346	dnaB	replication initiation and membrane attachment protein	Null	Replication, recombination and repair	0.00403094	0.00204186	50.6546	-3.78464	0.447761	11.831
K03364	CDH1	cell division cycle 20-like protein 1, cofactor of APC complex	ko04110 Cell cycle_x000D_ ko04111 Cell cycle - yeast_x000D_ ko04120 Ubiquitin mediated proteolysis_x000D_ ko04914 Progesterone-mediated oocyte maturation	Null	0.00425546	0.00141245	33.1914	-3.53992	0.309594	8.7458
K03366	butA, budC	meso-butanediol dehydrogenase / (S,S)-butanediol dehydrogenase / diacetyl reductase [EC:1.1.1.- 1.1.1.76 1.1.1.304]	ko00650 Butanoate metabolism	Lipid transport and metabolism, Secondary metabolites biosynthesis, transport and catabolism, General function prediction only	0.00149414	0.000458906	30.7137	-4.56895	0.319652	6.99618
K03367	dltA	D-alanine--poly(phosphoribitol) ligase subunit 1 [EC:6.1.1.13]	ko00473 D-Alanine metabolism_x000D_ ko01100 Metabolic pathways_x000D_ ko01503 Cationic antimicrobial peptide (CAMP) resistance_x000D_ ko02020 Two-component system_x000D_ ko05150 Staphylococcus aureus infection	Secondary metabolites biosynthesis, transport and catabolism	0.0113122	0.00243945	21.5648	-2.51655	0.208022	8.26617
K03382	atzB	hydroxydechloroatrazine ethylaminohydrolase [EC:3.5.4.43]	ko00791 Atrazine degradation_x000D_ ko01100 Metabolic pathways_x000D_ ko01120 Microbial metabolism in diverse environments	Null	0.000323804	0.000284659	87.9108	-6.27885	0.739795	11.7823
K03385	nrfA	nitrite reductase (cytochrome c-552) [EC:1.7.2.2]	ko00910 Nitrogen metabolism_x000D_ ko01100 Metabolic pathways_x000D_ ko01120 Microbial metabolism in diverse environments	Inorganic ion transport and metabolism	0.00864232	0.00302282	34.9769	-2.81757	0.320111	11.3612
K03386	PRDX2_4, ahpC	peroxiredoxin 2/4 [EC:1.11.1.24]	ko04214 Apoptosis - fly	Defense mechanisms	0.00394697	0.00142374	36.0716	-3.61353	0.36389	10.0702
K03387	ahpF	NADH-dependent peroxiredoxin subunit F [EC:1.8.1.-]	Null	Defense mechanisms	0.00141903	0.00180853	127.448	-5.13661	1.05341	20.5079
K03388	hdrA2	heterodisulfide reductase subunit A2 [EC:1.8.7.3 1.8.98.4 1.8.98.5 1.8.98.6]	ko00680 Methane metabolism_x000D_ ko01100 Metabolic pathways_x000D_ ko01120 Microbial metabolism in diverse environments_x000D_ ko01200 Carbon metabolism	Energy production and conversion	0.00763673	0.00130852	17.1346	-2.8924	0.173325	5.99244
K03389	hdrB2	heterodisulfide reductase subunit B2 [EC:1.8.7.3 1.8.98.4 1.8.98.5 1.8.98.6]	ko00680 Methane metabolism_x000D_ ko01100 Metabolic pathways_x000D_ ko01120 Microbial metabolism in diverse environments_x000D_ ko01200 Carbon metabolism	Energy production and conversion	0.00250722	0.000893327	35.6302	-4.0468	0.316866	7.83003
K03390	hdrC2	heterodisulfide reductase subunit C2 [EC:1.8.7.3 1.8.98.4 1.8.98.5 1.8.98.6]	ko00680 Methane metabolism_x000D_ ko01100 Metabolic pathways_x000D_ ko01120 Microbial metabolism in diverse environments_x000D_ ko01200 Carbon metabolism	Energy production and conversion	0.00163194	0.000600104	36.7724	-4.48187	0.346657	7.73466
K03394	cobI-cbiL	precorrin-2/cobalt-factor-2 C20-methyltransferase [EC:2.1.1.130 2.1.1.151]	ko00860 Porphyrin and chlorophyll metabolism_x000D_ ko01100 Metabolic pathways	Coenzyme transport and metabolism	0.0025861	0.00054135	20.9331	-4.03605	0.195525	4.84446
K03402	argR, ahrC	transcriptional regulator of arginine metabolism	Null	Transcription	0.0265094	0.00187077	7.05703	-1.6372	0.0764086	4.66702
K03404	chlD, bchD	magnesium chelatase subunit D [EC:6.6.1.1]	ko00860 Porphyrin and chlorophyll metabolism_x000D_ ko01100 Metabolic pathways_x000D_ ko01110 Biosynthesis of secondary metabolites	Coenzyme transport and metabolism	0.00165106	0.000925734	56.0691	-4.55479	0.588995	12.9313
K03405	chlI, bchI	magnesium chelatase subunit I [EC:6.6.1.1]	ko00860 Porphyrin and chlorophyll metabolism_x000D_ ko01100 Metabolic pathways_x000D_ ko01110 Biosynthesis of secondary metabolites	Coenzyme transport and metabolism	0.00111933	0.000772664	69.029	-4.98229	0.63662	12.7777
K03406	mcp	methyl-accepting chemotaxis protein	ko02020 Two-component system_x000D_ ko02030 Bacterial chemotaxis	Cell motility, Signal transduction mechanisms	0.12064	0.0337348	27.9632	-0.167278	0.277233	165.731
K03407	cheA	two-component system, chemotaxis family, sensor kinase CheA [EC:2.7.13.3]	ko02020 Two-component system_x000D_ ko02030 Bacterial chemotaxis	Cell motility, Signal transduction mechanisms	0.0341694	0.00860769	25.1912	-1.41531	0.256733	18.1397
K03408	cheW	purine-binding chemotaxis protein CheW	ko02020 Two-component system_x000D_ ko02030 Bacterial chemotaxis	Cell motility, Signal transduction mechanisms	0.00699235	0.0015907	22.7492	-3.0084	0.270969	9.00708
K03409	cheX	chemotaxis protein CheX	ko02030 Bacterial chemotaxis	Cell motility	0.000505309	0.000240728	47.6398	-5.71543	0.49648	8.68667
K03410	cheC	chemotaxis protein CheC	ko02030 Bacterial chemotaxis	Signal transduction mechanisms	0.00466387	0.00111202	23.8433	-3.41646	0.263909	7.72462
K03411	cheD	chemotaxis protein CheD [EC:3.5.1.44]	ko02030 Bacterial chemotaxis	Cell motility, Signal transduction mechanisms	0.00433679	0.00103232	23.8039	-3.4846	0.266959	7.6611
K03412	cheB	two-component system, chemotaxis family, protein-glutamate methylesterase/glutaminase [EC:3.1.1.61 3.5.1.44]	ko02020 Two-component system_x000D_ ko02030 Bacterial chemotaxis	Cell motility, Signal transduction mechanisms	0.00934851	0.00239357	25.6038	-2.72248	0.26565	9.75764
K03413	cheY	two-component system, chemotaxis family, chemotaxis protein CheY	ko02020 Two-component system_x000D_ ko02030 Bacterial chemotaxis	Signal transduction mechanisms	0.0109387	0.00204699	18.7132	-2.54175	0.218229	8.58579
K03415	cheV	two-component system, chemotaxis family, chemotaxis protein CheV	ko02020 Two-component system_x000D_ ko02030 Bacterial chemotaxis	Signal transduction mechanisms	0.00627667	0.00171756	27.3641	-3.12375	0.286968	9.18668
K03417	prpB	methylisocitrate lyase [EC:4.1.3.30]	ko00640 Propanoate metabolism_x000D_ ko01100 Metabolic pathways	Carbohydrate transport and metabolism	0.00132653	0.00104835	79.0295	-4.82801	0.631016	13.0699
K03420	psmR	proteasome regulatory subunit	ko03050 Proteasome	Posttranslational modification, protein turnover, chaperones	0.000524321	0.000317261	60.5089	-5.74702	0.574573	9.99776
K03424	tatD	TatD DNase family protein [EC:3.1.21.-]	Null	Cell motility	0.0734847	0.00423647	5.7651	-0.616018	0.0619399	10.0549
K03426	E3.6.1.22, NUDT12, nudC	NAD+ diphosphatase [EC:3.6.1.22]	ko00760 Nicotinate and nicotinamide metabolism_x000D_ ko01100 Metabolic pathways_x000D_ ko04146 Peroxisome	Nucleotide transport and metabolism	0.017106	0.00264969	15.4898	-2.08488	0.167001	8.0101
K03427	hsdM	type I restriction enzyme M protein [EC:2.1.1.72]	Null	Defense mechanisms	0.239988	0.0186955	7.79016	0.565727	0.0879118	15.5396
K03428	bchM, chlM	magnesium-protoporphyrin O-methyltransferase [EC:2.1.1.11]	ko00860 Porphyrin and chlorophyll metabolism_x000D_ ko01100 Metabolic pathways_x000D_ ko01110 Biosynthesis of secondary metabolites	Secondary metabolites biosynthesis, transport and catabolism, General function prediction only	0.00186981	0.000710029	37.9734	-4.35336	0.35702	8.20102
K03429	ugtP	processive 1,2-diacylglycerol beta-glucosyltransferase [EC:2.4.1.315]	ko00561 Glycerolipid metabolism_x000D_ ko01100 Metabolic pathways	Cell wall/membrane/envelope biogenesis	0.0521011	0.00571698	10.9729	-0.967665	0.116556	12.0451
K03430	phnW	2-aminoethylphosphonate-pyruvate transaminase [EC:2.6.1.37]	ko00440 Phosphonate and phosphinate metabolism_x000D_ ko01100 Metabolic pathways_x000D_ ko01120 Microbial metabolism in diverse environments	Amino acid transport and metabolism, Nucleotide transport and metabolism	0.00428507	0.00106913	24.95	-3.48711	0.258507	7.41321
K03431	glmM	phosphoglucosamine mutase [EC:5.4.2.10]	ko00520 Amino sugar and nucleotide sugar metabolism_x000D_ ko01100 Metabolic pathways	Carbohydrate transport and metabolism	0.0759918	0.00524785	6.90581	-0.5849	0.0639915	10.9406
K03436	fruR2, fruR	DeoR family transcriptional regulator, fructose operon transcriptional repressor	Null	Transcription, Carbohydrate transport and metabolism	0.0139642	0.00234085	16.7633	-2.28959	0.158422	6.91926
K03437	spoU	RNA methyltransferase, TrmH family	Null	Translation, ribosomal structure and biogenesis	0.0600742	0.00269997	4.4944	-0.816542	0.0586024	7.1769
K03438	mraW, rsmH	16S rRNA (cytosine1402-N4)-methyltransferase [EC:2.1.1.199]	Null	Translation, ribosomal structure and biogenesis	0.0628265	0.00314696	5.00898	-0.772125	0.0534582	6.92352
K03439	trmB, METTL1, TRM8	tRNA (guanine-N7-)-methyltransferase [EC:2.1.1.33]	Null	Translation, ribosomal structure and biogenesis	0.0431754	0.00226977	5.25708	-1.15166	0.065442	5.68239
K03442	mscS	small conductance mechanosensitive channel	Null	Cell wall/membrane/envelope biogenesis	0.0364056	0.00369923	10.1612	-1.32504	0.107626	8.12251
K03446	emrB	MFS transporter, DHA2 family, multidrug resistance protein	Null	Carbohydrate transport and metabolism, Amino acid transport and metabolism, Inorganic ion transport and metabolism, General function prediction only	0.00403292	0.00221704	54.9736	-3.69994	0.624809	16.887
K03449	MFS.CP	MFS transporter, CP family, cyanate transporter	Null	Inorganic ion transport and metabolism	0.00088698	0.00103566	116.763	-5.42	0.859362	15.8554
K03451	TC.BCT	betaine/carnitine transporter, BCCT family	Null	Cell wall/membrane/envelope biogenesis	0.0107964	0.00250245	23.1786	-2.55987	0.240447	9.39297
K03453	TC.BASS	bile acid:Na+ symporter, BASS family	Null	General function prediction only	0.00903269	0.00326353	36.1302	-2.77854	0.356588	12.8337
K03455	TC.KEF	monovalent cation:H+ antiporter-2, CPA2 family	Null	Inorganic ion transport and metabolism	0.0260859	0.00606459	23.2486	-1.6798	0.234887	13.9831
K03457	TC.NCS1	nucleobase:cation symporter-1, NCS1 family	Null	Nucleotide transport and metabolism	0.00448315	0.00124405	27.7495	-3.46227	0.254512	7.35103
K03458	TC.NCS2	nucleobase:cation symporter-2, NCS2 family	Null	Nucleotide transport and metabolism	0.00470291	0.00104429	22.2051	-3.41237	0.223779	6.55789
K03462	NAMPT	nicotinamide phosphoribosyltransferase [EC:2.4.2.12]	ko00760 Nicotinate and nicotinamide metabolism_x000D_ ko01100 Metabolic pathways_x000D_ ko04621 NOD-like receptor signaling pathway	Null	0.00397109	0.00141829	35.7154	-3.62225	0.378288	10.4435
K03465	thyX, thy1	thymidylate synthase (FAD) [EC:2.1.1.148]	ko00240 Pyrimidine metabolism_x000D_ ko00670 One carbon pool by folate_x000D_ ko01100 Metabolic pathways	Nucleotide transport and metabolism	0.0248394	0.00690435	27.7959	-1.73148	0.220985	12.7628
K03466	ftsK, spoIIIE	DNA segregation ATPase FtsK/SpoIIIE, S-DNA-T family	Null	Cell cycle control, cell division, chromosome partitioning	0.218618	0.0121644	5.56425	0.472869	0.06171	13.0501
K03469	rnhA, RNASEH1	ribonuclease HI [EC:3.1.26.4]	ko03030 DNA replication	Replication, recombination and repair	0.0352606	0.00202817	5.75193	-1.35023	0.0714354	5.2906
K03470	rnhB	ribonuclease HII [EC:3.1.26.4]	ko03030 DNA replication	Replication, recombination and repair	0.0429589	0.00222839	5.18727	-1.1522	0.0645041	5.59833
K03471	rnhC	ribonuclease HIII [EC:3.1.26.4]	ko03030 DNA replication	Replication, recombination and repair	0.00448921	0.00174675	38.9099	-3.52879	0.37018	10.4903
K03473	pdxB	erythronate-4-phosphate dehydrogenase [EC:1.1.1.290]	ko00750 Vitamin B6 metabolism_x000D_ ko01100 Metabolic pathways	Coenzyme transport and metabolism, General function prediction only	0.00807501	0.00303784	37.6203	-2.91558	0.412817	14.159
K03474	pdxJ	pyridoxine 5-phosphate synthase [EC:2.6.99.2]	ko00750 Vitamin B6 metabolism_x000D_ ko01100 Metabolic pathways	Coenzyme transport and metabolism	0.00787499	0.00255697	32.4695	-2.91504	0.346819	11.8976
K03475	ulaA, sgaT	ascorbate PTS system EIIC component	ko00053 Ascorbate and aldarate metabolism_x000D_ ko01100 Metabolic pathways_x000D_ ko01120 Microbial metabolism in diverse environments_x000D_ ko02060 Phosphotransferase system (PTS)	Carbohydrate transport and metabolism	0.00111824	0.000454486	40.643	-5.19276	0.439016	8.45439
K03476	ulaG	L-ascorbate 6-phosphate lactonase [EC:3.1.1.-]	ko00053 Ascorbate and aldarate metabolism_x000D_ ko01100 Metabolic pathways_x000D_ ko01120 Microbial metabolism in diverse environments	Carbohydrate transport and metabolism	0.00260054	0.000757047	29.1112	-4.052	0.293936	7.25409
K03478	chbG	chitin disaccharide deacetylase [EC:3.5.1.105]	Null	Function unknown	0.0036481	0.00110356	30.2502	-3.67223	0.276003	7.51594
K03481	glvR	RpiR family transcriptional regulator, glv operon transcriptional regulator	Null	Transcription	0.000799177	0.000358746	44.8895	-5.30163	0.46998	8.86481
K03484	scrR	LacI family transcriptional regulator, sucrose operon repressor	Null	Transcription	0.00652072	0.00176086	27.004	-3.08733	0.243906	7.90024
K03488	licT, bglG	beta-glucoside operon transcriptional antiterminator	Null	Transcription	0.00328614	0.00109338	33.2726	-3.85966	0.318143	8.24277
K03491	licR	lichenan operon transcriptional antiterminator	Null	Transcription	0.00257255	0.00113591	44.155	-4.31973	0.414382	9.59278
K03492	ydhQ	GntR family transcriptional regulator	Null	Transcription	0.000539303	0.00035554	65.9259	-5.8426	0.670583	11.4775
K03495	gidA, mnmG, MTO1	tRNA uridine 5-carboxymethylaminomethyl modification enzyme	Null	Translation, ribosomal structure and biogenesis	0.137601	0.00561392	4.07986	0.0124642	0.0516989	414.779
K03496	parA, soj	chromosome partitioning protein	Null	Cell motility	0.17179	0.0116038	6.75464	0.233115	0.0785676	33.7034
K03497	parB, spo0J	ParB family transcriptional regulator, chromosome partitioning protein	Null	Cell cycle control, cell division, chromosome partitioning	0.26613	0.0123941	4.65716	0.668606	0.0583908	8.73321
K03498	trkH, trkG, ktrB	trk system potassium uptake protein	Null	Inorganic ion transport and metabolism	0.135922	0.00671742	4.94212	-0.000640599	0.0488014	7618.08
K03499	trkA, ktrA	trk system potassium uptake protein	Null	Inorganic ion transport and metabolism	0.105387	0.00504453	4.78668	-0.254721	0.0488944	19.1953
K03500	rsmB, sun	16S rRNA (cytosine967-C5)-methyltransferase [EC:2.1.1.176]	Null	Translation, ribosomal structure and biogenesis	0.0658783	0.0047781	7.25292	-0.726257	0.0645807	8.89227
K03501	gidB, rsmG	16S rRNA (guanine527-N7)-methyltransferase [EC:2.1.1.170]	Null	Translation, ribosomal structure and biogenesis	0.0472883	0.00279047	5.90098	-1.06726	0.0619348	5.80314
K03502	umuC	DNA polymerase V	Null	Replication, recombination and repair	0.107686	0.00757154	7.03114	-0.235456	0.0688704	29.2498
K03503	umuD	DNA polymerase V [EC:3.4.21.-]	Null	Transcription, Signal transduction mechanisms	0.0031627	0.00103301	32.6624	-3.8098	0.314548	8.2563
K03517	nadA	quinolinate synthase [EC:2.5.1.72]	ko00760 Nicotinate and nicotinamide metabolism_x000D_ ko01100 Metabolic pathways	Coenzyme transport and metabolism	0.0228978	0.00376116	16.4259	-1.79828	0.17557	9.76323
K03518	coxS	aerobic carbon-monoxide dehydrogenase small subunit [EC:1.2.5.3]	Null	Energy production and conversion	0.0028331	0.000628376	22.1798	-3.89923	0.220744	5.66123
K03519	coxM, cutM	aerobic carbon-monoxide dehydrogenase medium subunit [EC:1.2.5.3]	Null	Energy production and conversion	0.00097645	0.000405149	41.492	-5.05958	0.435384	8.60514
K03520	coxL, cutL	aerobic carbon-monoxide dehydrogenase large subunit [EC:1.2.5.3]	Null	Energy production and conversion	0.000629467	0.000262836	41.7553	-5.5196	0.409679	7.42226
K03521	fixA, etfB	electron transfer flavoprotein beta subunit	Null	Energy production and conversion	0.0321857	0.00488399	15.1744	-1.45083	0.164602	11.3454
K03522	fixB, etfA	electron transfer flavoprotein alpha subunit	Null	Energy production and conversion	0.0397539	0.00620888	15.6183	-1.24041	0.16921	13.6414
K03523	bioY	biotin transport system substrate-specific component	ko02010 ABC transporters	Coenzyme transport and metabolism	0.0205753	0.00186129	9.04624	-1.89133	0.0842322	4.4536
K03524	birA	BirA family transcriptional regulator, biotin operon repressor / biotin---[acetyl-CoA-carboxylase] ligase [EC:6.3.4.15]	ko00780 Biotin metabolism_x000D_ ko01100 Metabolic pathways	Transcription	0.0464073	0.00238692	5.14341	-1.07508	0.0553731	5.15058
K03525	coaX	type III pantothenate kinase [EC:2.7.1.33]	ko00770 Pantothenate and CoA biosynthesis_x000D_ ko01100 Metabolic pathways	Coenzyme transport and metabolism	0.0501598	0.00270921	5.40116	-0.998444	0.0546161	5.47012
K03526	gcpE, ispG	(E)-4-hydroxy-3-methylbut-2-enyl-diphosphate synthase [EC:1.17.7.1 1.17.7.3]	ko00900 Terpenoid backbone biosynthesis_x000D_ ko01100 Metabolic pathways_x000D_ ko01110 Biosynthesis of secondary metabolites	Lipid transport and metabolism	0.0662734	0.00355428	5.36305	-0.719716	0.0635279	8.8268
K03527	ispH, lytB	4-hydroxy-3-methylbut-2-en-1-yl diphosphate reductase [EC:1.17.7.4]	ko00900 Terpenoid backbone biosynthesis_x000D_ ko01100 Metabolic pathways_x000D_ ko01110 Biosynthesis of secondary metabolites	Lipid transport and metabolism	0.0947894	0.0048492	5.11577	-0.360782	0.0343285	9.51504
K03529	smc	chromosome segregation protein	Null	Cell cycle control, cell division, chromosome partitioning	0.164457	0.0133002	8.08737	0.187203	0.076842	41.0475
K03530	hupB	DNA-binding protein HU-beta	Null	Replication, recombination and repair	0.0404046	0.00601237	14.8804	-1.22584	0.159032	12.9733
K03531	ftsZ	cell division protein FtsZ	ko04112 Cell cycle - Caulobacter	Cell cycle control, cell division, chromosome partitioning	0.0827939	0.00444704	5.37122	-0.496222	0.068498	13.8039
K03534	rhaM	L-rhamnose mutarotase [EC:5.1.3.32]	Null	Cell wall/membrane/envelope biogenesis	0.00636914	0.00104899	16.4699	-3.07447	0.172772	5.61958
K03536	rnpA	ribonuclease P protein component [EC:3.1.26.5]	Null	Translation, ribosomal structure and biogenesis	0.0291329	0.00181653	6.23533	-1.54284	0.0659272	4.27311
K03543	emrA	membrane fusion protein, multidrug efflux system	Null	Defense mechanisms	0.00838824	0.00328398	39.1499	-2.88348	0.445707	15.4573
K03544	clpX, CLPX	ATP-dependent Clp protease ATP-binding subunit ClpX	ko04112 Cell cycle - Caulobacter	Posttranslational modification, protein turnover, chaperones	0.0975053	0.00465439	4.77347	-0.332733	0.0582404	17.5037
K03545	tig	trigger factor	Null	Posttranslational modification, protein turnover, chaperones	0.102931	0.00424826	4.12727	-0.278414	0.0518296	18.616
K03546	sbcC, rad50	DNA repair protein SbcC/Rad50	Null	Replication, recombination and repair	0.0583462	0.0059056	10.1217	-0.856017	0.0984697	11.5032
K03547	sbcD, mre11	DNA repair protein SbcD/Mre11	Null	Replication, recombination and repair	0.0560902	0.00436806	7.78756	-0.889499	0.0774238	8.7042
K03548	perM	putative permease	Null	General function prediction only	0.0243134	0.00303809	12.4955	-1.72973	0.134561	7.77929
K03549	kup	KUP system potassium uptake protein	Null	Inorganic ion transport and metabolism	0.0089193	0.00435361	48.8111	-2.82863	0.454797	16.0783
K03550	ruvA	holliday junction DNA helicase RuvA [EC:3.6.4.12]	ko03440 Homologous recombination	Replication, recombination and repair	0.0411964	0.00208063	5.05052	-1.19405	0.0559578	4.68639
K03551	ruvB	holliday junction DNA helicase RuvB [EC:3.6.4.12]	ko03440 Homologous recombination	Replication, recombination and repair	0.0721601	0.0042799	5.93112	-0.635204	0.0623108	9.80957
K03553	recA	recombination protein RecA	ko03440 Homologous recombination	Replication, recombination and repair	0.0814116	0.00365148	4.48521	-0.512688	0.0560762	10.9377
K03555	mutS	DNA mismatch repair protein MutS	ko03430 Mismatch repair	Replication, recombination and repair	0.190499	0.006484	3.4037	0.337794	0.04961	14.6864
K03556	malT	LuxR family transcriptional regulator, maltose regulon positive regulatory protein	Null	Transcription	0.00491043	0.00158485	32.2751	-3.36386	0.278881	8.2905
K03558	cvpA	membrane protein required for colicin V production	Null	Function unknown	0.00197732	0.000877296	44.368	-4.33294	0.474685	10.9553
K03559	exbD	biopolymer transport protein ExbD	Null	Intracellular trafficking, secretion, and vesicular transport	0.0095707	0.00304502	31.8161	-2.70764	0.321585	11.8769
K03561	exbB	biopolymer transport protein ExbB	Null	Intracellular trafficking, secretion, and vesicular transport	0.0169793	0.00539134	31.7525	-2.13584	0.32311	15.128
K03562	tolQ	biopolymer transport protein TolQ	Null	Intracellular trafficking, secretion, and vesicular transport	0.000390129	0.000188194	48.2388	-6.01837	0.570608	9.48111
K03563	csrA	carbon storage regulator	ko02020 Two-component system_x000D_ ko02025 Biofilm formation - Pseudomonas aeruginosa_x000D_ ko02026 Biofilm formation - Escherichia coli_x000D_ ko05111 Biofilm formation - Vibrio cholerae	Signal transduction mechanisms	0.00305506	0.000965232	31.5946	-3.85551	0.321108	8.32853
K03564	BCP, PRXQ, DOT5	thioredoxin-dependent peroxiredoxin [EC:1.11.1.24]	Null	Posttranslational modification, protein turnover, chaperones	0.0087115	0.00186534	21.4124	-2.77025	0.222202	8.02103
K03565	recX	regulatory protein	Null	Posttranslational modification, protein turnover, chaperones	0.0339236	0.00167563	4.93944	-1.38824	0.0606342	4.3677
K03566	gcvA	LysR family transcriptional regulator, glycine cleavage system transcriptional activator	ko02026 Biofilm formation - Escherichia coli	Transcription	0.00350344	0.0010681	30.4872	-3.70454	0.310533	8.3825
K03567	gcvR	glycine cleavage system transcriptional repressor	ko02026 Biofilm formation - Escherichia coli	Amino acid transport and metabolism	0.000229276	0.000119097	51.9448	-6.53572	0.593951	9.08777
K03568	tldD	TldD protein	Null	General function prediction only	0.0308926	0.0052097	16.8639	-1.49623	0.172834	11.5513
K03569	mreB	rod shape-determining protein MreB and related proteins	Null	Cell cycle control, cell division, chromosome partitioning	0.092202	0.00393992	4.27314	-0.388617	0.0494194	12.7167
K03570	mreC	rod shape-determining protein MreC	Null	Cell cycle control, cell division, chromosome partitioning	0.0435384	0.00246889	5.67061	-1.14103	0.0740376	6.48865
K03571	mreD	rod shape-determining protein MreD	Null	Cell wall/membrane/envelope biogenesis	0.00654175	0.00140634	21.4978	-3.05901	0.224661	7.34426
K03572	mutL	DNA mismatch repair protein MutL	ko03430 Mismatch repair	Replication, recombination and repair	0.111591	0.0049284	4.41648	-0.198984	0.0525805	26.4244
K03573	mutH	DNA mismatch repair protein MutH	ko03430 Mismatch repair	Replication, recombination and repair	0.00413596	0.00145186	35.1033	-3.55175	0.327678	9.22582
K03574	mutT, NUDT15, MTH2	8-oxo-dGTP diphosphatase [EC:3.6.1.55]	Null	Defense mechanisms	0.0897824	0.00704297	7.84449	-0.419566	0.0828858	19.7551
K03575	mutY	A/G-specific adenine glycosylase [EC:3.2.2.31]	ko03410 Base excision repair	Replication, recombination and repair	0.0415389	0.00384401	9.254	-1.18888	0.0961063	8.08375
K03576	metR	LysR family transcriptional regulator, regulator for metE and metH	Null	Transcription	0.00104642	0.000412519	39.4218	-4.98169	0.338901	6.80295
K03577	acrR, smeT	TetR/AcrR family transcriptional regulator, acrAB operon repressor	Null	Transcription	0.00866157	0.00242499	27.9971	-2.78664	0.264876	9.50521
K03578	hrpA	ATP-dependent helicase HrpA [EC:3.6.4.13]	Null	Translation, ribosomal structure and biogenesis	0.00723351	0.00296472	40.9859	-3.01017	0.394003	13.089
K03579	hrpB	ATP-dependent helicase HrpB [EC:3.6.4.13]	Null	Translation, ribosomal structure and biogenesis	0.00378722	0.00335949	88.7061	-3.96874	0.949862	23.9336
K03580	hepA	ATP-dependent helicase HepA [EC:3.6.4.-]	Null	Transcription, Replication, recombination and repair	0.0118435	0.00231627	19.5573	-2.45821	0.194167	7.89871
K03581	recD	exodeoxyribonuclease V alpha subunit [EC:3.1.11.5]	ko03440 Homologous recombination	Replication, recombination and repair	0.147648	0.0111056	7.52165	0.0802141	0.0806257	100.513
K03582	recB	exodeoxyribonuclease V beta subunit [EC:3.1.11.5]	ko03440 Homologous recombination	Replication, recombination and repair	0.00283156	0.00310211	109.555	-4.12065	0.656773	15.9386
K03583	recC	exodeoxyribonuclease V gamma subunit [EC:3.1.11.5]	ko03440 Homologous recombination	Replication, recombination and repair	0.000943306	0.000422533	44.7927	-5.08606	0.464723	9.13719
K03584	recO	DNA repair protein RecO (recombination protein O)	ko03440 Homologous recombination	Replication, recombination and repair	0.0432642	0.00203617	4.70636	-1.14568	0.0604803	5.27898
K03585	acrA, mexA, adeI, smeD, mtrC, cmeA	membrane fusion protein, multidrug efflux system	ko01501 beta-Lactam resistance_x000D_ ko01503 Cationic antimicrobial peptide (CAMP) resistance	Cell wall/membrane/envelope biogenesis, Defense mechanisms	0.0406219	0.0134066	33.0034	-1.26939	0.334868	26.3803
K03587	ftsI	cell division protein FtsI (penicillin-binding protein 3) [EC:3.4.16.4]	ko00550 Peptidoglycan biosynthesis_x000D_ ko01501 beta-Lactam resistance	Cell cycle control, cell division, chromosome partitioning, Cell wall/membrane/envelope biogenesis	0.0243847	0.00700642	28.7329	-1.77487	0.296768	16.7205
K03588	ftsW, spoVE	cell division protein FtsW	ko04112 Cell cycle - Caulobacter	Cell cycle control, cell division, chromosome partitioning	0.105675	0.00431219	4.08062	-0.251883	0.0551439	21.8927
K03589	ftsQ	cell division protein FtsQ	ko04112 Cell cycle - Caulobacter	Cell cycle control, cell division, chromosome partitioning	0.0329546	0.00247173	7.50041	-1.41907	0.0902951	6.363
K03590	ftsA	cell division protein FtsA	ko04112 Cell cycle - Caulobacter	Cell cycle control, cell division, chromosome partitioning	0.024527	0.00523075	21.3265	-1.73629	0.237242	13.6637
K03592	pmbA	PmbA protein	Null	General function prediction only	0.0257292	0.00473379	18.3986	-1.68212	0.192763	11.4595
K03593	mrp, NUBPL	ATP-binding protein involved in chromosome partitioning	Null	Cell cycle control, cell division, chromosome partitioning	0.0445698	0.00413447	9.27641	-1.11893	0.0964389	8.61888
K03594	bfr	bacterioferritin [EC:1.16.3.1]	ko00860 Porphyrin and chlorophyll metabolism	Inorganic ion transport and metabolism	0.00499759	0.00147765	29.5673	-3.34546	0.297208	8.88391
K03595	era, ERAL1	GTPase	Null	Translation, ribosomal structure and biogenesis	0.0581975	0.00330747	5.68318	-0.849618	0.0628115	7.39291
K03596	lepA	GTP-binding protein LepA	ko05134 Legionellosis	Translation, ribosomal structure and biogenesis	0.119178	0.00443083	3.71782	-0.131197	0.0485286	36.989
K03601	xseA	exodeoxyribonuclease VII large subunit [EC:3.1.11.6]	ko03430 Mismatch repair	Replication, recombination and repair	0.0691496	0.00290062	4.1947	-0.677166	0.0552955	8.16572
K03602	xseB	exodeoxyribonuclease VII small subunit [EC:3.1.11.6]	ko03430 Mismatch repair	Replication, recombination and repair	0.016019	0.00100881	6.2976	-2.14076	0.0774148	3.61623
K03604	purR	LacI family transcriptional regulator, purine nucleotide synthesis repressor	Null	Transcription	0.00554723	0.00176441	31.8071	-3.25055	0.311035	9.56868
K03605	hyaD, hybD	hydrogenase maturation protease [EC:3.4.23.-]	Null	Energy production and conversion	0.000657947	0.000426153	64.7701	-5.52845	0.580643	10.5028
K03606	wcaJ	putative colanic acid biosysnthesis UDP-glucose lipid carrier transferase	ko05111 Biofilm formation - Vibrio cholerae	Cell wall/membrane/envelope biogenesis	0.0545465	0.00643234	11.7924	-0.919426	0.133343	14.5029
K03608	minE	cell division topological specificity factor	Null	Cell cycle control, cell division, chromosome partitioning	0.00562832	0.00152415	27.0801	-3.22649	0.258474	8.01099
K03609	minD	septum site-determining protein MinD	Null	Cell cycle control, cell division, chromosome partitioning	0.0321538	0.00343094	10.6704	-1.44813	0.10923	7.54279
K03610	minC	septum site-determining protein MinC	Null	Cell cycle control, cell division, chromosome partitioning	0.00948394	0.00199356	21.0204	-2.68447	0.212385	7.91161
K03611	dsbB	protein dithiol:quinone oxidoreductase [EC:1.8.5.9]	Null	Posttranslational modification, protein turnover, chaperones	0.000600922	0.000276936	46.0853	-5.58324	0.548334	9.82107
K03612	rnfG	Na+-translocating ferredoxin:NAD+ oxidoreductase subunit G	Null	Energy production and conversion	0.0299548	0.00438957	14.654	-1.52167	0.154283	10.1391
K03613	rnfE	Na+-translocating ferredoxin:NAD+ oxidoreductase subunit E	Null	Energy production and conversion	0.0383699	0.00335862	8.75326	-1.26803	0.0895646	7.06329
K03614	rnfD	Na+-translocating ferredoxin:NAD+ oxidoreductase subunit D [EC:7.2.1.2]	Null	Energy production and conversion	0.0502884	0.00413516	8.22288	-0.996668	0.0857916	8.60784
K03615	rnfC	Na+-translocating ferredoxin:NAD+ oxidoreductase subunit C [EC:7.2.1.2]	Null	Energy production and conversion	0.0733102	0.00625615	8.5338	-0.619993	0.0849614	13.7036
K03616	rnfB	Na+-translocating ferredoxin:NAD+ oxidoreductase subunit B [EC:7.2.1.2]	Null	Energy production and conversion	0.0409255	0.00371008	9.06546	-1.20378	0.091729	7.62008
K03617	rnfA	Na+-translocating ferredoxin:NAD+ oxidoreductase subunit A	Null	Energy production and conversion	0.0366926	0.00327443	8.92396	-1.31317	0.0873426	6.6513
K03620	hyaC	Ni/Fe-hydrogenase 1 B-type cytochrome subunit	ko02020 Two-component system	Energy production and conversion	0.00110645	0.000620899	56.1164	-4.96815	0.53011	10.6702
K03621	plsX	phosphate acyltransferase [EC:2.3.1.274]	ko00561 Glycerolipid metabolism_x000D_ ko01100 Metabolic pathways_x000D_ ko01110 Biosynthesis of secondary metabolites	Lipid transport and metabolism	0.0577856	0.00387127	6.69937	-0.856726	0.0635387	7.41645
K03623	yhcO	ribonuclease inhibitor	Null	Transcription	0.00536102	0.00112582	21.0002	-3.25736	0.210395	6.45908
K03624	greA	transcription elongation factor GreA	Null	Transcription	0.0507898	0.00238778	4.70131	-0.985279	0.0551623	5.59864
K03625	nusB	transcription antitermination protein NusB	Null	Transcription	0.0357862	0.00237167	6.62733	-1.33643	0.0816097	6.10654
K03627	MBF1	putative transcription factor	Null	Translation, ribosomal structure and biogenesis	0.000371737	0.000256446	68.9859	-6.14531	0.658539	10.7161
K03628	rho	transcription termination factor Rho	ko03018 RNA degradation	Transcription	0.0492218	0.00628081	12.7602	-1.02272	0.142405	13.9241
K03629	recF	DNA replication and repair protein RecF	ko03440 Homologous recombination	Replication, recombination and repair	0.0814551	0.00411877	5.05649	-0.514219	0.0559468	10.8799
K03630	radC	DNA repair protein RadC	Null	Replication, recombination and repair	0.0658584	0.00452103	6.86478	-0.726335	0.0797713	10.9827
K03631	recN	DNA repair protein RecN (Recombination protein N)	Null	Replication, recombination and repair	0.0887807	0.00363268	4.09175	-0.426138	0.0499754	11.7275
K03634	lolA	outer membrane lipoprotein carrier protein	Null	Cell wall/membrane/envelope biogenesis	0.000344051	0.000289102	84.0288	-6.19445	0.594396	9.59563
K03635	MOCS2B, moaE	molybdopterin synthase catalytic subunit [EC:2.8.1.12]	ko00790 Folate biosynthesis_x000D_ ko01100 Metabolic pathways_x000D_ ko04122 Sulfur relay system	Coenzyme transport and metabolism	0.000570072	0.00032249	56.57	-5.58509	0.449599	8.04998
K03636	moaD, cysO	sulfur-carrier protein	ko04122 Sulfur relay system	Coenzyme transport and metabolism	0.000235757	9.31944e-05	39.5299	-6.44956	0.402024	6.23336
K03637	moaC, CNX3	cyclic pyranopterin monophosphate synthase [EC:4.6.1.17]	ko00790 Folate biosynthesis_x000D_ ko01100 Metabolic pathways_x000D_ ko04122 Sulfur relay system	Coenzyme transport and metabolism	0.00348109	0.000931564	26.7607	-3.73873	0.253767	6.78751
K03639	moaA, CNX2	GTP 3',8-cyclase [EC:4.1.99.22]	ko00790 Folate biosynthesis_x000D_ ko01100 Metabolic pathways_x000D_ ko04122 Sulfur relay system	Coenzyme transport and metabolism	0.0189913	0.00281627	14.8292	-1.98445	0.162215	8.17433
K03640	pal	peptidoglycan-associated lipoprotein	Null	Cell wall/membrane/envelope biogenesis	0.0121991	0.00470437	38.5634	-2.49741	0.423205	16.9457
K03641	tolB	TolB protein	Null	Intracellular trafficking, secretion, and vesicular transport	0.00190899	0.00086564	45.3455	-4.36919	0.467427	10.6982
K03642	rlpA	rare lipoprotein A	Null	Cell wall/membrane/envelope biogenesis	0.00212345	0.00123511	58.1653	-4.33251	0.601965	13.8941
K03644	lipA, LIAS, LIP1, LIP5	lipoyl synthase [EC:2.8.1.8]	ko00785 Lipoic acid metabolism_x000D_ ko01100 Metabolic pathways	Coenzyme transport and metabolism	0.00580714	0.00205024	35.3055	-3.22431	0.379726	11.777
K03646	tolA	colicin import membrane protein	Null	Cell wall/membrane/envelope biogenesis	0.000645928	0.000266975	41.332	-5.42651	0.417499	7.69369
K03648	UNG, UDG	uracil-DNA glycosylase [EC:3.2.2.27]	ko03410 Base excision repair_x000D_ ko05340 Primary immunodeficiency	Replication, recombination and repair	0.0287775	0.00360846	12.5392	-1.55945	0.135419	8.68381
K03649	mug	double-stranded uracil-DNA glycosylase [EC:3.2.2.28]	ko03410 Base excision repair	Replication, recombination and repair	0.0108143	0.00155863	14.4127	-2.54756	0.145162	5.69806
K03650	mnmE, trmE, MSS1	tRNA modification GTPase [EC:3.6.-.-]	Null	Translation, ribosomal structure and biogenesis	0.099719	0.00484009	4.85373	-0.311183	0.054431	17.4917
K03651	cpdA	3',5'-cyclic-AMP phosphodiesterase [EC:3.1.4.53]	ko00230 Purine metabolism_x000D_ ko01100 Metabolic pathways_x000D_ ko02025 Biofilm formation - Pseudomonas aeruginosa	Signal transduction mechanisms	0.00238127	0.00099373	41.731	-4.1224	0.392918	9.53129
K03652	MPG	DNA-3-methyladenine glycosylase [EC:3.2.2.21]	ko03410 Base excision repair	Replication, recombination and repair	0.0147289	0.00231589	15.7234	-2.23469	0.168077	7.52126
K03654	recQ	ATP-dependent DNA helicase RecQ [EC:3.6.4.12]	ko03018 RNA degradation	Replication, recombination and repair	0.0844564	0.0134349	15.9075	-0.493141	0.168959	34.2619
K03655	recG	ATP-dependent DNA helicase RecG [EC:3.6.4.12]	ko03440 Homologous recombination	Replication, recombination and repair	0.370716	0.0266096	7.17789	1.00136	0.0912308	9.11067
K03656	rep	ATP-dependent DNA helicase Rep [EC:3.6.4.12]	Null	Replication, recombination and repair	0.000520166	0.000412931	79.3844	-5.79075	0.612517	10.5775
K03657	uvrD, pcrA	DNA helicase II / ATP-dependent DNA helicase PcrA [EC:3.6.4.12]	ko03420 Nucleotide excision repair_x000D_ ko03430 Mismatch repair	Replication, recombination and repair	0.279563	0.0119183	4.26317	0.721182	0.0507273	7.03391
K03658	helD	DNA helicase IV [EC:3.6.4.12]	Null	Replication, recombination and repair	0.0171731	0.00415564	24.1986	-2.10716	0.255147	12.1086
K03660	OGG1	N-glycosylase/DNA lyase [EC:3.2.2.- 4.2.99.18]	ko03410 Base excision repair	Replication, recombination and repair	0.0209438	0.00285781	13.6451	-1.88117	0.136158	7.2379
K03664	smpB	SsrA-binding protein	Null	Posttranslational modification, protein turnover, chaperones	0.0323326	0.00182934	5.65787	-1.43778	0.0629079	4.37534
K03665	hflX	GTPase	Null	Translation, ribosomal structure and biogenesis	0.0666997	0.00439117	6.58349	-0.713612	0.0727102	10.189
K03666	hfq	host factor-I protein	ko02024 Quorum sensing_x000D_ ko03018 RNA degradation_x000D_ ko05111 Biofilm formation - Vibrio cholerae	Signal transduction mechanisms	0.00794603	0.00142546	17.9392	-2.85283	0.172334	6.04082
K03667	hslU	ATP-dependent HslUV protease ATP-binding subunit HslU	Null	Posttranslational modification, protein turnover, chaperones	0.0156128	0.00428755	27.4618	-2.21835	0.287596	12.9644
K03671	trxA	thioredoxin 1	ko04621 NOD-like receptor signaling pathway_x000D_ ko05012 Parkinson disease_x000D_ ko05132 Salmonella infection_x000D_ ko05418 Fluid shear stress and atherosclerosis	Posttranslational modification, protein turnover, chaperones	0.0461237	0.00495102	10.7342	-1.08569	0.117285	10.8028
[truncated: 2,355 more rows]
