# Supplementary material for: Comprehensive functional core microbiome comparison in genetically obese and lean hosts under the same environment
Source: Commun Biol. 2021 Nov 1;4:1246. doi: 10.1038/s42003-021-02784-w (PMC8560826; doi:10.1038/s42003-021-02784-w)
Supplement: Supplementary file 5 — Supplementary Data 2 [file 42003_2021_2784_MOESM5_ESM.xlsx]

## Sheet: Supplementary Data 2
Supplementary Data 2. Parameters from the Partial Least Squares Discriminant analysis model between obese and lean lines by using 240 microbial gene additive-log ratio
transformed abundances. The model presented a misclassification rate of 0%, and a cross-validation misclassification rate of 5%.
KEGG	Name	KEGG Definition	KEGG Ptahway	COG cluster	VIP1	Regression Coeff.	cvSE2
K00334	nuoE	NADH-quinone oxidoreductase subunit E [EC:7.1.1.2]	ko00190 Oxidative phosphorylation_x000D_ ko01100 Metabolic pathways	Energy production and conversion	1.25625	0.025786	0.0281132
K21929	udg	uracil-DNA glycosylase [EC:3.2.2.27]	ko03410 Base excision repair	Replication, recombination and repair	1.25426	0.000234527	0.0324198
K01478	arcA	arginine deiminase [EC:3.5.3.6]	ko00220 Arginine biosynthesis_x000D_ ko01100 Metabolic pathways_x000D_ ko01110 Biosynthesis of secondary metabolites	Amino acid transport and metabolism	1.22677	-0.0506394	0.041174
K04744	lptD, imp, ostA	LPS-assembly protein	Null	Cell wall/membrane/envelope biogenesis	1.21212	0.0147388	0.0220723
K11962	urtD	urea transport system ATP-binding protein	ko02010 ABC transporters	Amino acid transport and metabolism	1.21102	-0.0362616	0.0497655
K22278	pgdA	peptidoglycan-N-acetylglucosamine deacetylase [EC:3.5.1.104]	Null	Carbohydrate transport and metabolism, Cell wall/membrane/envelope biogenesis	1.20909	0.0376373	0.0513088
K00220	tyrC	cyclohexadieny/prephenate dehydrogenase [EC:1.3.1.43 1.3.1.12]	ko00400 Phenylalanine, tyrosine and tryptophan biosynthesis_x000D_ ko00401 Novobiocin biosynthesis_x000D_ ko01100 Metabolic pathways_x000D_ ko01110 Biosynthesis of secondary metabolites_x000D_ ko01230 Biosynthesis of amino acids	Amino acid transport and metabolism	1.20255	0.019461	0.0227419
K19411	mcsA	protein arginine kinase activator	Null	Posttranslational modification, protein turnover, chaperones	1.20142	0.00852836	0.0366915
K03276	waaR, waaT, rfaJ	UDP-glucose/galactose:(glucosyl)LPS alpha-1,2-glucosyl/galactosyltransferase [EC:2.4.1.-]	ko00540 Lipopolysaccharide biosynthesis_x000D_ ko01100 Metabolic pathways	Cell wall/membrane/envelope biogenesis	1.20086	0.0452301	0.0625692
K03578	hrpA	ATP-dependent helicase HrpA [EC:3.6.4.13]	Null	Translation, ribosomal structure and biogenesis	1.1934	-0.0024887	0.0232434
K00390	cysH	phosphoadenosine phosphosulfate reductase [EC:1.8.4.8 1.8.4.10]	ko00920 Sulfur metabolism_x000D_ ko01100 Metabolic pathways_x000D_ ko01120 Microbial metabolism in diverse environments	Amino acid transport and metabolism, Coenzyme transport and metabolism	1.19092	0.0401783	0.0387769
K01051	E3.1.1.11	pectinesterase [EC:3.1.1.11]	ko00040 Pentose and glucuronate interconversions_x000D_ ko01100 Metabolic pathways_x000D_ ko02020 Two-component system	Null	1.18264	0.036183	0.0539737
K13547	btrR, neoB, kanB	L-glutamine:2-deoxy-scyllo-inosose/3-amino-2,3-dideoxy-scyllo-inosose aminotransferase [EC:2.6.1.100 2.6.1.101]	ko00524 Neomycin, kanamycin and gentamicin biosynthesis_x000D_ ko01110 Biosynthesis of secondary metabolites	Null	1.16976	-0.0476251	0.0360497
K06969	rlmI	23S rRNA (cytosine1962-C5)-methyltransferase [EC:2.1.1.191]	Null	Translation, ribosomal structure and biogenesis	1.16817	0.0142088	0.0271063
K06909	xtmB	phage terminase large subunit	Null	Mobilome: prophages, transposons	1.16062	0.0309946	0.0245608
K01414	prlC	oligopeptidase A [EC:3.4.24.70]	Null	Posttranslational modification, protein turnover, chaperones	1.16032	0.00337021	0.0213401
K02453	gspD	general secretion pathway protein D	ko03070 Bacterial secretion system_x000D_ ko05111 Biofilm formation - Vibrio cholerae	Intracellular trafficking, secretion, and vesicular transport	1.15708	-0.00209346	0.0298625
K06168	miaB	tRNA-2-methylthio-N6-dimethylallyladenosine synthase [EC:2.8.4.3]	Null	Translation, ribosomal structure and biogenesis	1.15328	-0.0078364	0.0351763
K18336	lra6	2,4-didehydro-3-deoxy-L-rhamnonate hydrolase [EC:3.7.1.26]	ko00051 Fructose and mannose metabolism_x000D_ ko01100 Metabolic pathways_x000D_ ko01120 Microbial metabolism in diverse environments	Secondary metabolites biosynthesis, transport and catabolism	1.1511	0.0403122	0.0509457
K08311	nudH	putative (di)nucleoside polyphosphate hydrolase [EC:3.6.1.-]	ko03018 RNA degradation	Defense mechanisms	1.14782	0.0205499	0.0181269
K13895	yejE	microcin C transport system permease protein	ko02010 ABC transporters	Amino acid transport and metabolism	1.14326	0.0126913	0.0241409
K05939	aas	acyl-[acyl-carrier-protein]-phospholipid O-acyltransferase / long-chain-fatty-acid--[acyl-carrier-protein] ligase [EC:2.3.1.40 6.2.1.20]	ko00071 Fatty acid degradation_x000D_ ko00564 Glycerophospholipid metabolism	Lipid transport and metabolism	1.1429	0.00845978	0.0261855
K00254	DHODH, pyrD	dihydroorotate dehydrogenase [EC:1.3.5.2]	ko00240 Pyrimidine metabolism_x000D_ ko01100 Metabolic pathways	Null	1.12588	-0.0138407	0.0335445
K14682	argAB	amino-acid N-acetyltransferase [EC:2.3.1.1]	ko00220 Arginine biosynthesis_x000D_ ko01100 Metabolic pathways_x000D_ ko01110 Biosynthesis of secondary metabolites_x000D_ ko01210 2-Oxocarboxylic acid metabolism_x000D_ ko01230 Biosynthesis of amino acids	Amino acid transport and metabolism	1.1258	0.00458001	0.0246352
K01137	GNS	N-acetylglucosamine-6-sulfatase [EC:3.1.6.14]	ko00531 Glycosaminoglycan degradation_x000D_ ko01100 Metabolic pathways_x000D_ ko04142 Lysosome	Null	1.12534	0.0235861	0.0150863
K13894	yejB	microcin C transport system permease protein	ko02010 ABC transporters	Amino acid transport and metabolism	1.12523	0.00683251	0.0285322
K07791	dcuA	anaerobic C4-dicarboxylate transporter DcuA	Null	Carbohydrate transport and metabolism	1.11963	0.0303595	0.0673557
K07129	K07129	uncharacterized protein	Null	Function unknown	1.119	0.0343603	0.0170179
K07462	recJ	single-stranded-DNA-specific exonuclease [EC:3.1.-.-]	ko03410 Base excision repair_x000D_ ko03430 Mismatch repair_x000D_ ko03440 Homologous recombination	Replication, recombination and repair	1.11457	0.000339009	0.0470508
K09820	ABC.MN.A	manganese/iron transport system ATP-binding protein	Null	Inorganic ion transport and metabolism	1.10869	-0.00797926	0.0342884
K13893	yejA	microcin C transport system substrate-binding protein	ko02010 ABC transporters	Amino acid transport and metabolism	1.10609	-0.0062261	0.0365325
K02558	mpl	UDP-N-acetylmuramate: L-alanyl-gamma-D-glutamyl-meso-diaminopimelate ligase [EC:6.3.2.45]	Null	Cell wall/membrane/envelope biogenesis	1.10548	0.00138124	0.0186677
K07677	rcsC	two-component system, NarL family, capsular synthesis sensor histidine kinase RcsC [EC:2.7.13.3]	ko02020 Two-component system_x000D_ ko02026 Biofilm formation - Escherichia coli	Null	1.10156	-0.0347727	0.0376591
K09007	folE2	GTP cyclohydrolase IB [EC:3.5.4.16]	ko00790 Folate biosynthesis_x000D_ ko01100 Metabolic pathways	Coenzyme transport and metabolism	1.09829	0.0109319	0.0241861
K07239	TC.HME	heavy-metal exporter, HME family	Null	Inorganic ion transport and metabolism	1.09567	-0.00351325	0.0191057
K07397	yhfA	putative redox protein	Null	General function prediction only	1.09381	0.000707421	0.0295475
K09814	hrtA	hemin transport system ATP-binding protein [EC:3.6.3.-]	ko02010 ABC transporters	Cell wall/membrane/envelope biogenesis	1.09177	-0.00788264	0.0322766
K01903	sucC	succinyl-CoA synthetase beta subunit [EC:6.2.1.5]	ko00020 Citrate cycle (TCA cycle)_x000D_ ko00640 Propanoate metabolism_x000D_ ko00660 C5-Branched dibasic acid metabolism_x000D_ ko00720 Carbon fixation pathways in prokaryotes_x000D_ ko01100 Metabolic pathways_x000D_ ko01110 Biosynthesis of secondary metabolites_x000D_ ko01120 Microbial metabolism in diverse environments_x000D_ ko01200 Carbon metabolism	Energy production and conversion	1.09056	0.0369562	0.0519624
K02291	crtB	15-cis-phytoene synthase [EC:2.5.1.32]	ko00906 Carotenoid biosynthesis_x000D_ ko01100 Metabolic pathways_x000D_ ko01110 Biosynthesis of secondary metabolites	Lipid transport and metabolism	1.08955	0.00271223	0.0220899
K18369	adh2	alcohol dehydrogenase [EC:1.1.1.-]	ko00640 Propanoate metabolism_x000D_ ko01100 Metabolic pathways	Amino acid transport and metabolism, General function prediction only	1.08737	0.0255883	0.046834
K07719	ycbB, glnL	two-component system, response regulator YcbB	ko02020 Two-component system	Null	1.08734	-0.0405797	0.0256686
K02050	ABC.SN.P	NitT/TauT family transport system permease protein	Null	Inorganic ion transport and metabolism	1.0856	0.0240956	0.033536
K00086	dhaT	1,3-propanediol dehydrogenase [EC:1.1.1.202]	ko00561 Glycerolipid metabolism_x000D_ ko00640 Propanoate metabolism_x000D_ ko01100 Metabolic pathways	Energy production and conversion	1.08452	0.0396698	0.0290989
K00830	AGXT	alanine-glyoxylate transaminase / serine-glyoxylate transaminase / serine-pyruvate transaminase [EC:2.6.1.44 2.6.1.45 2.6.1.51]	ko00250 Alanine, aspartate and glutamate metabolism_x000D_ ko00260 Glycine, serine and threonine metabolism_x000D_ ko00630 Glyoxylate and dicarboxylate metabolism_x000D_ ko00680 Methane metabolism_x000D_ ko01100 Metabolic pathways_x000D_ ko01110 Biosynthesis of secondary metabolites_x000D_ ko01120 Microbial metabolism in diverse environments_x000D_ ko01200 Carbon metabolism_x000D_ ko04146 Peroxis…	Null	1.0841	0.0112727	0.0413654
K19976	mntB	manganese transport system permease protein	ko02010 ABC transporters	Inorganic ion transport and metabolism	1.0812	0.02059	0.0229341
K03106	SRP54, ffh	signal recognition particle subunit SRP54 [EC:3.6.5.4]	ko02024 Quorum sensing_x000D_ ko03060 Protein export_x000D_ ko03070 Bacterial secretion system	Intracellular trafficking, secretion, and vesicular transport	1.08071	0.00225834	0.0373217
K00801	FDFT1	farnesyl-diphosphate farnesyltransferase [EC:2.5.1.21]	ko00100 Steroid biosynthesis_x000D_ ko00909 Sesquiterpenoid and triterpenoid biosynthesis_x000D_ ko01100 Metabolic pathways_x000D_ ko01110 Biosynthesis of secondary metabolites	Lipid transport and metabolism	1.07721	0.0083466	0.0229944
K03559	exbD	biopolymer transport protein ExbD	Null	Intracellular trafficking, secretion, and vesicular transport	1.07629	-0.0131096	0.0191445
K03624	greA	transcription elongation factor GreA	Null	Transcription	1.07557	0.014577	0.0517578
K01911	menE	O-succinylbenzoic acid---CoA ligase [EC:6.2.1.26]	ko00130 Ubiquinone and other terpenoid-quinone biosynthesis_x000D_ ko01100 Metabolic pathways_x000D_ ko01110 Biosynthesis of secondary metabolites	Lipid transport and metabolism, Secondary metabolites biosynthesis, transport and catabolism	1.07541	0.0277451	0.0397954
K07267	oprB	porin	Null	Cell wall/membrane/envelope biogenesis	1.07385	0.0299985	0.0288635
K19689	ampS, pepS, ampT	aminopeptidase [EC:3.4.11.-]	Null	Amino acid transport and metabolism	1.0729	0.00588027	0.042094
K03820	lnt	apolipoprotein N-acyltransferase [EC:2.3.1.269]	Null	Cell wall/membrane/envelope biogenesis	1.07015	0.000181587	0.0218431
K04066	priA	primosomal protein N' (replication factor Y) (superfamily II helicase) [EC:3.6.4.-]	ko03440 Homologous recombination	Replication, recombination and repair	1.06847	-0.0199657	0.0259041
K03631	recN	DNA repair protein RecN (Recombination protein N)	Null	Replication, recombination and repair	1.06842	-0.0144904	0.0383924
K06881	nrnA	bifunctional oligoribonuclease and PAP phosphatase NrnA [EC:3.1.3.7 3.1.13.3]	ko00920 Sulfur metabolism_x000D_ ko01100 Metabolic pathways_x000D_ ko01120 Microbial metabolism in diverse environments	Nucleotide transport and metabolism	1.06706	0.000906062	0.0398661
K21055	E3.1.3.103	3-deoxy-D-glycero-D-galacto-nononate 9-phosphatase [EC:3.1.3.103]	Null	Null	1.06354	0.0427597	0.066832
K17948	nanM	N-acetylneuraminate epimerase [EC:5.1.3.24]	Null	Cell wall/membrane/envelope biogenesis	1.0632	0.0233851	0.0447769
K02856	rhaT	L-rhamnose-H+ transport protein	Null	Carbohydrate transport and metabolism, Amino acid transport and metabolism, General function prediction only	1.06261	0.0313922	0.0441664
K06019	ppaX	pyrophosphatase PpaX [EC:3.6.1.1]	ko00190 Oxidative phosphorylation	Energy production and conversion	1.06181	0.0437952	0.0455231
K22224	acdB	acetate---CoA ligase (ADP-forming) subunit beta [EC:6.2.1.13]	ko00010 Glycolysis / Gluconeogenesis_x000D_ ko00620 Pyruvate metabolism_x000D_ ko00640 Propanoate metabolism_x000D_ ko01100 Metabolic pathways_x000D_ ko01120 Microbial metabolism in diverse environments	Energy production and conversion	1.06155	0.00209298	0.0279113
K01905	acdA	acetate---CoA ligase (ADP-forming) subunit alpha [EC:6.2.1.13]	ko00010 Glycolysis / Gluconeogenesis_x000D_ ko00620 Pyruvate metabolism_x000D_ ko00640 Propanoate metabolism_x000D_ ko01100 Metabolic pathways_x000D_ ko01120 Microbial metabolism in diverse environments	Energy production and conversion	1.06096	0.000887774	0.0258098
K02456	gspG	general secretion pathway protein G	ko03070 Bacterial secretion system_x000D_ ko05111 Biofilm formation - Vibrio cholerae	Cell motility, Intracellular trafficking, secretion, and vesicular transport, Extracellular structures	1.06022	0.00889925	0.0382261
K10800	SMUG1	single-strand selective monofunctional uracil DNA glycosylase [EC:3.2.2.-]	ko03410 Base excision repair	Null	1.05979	-0.0117093	0.0368326
K07276	K07276	uncharacterized protein	Null	Cell cycle control, cell division, chromosome partitioning	1.05876	0.00984527	0.0285169
K03684	rnd	ribonuclease D [EC:3.1.13.5]	Null	Translation, ribosomal structure and biogenesis	1.05829	-0.00469029	0.0363647
K03526	gcpE, ispG	(E)-4-hydroxy-3-methylbut-2-enyl-diphosphate synthase [EC:1.17.7.1 1.17.7.3]	ko00900 Terpenoid backbone biosynthesis_x000D_ ko01100 Metabolic pathways_x000D_ ko01110 Biosynthesis of secondary metabolites	Lipid transport and metabolism	1.05767	0.0157973	0.0347217
K00332	nuoC	NADH-quinone oxidoreductase subunit C [EC:7.1.1.2]	ko00190 Oxidative phosphorylation_x000D_ ko01100 Metabolic pathways	Energy production and conversion	1.05664	0.00664185	0.0388033
K00156	poxB	pyruvate dehydrogenase (quinone) [EC:1.2.5.1]	ko00620 Pyruvate metabolism_x000D_ ko01100 Metabolic pathways	Amino acid transport and metabolism, Coenzyme transport and metabolism	1.05307	0.00130603	0.0309083
K09949	K09949	uncharacterized protein	Null	Function unknown	1.05295	0.0145428	0.0321506
K01894	gluQ	glutamyl-Q tRNA(Asp) synthetase [EC:6.1.1.-]	Null	Null	1.0519	0.00800908	0.0269542
K01439	dapE	succinyl-diaminopimelate desuccinylase [EC:3.5.1.18]	ko00300 Lysine biosynthesis_x000D_ ko01100 Metabolic pathways_x000D_ ko01120 Microbial metabolism in diverse environments_x000D_ ko01230 Biosynthesis of amino acids	Amino acid transport and metabolism	1.05118	0.0230362	0.0238615
K10026	queE	7-carboxy-7-deazaguanine synthase [EC:4.3.99.3]	ko00790 Folate biosynthesis_x000D_ ko01100 Metabolic pathways	General function prediction only	1.04864	0.018632	0.0329613
K00355	NQO1	NAD(P)H dehydrogenase (quinone) [EC:1.6.5.2]	ko00130 Ubiquinone and other terpenoid-quinone biosynthesis_x000D_ ko01100 Metabolic pathways_x000D_ ko01110 Biosynthesis of secondary metabolites_x000D_ ko05200 Pathways in cancer_x000D_ ko05225 Hepatocellular carcinoma_x000D_ ko05418 Fluid shear stress and atherosclerosis	Energy production and conversion	1.0477	-0.0396212	0.0598426
K16291	erfK	L,D-transpeptidase ErfK/SrfK	Null	Cell wall/membrane/envelope biogenesis	1.04596	0.0377618	0.0377887
K11904	vgrG	type VI secretion system secreted protein VgrG	ko03070 Bacterial secretion system	Intracellular trafficking, secretion, and vesicular transport, Mobilome: prophages, transposons, General function prediction only	1.04494	-0.0267559	0.0566293
K21749	CMAS	N-acylneuraminate/3-deoxy-D-glycero-D-galacto-nononate cytidylyltransferase [EC:2.7.7.43 2.7.7.92]	ko00520 Amino sugar and nucleotide sugar metabolism_x000D_ ko01100 Metabolic pathways	Null	1.04219	-0.0390653	0.0516219
K14347	SLC10A7, P7	solute carrier family 10 (sodium/bile acid cotransporter), member 7	Null	General function prediction only	1.04163	0.00710982	0.0270253
K08253	E2.7.10.2	non-specific protein-tyrosine kinase [EC:2.7.10.2]	Null	Null	1.03862	0.028432	0.0500691
K03146	THI4, THI1	cysteine-dependent adenosine diphosphate thiazole synthase [EC:2.4.2.60]	ko00730 Thiamine metabolism_x000D_ ko01100 Metabolic pathways	Coenzyme transport and metabolism	1.03623	0.00968444	0.0381395
K18986	ihk	two-component system, OmpR family, sensor kinase Ihk [EC:2.7.13.3]	ko02020 Two-component system	Signal transduction mechanisms	1.03043	-0.0297552	0.0394802
K03449	MFS.CP	MFS transporter, CP family, cyanate transporter	Null	Inorganic ion transport and metabolism	1.02821	0.0279117	0.0439642
K07040	K07040	uncharacterized protein	Null	Function unknown	1.02777	-0.0325946	0.0517179
K01873	VARS, valS	valyl-tRNA synthetase [EC:6.1.1.9]	ko00970 Aminoacyl-tRNA biosynthesis	Translation, ribosomal structure and biogenesis	1.0273	-0.0155428	0.0412068
K09762	K09762	uncharacterized protein	Null	Transcription	1.02461	-0.0360384	0.0479831
K15662	ituB, mycB, bmyB	iturin family lipopeptide synthetase B	ko01054 Nonribosomal peptide structures	Null	1.02378	-0.0408542	0.0513343
K05311	cggR	central glycolytic genes regulator	Null	Transcription	1.019	0.0190512	0.027703
K13695	nlpC	probable lipoprotein NlpC	Null	Cell wall/membrane/envelope biogenesis	1.01847	-0.0393552	0.0242726
K00879	fucK	L-fuculokinase [EC:2.7.1.51]	ko00051 Fructose and mannose metabolism_x000D_ ko01100 Metabolic pathways_x000D_ ko01120 Microbial metabolism in diverse environments	Carbohydrate transport and metabolism	1.0179	-0.00804044	0.0266632
K12555	pbp2A	penicillin-binding protein 2A [EC:2.4.1.129 3.4.16.4]	ko00550 Peptidoglycan biosynthesis_x000D_ ko01100 Metabolic pathways_x000D_ ko01501 beta-Lactam resistance	Cell wall/membrane/envelope biogenesis	1.01638	0.0116233	0.0429908
K02902	RP-L28, MRPL28, rpmB	large subunit ribosomal protein L28	ko03010 Ribosome	Translation, ribosomal structure and biogenesis	1.01587	0.00045661	0.0453646
K04096	smf	DNA processing protein	Null	Replication, recombination and repair	1.01533	0.0241058	0.0302693
K09121	larC	pyridinium-3,5-bisthiocarboxylic acid mononucleotide nickel chelatase [EC:4.99.1.12]	Null	Function unknown	1.01517	-0.0332104	0.053758
K01226	treC	trehalose-6-phosphate hydrolase [EC:3.2.1.93]	ko00500 Starch and sucrose metabolism_x000D_ ko01100 Metabolic pathways	Carbohydrate transport and metabolism	1.01131	-0.0391326	0.0487696
K07037	pgpH	cyclic-di-AMP phosphodiesterase PgpH [EC:3.1.4.-]	Null	General function prediction only	1.0112	0.0197008	0.0341429
K01937	pyrG, CTPS	CTP synthase [EC:6.3.4.2]	ko00240 Pyrimidine metabolism_x000D_ ko01100 Metabolic pathways	Nucleotide transport and metabolism	1.00879	-0.0036462	0.0454935
K12983	waaV	UDP-glucose:(glucosyl)LPS beta-1,3-glucosyltransferase [EC:2.4.1.-]	ko00540 Lipopolysaccharide biosynthesis	Null	1.00702	-0.0372109	0.0285647
K14273	xdh	D-xylose 1-dehydrogenase (NADP+) [EC:1.1.1.179]	ko00040 Pentose and glucuronate interconversions_x000D_ ko01100 Metabolic pathways	General function prediction only	1.00577	0.0388017	0.0834023
K07263	pqqL	zinc protease [EC:3.4.24.-]	Null	General function prediction only	1.00275	0.0012889	0.0246581
K03543	emrA	membrane fusion protein, multidrug efflux system	Null	Defense mechanisms	1.00066	0.0192254	0.0474233
K07588	argK	LAO/AO transport system kinase [EC:2.7.-.-]	Null	Posttranslational modification, protein turnover, chaperones	0.999381	0.00389889	0.037975
K03453	TC.BASS	bile acid:Na+ symporter, BASS family	Null	General function prediction only	0.998963	-0.00843086	0.0275296
K03561	exbB	biopolymer transport protein ExbB	Null	Intracellular trafficking, secretion, and vesicular transport	0.995851	-0.00631139	0.0244177
K03553	recA	recombination protein RecA	ko03440 Homologous recombination	Replication, recombination and repair	0.99457	0.0199778	0.0517697
K00351	nqrF	Na+-transporting NADH:ubiquinone oxidoreductase subunit F [EC:7.2.1.1]	Null	Energy production and conversion	0.994096	-0.0172057	0.0396029
K00648	fabH	3-oxoacyl-[acyl-carrier-protein] synthase III [EC:2.3.1.180]	ko00061 Fatty acid biosynthesis_x000D_ ko01100 Metabolic pathways_x000D_ ko01212 Fatty acid metabolism	Lipid transport and metabolism	0.993974	0.0223917	0.0458056
K06139	pqqE	PqqA peptide cyclase [EC:1.21.98.4]	Null	General function prediction only	0.992924	0.033419	0.0459738
K01887	RARS, argS	arginyl-tRNA synthetase [EC:6.1.1.19]	ko00970 Aminoacyl-tRNA biosynthesis	Translation, ribosomal structure and biogenesis	0.992018	-0.0283034	0.03995
K18651	XGCA	oligoxyloglucan reducing-end-specific cellobiohydrolase [EC:3.2.1.150]	Null	Null	0.991803	0.0394713	0.0596063
K00981	E2.7.7.41, CDS1, CDS2, cdsA	phosphatidate cytidylyltransferase [EC:2.7.7.41]	ko00564 Glycerophospholipid metabolism_x000D_ ko01100 Metabolic pathways_x000D_ ko01110 Biosynthesis of secondary metabolites_x000D_ ko04070 Phosphatidylinositol signaling system	Lipid transport and metabolism	0.99143	-0.00294679	0.0388273
K01892	HARS, hisS	histidyl-tRNA synthetase [EC:6.1.1.21]	ko00970 Aminoacyl-tRNA biosynthesis	Translation, ribosomal structure and biogenesis	0.989748	-0.0114031	0.0425983
K00344	qor, CRYZ	NADPH:quinone reductase [EC:1.6.5.5]	Null	Energy production and conversion, General function prediction only	0.989061	-0.0421898	0.0380135
K03628	rho	transcription termination factor Rho	ko03018 RNA degradation	Transcription	0.988884	0.0209377	0.0461429
K02067	mlaD, linM	phospholipid/cholesterol/gamma-HCH transport system substrate-binding protein	ko02010 ABC transporters	Cell wall/membrane/envelope biogenesis	0.988527	0.0139372	0.0416183
K00748	lpxB	lipid-A-disaccharide synthase [EC:2.4.1.182]	ko00540 Lipopolysaccharide biosynthesis_x000D_ ko01100 Metabolic pathways	Cell wall/membrane/envelope biogenesis	0.98806	0.00881262	0.0379623
K00610	pyrI	aspartate carbamoyltransferase regulatory subunit	ko00240 Pyrimidine metabolism_x000D_ ko00250 Alanine, aspartate and glutamate metabolism_x000D_ ko01100 Metabolic pathways	Nucleotide transport and metabolism	0.986439	-0.0324528	0.0552025
K06142	hlpA, ompH	outer membrane protein	Null	Cell wall/membrane/envelope biogenesis, Posttranslational modification, protein turnover, chaperones	0.984805	0.0028109	0.0345561
K03478	chbG	chitin disaccharide deacetylase [EC:3.5.1.105]	Null	Function unknown	0.983224	0.0332934	0.0424323
K03585	acrA, mexA, adeI, smeD, mtrC, cmeA	membrane fusion protein, multidrug efflux system	ko01501 beta-Lactam resistance_x000D_ ko01503 Cationic antimicrobial peptide (CAMP) resistance	Cell wall/membrane/envelope biogenesis, Defense mechanisms	0.981844	0.00662047	0.0296459
K06861	lptB	lipopolysaccharide export system ATP-binding protein [EC:3.6.3.-]	ko02010 ABC transporters	Cell wall/membrane/envelope biogenesis	0.98151	0.00845095	0.0286431
K07091	lptF	lipopolysaccharide export system permease protein	ko02010 ABC transporters	Cell wall/membrane/envelope biogenesis, Cell motility	0.980059	0.00512592	0.0321632
K18988	ampH	serine-type D-Ala-D-Ala carboxypeptidase/endopeptidase [EC:3.4.16.4 3.4.21.-]	Null	Defense mechanisms	0.979747	-0.0416704	0.0195485
K00912	lpxK	tetraacyldisaccharide 4'-kinase [EC:2.7.1.130]	ko00540 Lipopolysaccharide biosynthesis_x000D_ ko01100 Metabolic pathways	Cell wall/membrane/envelope biogenesis	0.979374	0.00800136	0.0311836
K08264	hdrD	heterodisulfide reductase subunit D [EC:1.8.98.1]	ko00680 Methane metabolism_x000D_ ko01100 Metabolic pathways_x000D_ ko01120 Microbial metabolism in diverse environments_x000D_ ko01200 Carbon metabolism	Energy production and conversion	0.978634	-0.0340843	0.0372119
K01466	allB	allantoinase [EC:3.5.2.5]	ko00230 Purine metabolism_x000D_ ko01100 Metabolic pathways_x000D_ ko01120 Microbial metabolism in diverse environments	Nucleotide transport and metabolism	0.977341	0.040084	0.0615214
K00677	lpxA	UDP-N-acetylglucosamine acyltransferase [EC:2.3.1.129]	ko00540 Lipopolysaccharide biosynthesis_x000D_ ko01100 Metabolic pathways_x000D_ ko01503 Cationic antimicrobial peptide (CAMP) resistance	Cell wall/membrane/envelope biogenesis	0.976831	0.00855972	0.0341749
K21573	susC	TonB-dependent starch-binding outer membrane protein SusC	Null	Inorganic ion transport and metabolism	0.976543	-0.0022424	0.0474328
K09015	sufD	Fe-S cluster assembly protein SufD	Null	Posttranslational modification, protein turnover, chaperones	0.976475	-0.00838809	0.0307796
K16053	ybdG, mscM	miniconductance mechanosensitive channel	Null	Cell wall/membrane/envelope biogenesis	0.975189	-0.00563856	0.0480607
K01277	DPP3	dipeptidyl-peptidase III [EC:3.4.14.4]	Null	Null	0.974777	-0.000100819	0.0378071
K01495	GCH1, folE	GTP cyclohydrolase IA [EC:3.5.4.16]	ko00790 Folate biosynthesis_x000D_ ko01100 Metabolic pathways	Coenzyme transport and metabolism	0.974744	0.0326797	0.050387
K03473	pdxB	erythronate-4-phosphate dehydrogenase [EC:1.1.1.290]	ko00750 Vitamin B6 metabolism_x000D_ ko01100 Metabolic pathways	Coenzyme transport and metabolism, General function prediction only	0.974658	-0.00686569	0.0353501
K04084	dsbD, dipZ	thioredoxin:protein disulfide reductase [EC:1.8.4.16]	Null	Posttranslational modification, protein turnover, chaperones	0.974063	-0.00841663	0.0332711
K00349	nqrD	Na+-transporting NADH:ubiquinone oxidoreductase subunit D [EC:7.2.1.1]	Null	Energy production and conversion	0.973712	-0.00921794	0.0248137
K03832	tonB	periplasmic protein TonB	Null	Cell wall/membrane/envelope biogenesis	0.973555	0.00168094	0.0401707
K07277	SAM50, TOB55, bamA	outer membrane protein insertion porin family	Null	Cell wall/membrane/envelope biogenesis	0.973247	-0.00593444	0.0269427
K01284	dcp	peptidyl-dipeptidase Dcp [EC:3.4.15.5]	Null	Posttranslational modification, protein turnover, chaperones	0.97106	-0.0050981	0.0379394
K06020	ettA	energy-dependent translational throttle protein EttA	Null	General function prediction only	0.970837	0.00340316	0.0471407
K01734	mgsA	methylglyoxal synthase [EC:4.2.3.3]	ko00640 Propanoate metabolism_x000D_ ko01100 Metabolic pathways_x000D_ ko01120 Microbial metabolism in diverse environments	Carbohydrate transport and metabolism	0.969611	-0.036366	0.0590144
K21572	susD	starch-binding outer membrane protein, SusD/RagB family	Null	Null	0.967719	-0.000541268	0.0497627
K00240	sdhB, frdB	succinate dehydrogenase / fumarate reductase, iron-sulfur subunit [EC:1.3.5.1 1.3.5.4]	ko00020 Citrate cycle (TCA cycle)_x000D_ ko00190 Oxidative phosphorylation_x000D_ ko00650 Butanoate metabolism_x000D_ ko00720 Carbon fixation pathways in prokaryotes_x000D_ ko01100 Metabolic pathways_x000D_ ko01110 Biosynthesis of secondary metabolites_x000D_ ko01120 Microbial metabolism in diverse environments_x000D_ ko01200 Carbon metabolism	Energy production and conversion	0.967186	-0.0106463	0.0338012
K11912	ppkA	serine/threonine-protein kinase PpkA [EC:2.7.11.1]	ko02025 Biofilm formation - Pseudomonas aeruginosa_x000D_ ko03070 Bacterial secretion system	Signal transduction mechanisms	0.966925	-0.0237549	0.0528889
K01676	E4.2.1.2A, fumA, fumB	fumarate hydratase, class I [EC:4.2.1.2]	ko00020 Citrate cycle (TCA cycle)_x000D_ ko00620 Pyruvate metabolism_x000D_ ko00720 Carbon fixation pathways in prokaryotes_x000D_ ko01100 Metabolic pathways_x000D_ ko01110 Biosynthesis of secondary metabolites_x000D_ ko01120 Microbial metabolism in diverse environments_x000D_ ko01200 Carbon metabolism	Energy production and conversion	0.966337	-0.00396676	0.0311886
K08307	mltD, dniR	membrane-bound lytic murein transglycosylase D [EC:4.2.2.-]	Null	Cell wall/membrane/envelope biogenesis	0.965688	-0.00199618	0.0365583
K11749	rseP	regulator of sigma E protease [EC:3.4.24.-]	ko04112 Cell cycle - Caulobacter	Posttranslational modification, protein turnover, chaperones, Transcription	0.964373	0.00492603	0.0351924
K01847	MUT	methylmalonyl-CoA mutase [EC:5.4.99.2]	ko00280 Valine, leucine and isoleucine degradation_x000D_ ko00630 Glyoxylate and dicarboxylate metabolism_x000D_ ko00640 Propanoate metabolism_x000D_ ko00720 Carbon fixation pathways in prokaryotes_x000D_ ko01100 Metabolic pathways_x000D_ ko01120 Microbial metabolism in diverse environments_x000D_ ko01200 Carbon metabolism	Null	0.963452	-0.00700481	0.0431039
K00249	ACADM, acd	acyl-CoA dehydrogenase [EC:1.3.8.7]	ko00071 Fatty acid degradation_x000D_ ko00280 Valine, leucine and isoleucine degradation_x000D_ ko01100 Metabolic pathways_x000D_ ko01110 Biosynthesis of secondary metabolites_x000D_ ko01212 Fatty acid metabolism_x000D_ ko03320 PPAR signaling pathway	Lipid transport and metabolism	0.963061	-0.00976622	0.0350038
K01737	queD, ptpS, PTS	6-pyruvoyltetrahydropterin/6-carboxytetrahydropterin synthase [EC:4.2.3.12 4.1.2.50]	ko00790 Folate biosynthesis_x000D_ ko01100 Metabolic pathways	Coenzyme transport and metabolism	0.96304	0.0164412	0.0360226
K00241	sdhC, frdC	succinate dehydrogenase / fumarate reductase, cytochrome b subunit	ko00020 Citrate cycle (TCA cycle)_x000D_ ko00190 Oxidative phosphorylation_x000D_ ko00650 Butanoate metabolism_x000D_ ko00720 Carbon fixation pathways in prokaryotes_x000D_ ko01100 Metabolic pathways_x000D_ ko01110 Biosynthesis of secondary metabolites_x000D_ ko01120 Microbial metabolism in diverse environments_x000D_ ko01200 Carbon metabolism	Energy production and conversion	0.962972	-0.0117566	0.0306263
K07568	queA	S-adenosylmethionine:tRNA ribosyltransferase-isomerase [EC:2.4.99.17]	Null	Translation, ribosomal structure and biogenesis	0.960933	0.00917011	0.0366166
K10866	RAD50	DNA repair protein RAD50 [EC:3.6.-.-]	ko03440 Homologous recombination_x000D_ ko03450 Non-homologous end-joining_x000D_ ko04218 Cellular senescence	Null	0.960823	-0.0408902	0.0365181
K01741	E4.2.99.18	DNA-(apurinic or apyrimidinic site) lyase [EC:4.2.99.18]	Null	Null	0.958779	0.0334701	0.0772937
K00346	nqrA	Na+-transporting NADH:ubiquinone oxidoreductase subunit A [EC:7.2.1.1]	Null	Energy production and conversion	0.958064	-0.00223402	0.0253622
K03366	butA, budC	meso-butanediol dehydrogenase / (S,S)-butanediol dehydrogenase / diacetyl reductase [EC:1.1.1.- 1.1.1.76 1.1.1.304]	ko00650 Butanoate metabolism	Lipid transport and metabolism, Secondary metabolites biosynthesis, transport and catabolism, General function prediction only	0.957175	0.0313273	0.0626394
K08218	ampG	MFS transporter, PAT family, beta-lactamase induction signal transducer AmpG	ko01501 beta-Lactam resistance	Carbohydrate transport and metabolism, Amino acid transport and metabolism, Inorganic ion transport and metabolism, General function prediction only	0.956521	0.000761431	0.0335529
K03587	ftsI	cell division protein FtsI (penicillin-binding protein 3) [EC:3.4.16.4]	ko00550 Peptidoglycan biosynthesis_x000D_ ko01501 beta-Lactam resistance	Cell cycle control, cell division, chromosome partitioning, Cell wall/membrane/envelope biogenesis	0.956255	-0.00251177	0.0311681
K16044	iolW	scyllo-inositol 2-dehydrogenase (NADP+) [EC:1.1.1.371]	ko00562 Inositol phosphate metabolism_x000D_ ko01100 Metabolic pathways_x000D_ ko01120 Microbial metabolism in diverse environments	General function prediction only	0.955931	0.0346295	0.061071
K00946	thiL	thiamine-monophosphate kinase [EC:2.7.4.16]	ko00730 Thiamine metabolism_x000D_ ko01100 Metabolic pathways	Coenzyme transport and metabolism	0.954609	-0.00330938	0.0341497
K02843	waaF, rfaF	heptosyltransferase II [EC:2.4.-.-]	ko00540 Lipopolysaccharide biosynthesis_x000D_ ko01100 Metabolic pathways	Cell wall/membrane/envelope biogenesis	0.954381	0.0395393	0.0502191
K11720	lptG	lipopolysaccharide export system permease protein	ko02010 ABC transporters	Cell wall/membrane/envelope biogenesis, Cell motility	0.954198	-0.00922311	0.0362649
K09710	ybeB	ribosome-associated protein	Null	Translation, ribosomal structure and biogenesis	0.952775	0.024501	0.0302225
K06442	tlyA	23S rRNA (cytidine1920-2'-O)/16S rRNA (cytidine1409-2'-O)-methyltransferase [EC:2.1.1.226 2.1.1.227]	Null	Translation, ribosomal structure and biogenesis	0.951746	0.0210209	0.0298967
K22044	ybiO	moderate conductance mechanosensitive channel	Null	Cell wall/membrane/envelope biogenesis	0.950205	0.0186536	0.0186826
K01419	hslV, clpQ	ATP-dependent HslUV protease, peptidase subunit HslV [EC:3.4.25.2]	Null	Posttranslational modification, protein turnover, chaperones	0.950028	0.025504	0.0362058
K09650	PARL, PSARL, PCP1	rhomboid-like protein [EC:3.4.21.105]	Null	Null	0.948978	-0.00118699	0.0449408
K10219	ligC	2-hydroxy-4-carboxymuconate semialdehyde hemiacetal dehydrogenase [EC:1.1.1.312]	ko00350 Tyrosine metabolism_x000D_ ko00362 Benzoate degradation_x000D_ ko00627 Aminobenzoate degradation_x000D_ ko01100 Metabolic pathways_x000D_ ko01120 Microbial metabolism in diverse environments_x000D_ ko01220 Degradation of aromatic compounds	Null	0.947957	0.0378558	0.0299675
K21514	aviRb	23S rRNA (uridine2479-2'-O)-methyltransferase [EC:2.1.1.208]	Null	Translation, ribosomal structure and biogenesis	0.947729	0.0388032	0.0378707
K00347	nqrB	Na+-transporting NADH:ubiquinone oxidoreductase subunit B [EC:7.2.1.1]	Null	Energy production and conversion	0.947509	-0.00532911	0.0349648
K03269	lpxH	UDP-2,3-diacylglucosamine hydrolase [EC:3.6.1.54]	ko00540 Lipopolysaccharide biosynthesis_x000D_ ko01100 Metabolic pathways	Cell wall/membrane/envelope biogenesis	0.947136	-0.00661529	0.0401446
K05820	hcaT	MFS transporter, PPP family, 3-phenylpropionic acid transporter	Null	Carbohydrate transport and metabolism, Amino acid transport and metabolism, Inorganic ion transport and metabolism, General function prediction only	0.945987	0.0319155	0.0277135
K03474	pdxJ	pyridoxine 5-phosphate synthase [EC:2.6.99.2]	ko00750 Vitamin B6 metabolism_x000D_ ko01100 Metabolic pathways	Coenzyme transport and metabolism	0.940007	-0.00749197	0.0323218
K03530	hupB	DNA-binding protein HU-beta	Null	Replication, recombination and repair	0.938731	0.013167	0.0516038
K10771	APEX1	AP endonuclease 1 [EC:4.2.99.18]	ko03410 Base excision repair	Null	0.938592	-0.0378557	0.0467393
K18650	pehX	exo-poly-alpha-galacturonosidase [EC:3.2.1.82]	Null	Carbohydrate transport and metabolism	0.937782	0.0386434	0.0465187
K03110	ftsY	fused signal recognition particle receptor	ko02024 Quorum sensing_x000D_ ko03060 Protein export_x000D_ ko03070 Bacterial secretion system	Intracellular trafficking, secretion, and vesicular transport	0.937779	-0.0220675	0.043385
K21574	susB	glucan 1,4-alpha-glucosidase [EC:3.2.1.3]	ko00500 Starch and sucrose metabolism_x000D_ ko01100 Metabolic pathways	Null	0.936585	-0.00914258	0.0386963
K00350	nqrE	Na+-transporting NADH:ubiquinone oxidoreductase subunit E [EC:7.2.1.1]	Null	Energy production and conversion	0.935916	-0.00515762	0.0310644
K02335	polA	DNA polymerase I [EC:2.7.7.7]	ko03030 DNA replication_x000D_ ko03410 Base excision repair_x000D_ ko03420 Nucleotide excision repair_x000D_ ko03440 Homologous recombination	Replication, recombination and repair	0.935831	0.00950382	0.0405652
K06023	hprK, ptsK	HPr kinase/phosphorylase [EC:2.7.11.- 2.7.4.-]	Null	Signal transduction mechanisms	0.932644	-0.0209148	0.0428119
K04773	sppA	protease IV [EC:3.4.21.-]	Null	Posttranslational modification, protein turnover, chaperones	0.931867	-0.00220197	0.0342907
K20904	hgdB	(R)-2-hydroxyglutaryl-CoA dehydratase subunit beta [EC:4.2.1.167]	Null	Secondary metabolites biosynthesis, transport and catabolism	0.93182	-0.0338278	0.0517082
K02065	mlaF, linL, mkl	phospholipid/cholesterol/gamma-HCH transport system ATP-binding protein	ko02010 ABC transporters	Cell wall/membrane/envelope biogenesis	0.931758	0.000536371	0.0395882
K03701	uvrA	excinuclease ABC subunit A	ko03420 Nucleotide excision repair	Replication, recombination and repair	0.930806	0.00604511	0.034534
K10877	RAD54B	DNA repair and recombination protein RAD54B [EC:3.6.4.-]	ko03440 Homologous recombination	Null	0.927844	0.0353575	0.0294524
K21557	susR	HTH-type transcriptional regulator, polysaccharide utilization system transcription regulator	Null	Null	0.926938	-0.0142141	0.0330423
K01840	manB	phosphomannomutase [EC:5.4.2.8]	ko00051 Fructose and mannose metabolism_x000D_ ko00520 Amino sugar and nucleotide sugar metabolism_x000D_ ko01100 Metabolic pathways_x000D_ ko01110 Biosynthesis of secondary metabolites	Carbohydrate transport and metabolism	0.925318	0.00475809	0.0380761
K00783	rlmH	23S rRNA (pseudouridine1915-N3)-methyltransferase [EC:2.1.1.177]	Null	Translation, ribosomal structure and biogenesis	0.925098	-0.0351733	0.0350936
K03113	EIF1, SUI1	translation initiation factor 1	ko03013 RNA transport	Translation, ribosomal structure and biogenesis	0.924398	-0.00726728	0.0376717
K17865	croR	3-hydroxybutyryl-CoA dehydratase [EC:4.2.1.55]	ko00630 Glyoxylate and dicarboxylate metabolism_x000D_ ko00650 Butanoate metabolism_x000D_ ko01100 Metabolic pathways_x000D_ ko01120 Microbial metabolism in diverse environments_x000D_ ko01200 Carbon metabolism	Lipid transport and metabolism	0.924164	0.0301355	0.0292388
K15665	K15665, ppsB, fenD	fengycin family lipopeptide synthetase B	ko01054 Nonribosomal peptide structures	Null	0.923206	-0.0389817	0.0525291
K17743	XR	D-xylose reductase [EC:1.1.1.307]	ko00040 Pentose and glucuronate interconversions_x000D_ ko01100 Metabolic pathways	Null	0.92296	-0.0367477	0.0671873
K10192	togB	oligogalacturonide transport system substrate-binding protein	ko02010 ABC transporters	Carbohydrate transport and metabolism	0.922692	-0.0327624	0.0451993
K00791	miaA, TRIT1	tRNA dimethylallyltransferase [EC:2.5.1.75]	ko00908 Zeatin biosynthesis_x000D_ ko01100 Metabolic pathways_x000D_ ko01110 Biosynthesis of secondary metabolites	Translation, ribosomal structure and biogenesis	0.92246	0.00720512	0.0342015
K01974	RTCA, rtcA	RNA 3'-terminal phosphate cyclase (ATP) [EC:6.5.1.4]	Null	RNA processing and modification	0.918841	-0.0385218	0.0413636
K21721	sbnB	N-[(2S)-2-amino-2-carboxyethyl]-L-glutamate dehydrogenase [EC:1.5.1.51]	ko00997 Biosynthesis of various secondary metabolites - part 3_x000D_ ko01100 Metabolic pathways_x000D_ ko01110 Biosynthesis of secondary metabolites	Amino acid transport and metabolism	0.918581	0.0327288	0.0285832
K15525	mshB	N-acetyl-1-D-myo-inositol-2-amino-2-deoxy-alpha-D-glucopyranoside deacetylase [EC:3.5.1.103]	Null	Carbohydrate transport and metabolism	0.918228	0.0167294	0.0423402
K02066	mlaE, linK	phospholipid/cholesterol/gamma-HCH transport system permease protein	ko02010 ABC transporters	Cell wall/membrane/envelope biogenesis	0.916397	0.012053	0.0387542
K12943	ygeR	lipoprotein YgeR	Null	Cell wall/membrane/envelope biogenesis	0.914311	0.0390178	0.0536426
K14761	ybcJ	ribosome-associated protein	Null	Translation, ribosomal structure and biogenesis	0.911362	-0.0253562	0.0259671
K11959	urtA	urea transport system substrate-binding protein	ko02010 ABC transporters	Amino acid transport and metabolism	0.909785	-0.034319	0.0607519
K07467	rstA1	phage replication initiation protein	Null	Replication, recombination and repair	0.908795	-0.0383833	0.0435268
K02622	parE	topoisomerase IV subunit B [EC:5.6.2.2]	Null	Replication, recombination and repair	0.907803	0.00795475	0.0302905
K20469	K20469	putative heme transporter	Null	General function prediction only	0.90757	0.0252901	0.0342658
K08301	rng, cafA	ribonuclease G [EC:3.1.26.-]	Null	Translation, ribosomal structure and biogenesis	0.906216	0.00680509	0.0385251
K21528	gin	serine recombinase [EC:3.1.22.- 6.5.1.-]	Null	Null	0.905531	-0.0274242	0.0655755
K08323	rspA, manD	mannonate dehydratase [EC:4.2.1.8]	ko00040 Pentose and glucuronate interconversions_x000D_ ko01100 Metabolic pathways	Cell wall/membrane/envelope biogenesis, General function prediction only	0.904893	0.0329202	0.0265341
K21973	bluF	blue light- and temperature-responsive anti-repressor	Null	Signal transduction mechanisms	0.903786	0.0376677	0.0806414
K11755	hisIE	phosphoribosyl-AMP cyclohydrolase / phosphoribosyl-ATP pyrophosphohydrolase [EC:3.5.4.19 3.6.1.31]	ko00340 Histidine metabolism_x000D_ ko01100 Metabolic pathways_x000D_ ko01110 Biosynthesis of secondary metabolites_x000D_ ko01230 Biosynthesis of amino acids	Amino acid transport and metabolism	0.90316	0.035415	0.0528347
K03797	E3.4.21.102, prc, ctpA	carboxyl-terminal processing protease [EC:3.4.21.102]	Null	Posttranslational modification, protein turnover, chaperones	0.902884	-8.39906e-05	0.0377356
K10914	crp	CRP/FNR family transcriptional regulator, cyclic AMP receptor protein	ko02020 Two-component system_x000D_ ko02024 Quorum sensing_x000D_ ko02025 Biofilm formation - Pseudomonas aeruginosa_x000D_ ko02026 Biofilm formation - Escherichia coli_x000D_ ko05111 Biofilm formation - Vibrio cholerae	Signal transduction mechanisms	0.89801	-0.0225835	0.0484513
K01965	PCCA, pccA	propionyl-CoA carboxylase alpha chain [EC:6.4.1.3]	ko00280 Valine, leucine and isoleucine degradation_x000D_ ko00630 Glyoxylate and dicarboxylate metabolism_x000D_ ko00640 Propanoate metabolism_x000D_ ko01100 Metabolic pathways_x000D_ ko01110 Biosynthesis of secondary metabolites_x000D_ ko01120 Microbial metabolism in diverse environments_x000D_ ko01200 Carbon metabolism	Lipid transport and metabolism	0.897039	-0.0371423	0.0754177
K01173	ENDOG	endonuclease G, mitochondrial	ko04210 Apoptosis	Nucleotide transport and metabolism	0.895455	-0.0122253	0.0346019
K01805	xylA	xylose isomerase [EC:5.3.1.5]	ko00040 Pentose and glucuronate interconversions_x000D_ ko00051 Fructose and mannose metabolism_x000D_ ko01100 Metabolic pathways	Carbohydrate transport and metabolism	0.894049	-0.0132042	0.0342535
K13327	spnN, oleW	dTDP-3,4-didehydro-2,6-dideoxy-alpha-D-glucose 3-reductase [EC:1.1.1.384]	ko00523 Polyketide sugar unit biosynthesis_x000D_ ko01100 Metabolic pathways_x000D_ ko01110 Biosynthesis of secondary metabolites	General function prediction only	0.893395	-0.0303216	0.0279483
K14165	K14165	atypical dual specificity phosphatase [EC:3.1.3.16 3.1.3.48]	Null	Null	0.893178	0.0342334	0.0729989
K01994	gerE	LuxR family transcriptional regulator, transcriptional regulator of spore coat protein	Null	Transcription	0.891379	-0.0372248	0.0441089
K03308	TC.NSS	neurotransmitter:Na+ symporter, NSS family	Null	General function prediction only	0.888462	-0.0163786	0.0297171
K22015	fdhF	formate dehydrogenase (acceptor) [EC:1.17.99.7]	Null	Null	0.886267	0.0298678	0.0467882
K18455	mca	mycothiol S-conjugate amidase [EC:3.5.1.115]	Null	Carbohydrate transport and metabolism	0.88607	0.0317849	0.0261649
K02419	fliP	flagellar biosynthetic protein FliP	ko02040 Flagellar assembly	Cell motility	0.883721	0.0365203	0.0437385
K02621	parC	topoisomerase IV subunit A [EC:5.6.2.2]	Null	Replication, recombination and repair	0.878087	-0.00286195	0.0208198
K03438	mraW, rsmH	16S rRNA (cytosine1402-N4)-methyltransferase [EC:2.1.1.199]	Null	Translation, ribosomal structure and biogenesis	0.876382	0.0147625	0.042616
K01889	FARSA, pheS	phenylalanyl-tRNA synthetase alpha chain [EC:6.1.1.20]	ko00970 Aminoacyl-tRNA biosynthesis	Translation, ribosomal structure and biogenesis	0.875722	0.00604814	0.052991
K06207	typA, bipA	GTP-binding protein	Null	Signal transduction mechanisms	0.87516	0.00986584	0.0399942
K20608	tet	tetrahedral aminopeptidase [EC:3.4.11.-]	Null	Amino acid transport and metabolism, Carbohydrate transport and metabolism	0.872063	0.00240303	0.054733
K08483	ptsI	phosphoenolpyruvate-protein phosphotransferase (PTS system enzyme I) [EC:2.7.3.9]	ko02060 Phosphotransferase system (PTS)	Carbohydrate transport and metabolism	0.870524	-0.0296876	0.0256469
K13059	nahK, lnpB	N-acetylhexosamine 1-kinase [EC:2.7.1.162]	Null	Null	0.869948	0.00648359	0.0372062
K02563	murG	UDP-N-acetylglucosamine--N-acetylmuramyl-(pentapeptide) pyrophosphoryl-undecaprenol N-acetylglucosamine transferase [EC:2.4.1.227]	ko00550 Peptidoglycan biosynthesis_x000D_ ko01100 Metabolic pathways_x000D_ ko01502 Vancomycin resistance_x000D_ ko04112 Cell cycle - Caulobacter	Cell wall/membrane/envelope biogenesis	0.865518	0.0228259	0.0618419
K02428	rdgB	XTP/dITP diphosphohydrolase [EC:3.6.1.66]	ko00230 Purine metabolism_x000D_ ko01100 Metabolic pathways	Nucleotide transport and metabolism	0.855612	0.00935451	0.0349465
K13815	rpfG	two-component system, response regulator RpfG	ko02020 Two-component system_x000D_ ko02024 Quorum sensing	Signal transduction mechanisms	0.850678	0.0328114	0.0542863
K06180	rluD	23S rRNA pseudouridine1911/1915/1917 synthase [EC:5.4.99.23]	Null	Translation, ribosomal structure and biogenesis	0.845281	0.013813	0.0480906
K09014	sufB	Fe-S cluster assembly protein SufB	Null	Posttranslational modification, protein turnover, chaperones	0.838588	-0.0125779	0.0375617
K02341	holB	DNA polymerase III subunit delta' [EC:2.7.7.7]	ko03030 DNA replication_x000D_ ko03430 Mismatch repair_x000D_ ko03440 Homologous recombination	Replication, recombination and repair	0.833489	0.0218937	0.0468908
K03590	ftsA	cell division protein FtsA	ko04112 Cell cycle - Caulobacter	Cell cycle control, cell division, chromosome partitioning	0.817978	0.00186805	0.0402045
K19545	lnuA_C_D_E, lin	lincosamide nucleotidyltransferase A/C/D/E	Null	Null	0.776913	0.0301914	0.0286649
K01270	pepD	dipeptidase D [EC:3.4.13.-]	ko00480 Glutathione metabolism_x000D_ ko01100 Metabolic pathways	Amino acid transport and metabolism	0.773842	0.00311104	0.0470332
K00130	betB, gbsA	betaine-aldehyde dehydrogenase [EC:1.2.1.8]	ko00260 Glycine, serine and threonine metabolism_x000D_ ko01100 Metabolic pathways	Energy production and conversion	0.690964	0.0289879	0.0248239
K01431	UPB1, pydC	beta-ureidopropionase [EC:3.5.1.6]	ko00240 Pyrimidine metabolism_x000D_ ko00410 beta-Alanine metabolism_x000D_ ko00770 Pantothenate and CoA biosynthesis_x000D_ ko00983 Drug metabolism - other enzymes_x000D_ ko01100 Metabolic pathways	General function prediction only	0.641963	0.0261115	0.0190782
K08279	caiE	carnitine operon protein CaiE	Null	General function prediction only	0.636664	-0.0249004	0.0208113
K19504	gfrE	glucoselysine-6-phosphate deglycase	Null	Cell wall/membrane/envelope biogenesis	0.540439	0.0226882	0.0159484
1Variable Importance in the projection.
2Jackknife standard error.
