# Supplementary material for: Comprehensive functional core microbiome comparison in genetically obese and lean hosts under the same environment
Source: Commun Biol. 2021 Nov 1;4:1246. doi: 10.1038/s42003-021-02784-w (PMC8560826; doi:10.1038/s42003-021-02784-w)
Supplement: Supplementary file 6 — Supplementary Data 3 [file 42003_2021_2784_MOESM6_ESM.xlsx]

## Sheet: Supplementary Data 3
Supplementary Data 3. Parameters from the Partial Least Squares analysis model explaining intramuscular fat content (mg/ 100g muscle) by using 230 microbial gene additive-log ratio
transformed abundances. The model presented a godness of fit of 91.2%, a godness of prediction after cross-validation of 79.2%.
KEGG	Name	KEGG Definition	KEGG Ptahway	COG cluster	VIP1	Regression Coeff.	cvSE2
K02843	waaF, rfaF	heptosyltransferase II [EC:2.4.-.-]	ko00540 Lipopolysaccharide biosynthesis_x000D_ ko01100 Metabolic pathways	Cell wall/membrane/envelope biogenesis	1.22848	0.0576741	0.0453422
K03578	hrpA	ATP-dependent helicase HrpA [EC:3.6.4.13]	Null	Translation, ribosomal structure and biogenesis	1.21794	-0.0107289	0.0265003
K16044	iolW	scyllo-inositol 2-dehydrogenase (NADP+) [EC:1.1.1.371]	ko00562 Inositol phosphate metabolism_x000D_ ko01100 Metabolic pathways_x000D_ ko01120 Microbial metabolism in diverse environments	General function prediction only	1.21522	0.0365854	0.0735522
K07129	K07129	uncharacterized protein	Null	Function unknown	1.20969	0.0274923	0.0228709
K01226	treC	trehalose-6-phosphate hydrolase [EC:3.2.1.93]	ko00500 Starch and sucrose metabolism_x000D_ ko01100 Metabolic pathways	Carbohydrate transport and metabolism	1.20461	-0.0523842	0.0590659
K00956	cysN	sulfate adenylyltransferase subunit 1 [EC:2.7.7.4]	ko00230 Purine metabolism_x000D_ ko00261 Monobactam biosynthesis_x000D_ ko00450 Selenocompound metabolism_x000D_ ko00920 Sulfur metabolism_x000D_ ko01100 Metabolic pathways_x000D_ ko01110 Biosynthesis of secondary metabolites_x000D_ ko01120 Microbial metabolism in diverse environments	Inorganic ion transport and metabolism	1.18618	0.0435642	0.0565388
K00334	nuoE	NADH-quinone oxidoreductase subunit E [EC:7.1.1.2]	ko00190 Oxidative phosphorylation_x000D_ ko01100 Metabolic pathways	Energy production and conversion	1.18239	0.00750783	0.0422954
K02453	gspD	general secretion pathway protein D	ko03070 Bacterial secretion system_x000D_ ko05111 Biofilm formation - Vibrio cholerae	Intracellular trafficking, secretion, and vesicular transport	1.17712	-0.00205267	0.0308313
K03561	exbB	biopolymer transport protein ExbB	Null	Intracellular trafficking, secretion, and vesicular transport	1.17255	-0.0119308	0.0248738
K16291	erfK	L,D-transpeptidase ErfK/SrfK	Null	Cell wall/membrane/envelope biogenesis	1.16521	0.0472979	0.0276388
K03453	TC.BASS	bile acid:Na+ symporter, BASS family	Null	General function prediction only	1.16515	-0.011967	0.0227832
K02050	ABC.SN.P	NitT/TauT family transport system permease protein	Null	Inorganic ion transport and metabolism	1.16383	0.0252825	0.0366501
K01414	prlC	oligopeptidase A [EC:3.4.24.70]	Null	Posttranslational modification, protein turnover, chaperones	1.16358	0.00285769	0.0267493
K01466	allB	allantoinase [EC:3.5.2.5]	ko00230 Purine metabolism_x000D_ ko01100 Metabolic pathways_x000D_ ko01120 Microbial metabolism in diverse environments	Nucleotide transport and metabolism	1.15543	0.0471515	0.066798
K04744	lptD, imp, ostA	LPS-assembly protein	Null	Cell wall/membrane/envelope biogenesis	1.1509	0.00818864	0.026797
K06969	rlmI	23S rRNA (cytosine1962-C5)-methyltransferase [EC:2.1.1.191]	Null	Translation, ribosomal structure and biogenesis	1.14865	0.00612822	0.0347272
K03307	TC.SSS	solute:Na+ symporter, SSS family	Null	Amino acid transport and metabolism	1.14649	-0.0292263	0.0539475
K05939	aas	acyl-[acyl-carrier-protein]-phospholipid O-acyltransferase / long-chain-fatty-acid--[acyl-carrier-protein] ligase [EC:2.3.1.40 6.2.1.20]	ko00071 Fatty acid degradation_x000D_ ko00564 Glycerophospholipid metabolism	Lipid transport and metabolism	1.14595	0.0044154	0.0254992
K10984	agaB	galactosamine PTS system EIIB component [EC:2.7.1.-]	ko00052 Galactose metabolism_x000D_ ko01100 Metabolic pathways_x000D_ ko02060 Phosphotransferase system (PTS)	Carbohydrate transport and metabolism	1.1431	0.0420985	0.0241839
K03559	exbD	biopolymer transport protein ExbD	Null	Intracellular trafficking, secretion, and vesicular transport	1.14277	-0.0143644	0.0191259
K00180	iorB	indolepyruvate ferredoxin oxidoreductase, beta subunit [EC:1.2.7.8]	Null	Energy production and conversion	1.13916	-0.0164843	0.0693628
K11744	tqsA	AI-2 transport protein TqsA	Null	General function prediction only	1.13375	-0.0181231	0.048465
K16702	amsE	amylovoran biosynthesis glycosyltransferase AmsE [EC:2.4.-.-]	Null	Cell wall/membrane/envelope biogenesis	1.12569	-0.0271914	0.0577609
K14682	argAB	amino-acid N-acetyltransferase [EC:2.3.1.1]	ko00220 Arginine biosynthesis_x000D_ ko01100 Metabolic pathways_x000D_ ko01110 Biosynthesis of secondary metabolites_x000D_ ko01210 2-Oxocarboxylic acid metabolism_x000D_ ko01230 Biosynthesis of amino acids	Amino acid transport and metabolism	1.1254	-0.00034605	0.0156699
K07397	yhfA	putative redox protein	Null	General function prediction only	1.12456	-0.00818755	0.0322594
K07239	TC.HME	heavy-metal exporter, HME family	Null	Inorganic ion transport and metabolism	1.12223	-0.00715141	0.0220598
K13895	yejE	microcin C transport system permease protein	ko02010 ABC transporters	Amino acid transport and metabolism	1.11946	0.0195927	0.0312241
K00240	sdhB, frdB	succinate dehydrogenase / fumarate reductase, iron-sulfur subunit [EC:1.3.5.1 1.3.5.4]	ko00020 Citrate cycle (TCA cycle)_x000D_ ko00190 Oxidative phosphorylation_x000D_ ko00650 Butanoate metabolism_x000D_ ko00720 Carbon fixation pathways in prokaryotes_x000D_ ko01100 Metabolic pathways_x000D_ ko01110 Biosynthesis of secondary metabolites_x000D_ ko01120 Microbial metabolism in diverse environments_x000D_ ko01200 Carbon metabolism	Energy production and conversion	1.11817	-0.012951	0.0379156
K09820	ABC.MN.A	manganese/iron transport system ATP-binding protein	Null	Inorganic ion transport and metabolism	1.11319	-0.00603142	0.0335576
K13894	yejB	microcin C transport system permease protein	ko02010 ABC transporters	Amino acid transport and metabolism	1.10895	0.01128	0.0330791
K05820	hcaT	MFS transporter, PPP family, 3-phenylpropionic acid transporter	Null	Carbohydrate transport and metabolism, Amino acid transport and metabolism, Inorganic ion transport and metabolism, General function prediction only	1.10729	0.0254906	0.0288046
K04084	dsbD, dipZ	thioredoxin:protein disulfide reductase [EC:1.8.4.16]	Null	Posttranslational modification, protein turnover, chaperones	1.10693	-0.00960924	0.0405057
K00220	tyrC	cyclohexadieny/prephenate dehydrogenase [EC:1.3.1.43 1.3.1.12]	ko00400 Phenylalanine, tyrosine and tryptophan biosynthesis_x000D_ ko00401 Novobiocin biosynthesis_x000D_ ko01100 Metabolic pathways_x000D_ ko01110 Biosynthesis of secondary metabolites_x000D_ ko01230 Biosynthesis of amino acids	Amino acid transport and metabolism	1.10603	0.0208102	0.0321167
K13893	yejA	microcin C transport system substrate-binding protein	ko02010 ABC transporters	Amino acid transport and metabolism	1.10413	-0.00314675	0.0331129
K01598	PPCDC, coaC	phosphopantothenoylcysteine decarboxylase [EC:4.1.1.36]	ko00770 Pantothenate and CoA biosynthesis_x000D_ ko01100 Metabolic pathways	Null	1.1041	-0.00346181	0.0248256
K02558	mpl	UDP-N-acetylmuramate: L-alanyl-gamma-D-glutamyl-meso-diaminopimelate ligase [EC:6.3.2.45]	Null	Cell wall/membrane/envelope biogenesis	1.10269	0.00233336	0.0208227
K00254	DHODH, pyrD	dihydroorotate dehydrogenase [EC:1.3.5.2]	ko00240 Pyrimidine metabolism_x000D_ ko01100 Metabolic pathways	Null	1.1024	-0.0138329	0.0284952
K06139	pqqE	PqqA peptide cyclase [EC:1.21.98.4]	Null	General function prediction only	1.09929	0.0459198	0.064061
K02291	crtB	15-cis-phytoene synthase [EC:2.5.1.32]	ko00906 Carotenoid biosynthesis_x000D_ ko01100 Metabolic pathways_x000D_ ko01110 Biosynthesis of secondary metabolites	Lipid transport and metabolism	1.09879	0.00343111	0.0256879
K07677	rcsC	two-component system, NarL family, capsular synthesis sensor histidine kinase RcsC [EC:2.7.13.3]	ko02020 Two-component system_x000D_ ko02026 Biofilm formation - Escherichia coli	Null	1.09722	-0.0308173	0.048142
K00801	FDFT1	farnesyl-diphosphate farnesyltransferase [EC:2.5.1.21]	ko00100 Steroid biosynthesis_x000D_ ko00909 Sesquiterpenoid and triterpenoid biosynthesis_x000D_ ko01100 Metabolic pathways_x000D_ ko01110 Biosynthesis of secondary metabolites	Lipid transport and metabolism	1.09559	0.00603722	0.0246976
K07277	SAM50, TOB55, bamA	outer membrane protein insertion porin family	Null	Cell wall/membrane/envelope biogenesis	1.09322	-0.00833674	0.0346186
K16363	lpxC-fabZ	UDP-3-O-[3-hydroxymyristoyl] N-acetylglucosamine deacetylase / 3-hydroxyacyl-[acyl-carrier-protein] dehydratase [EC:3.5.1.108 4.2.1.59]	ko00061 Fatty acid biosynthesis_x000D_ ko00540 Lipopolysaccharide biosynthesis_x000D_ ko01100 Metabolic pathways_x000D_ ko01212 Fatty acid metabolism	Cell wall/membrane/envelope biogenesis	1.09227	-0.000317869	0.034537
K00349	nqrD	Na+-transporting NADH:ubiquinone oxidoreductase subunit D [EC:7.2.1.1]	Null	Energy production and conversion	1.09099	-0.0152195	0.0369663
K03684	rnd	ribonuclease D [EC:3.1.13.5]	Null	Translation, ribosomal structure and biogenesis	1.08965	-0.00701616	0.0399103
K09814	hrtA	hemin transport system ATP-binding protein [EC:3.6.3.-]	ko02010 ABC transporters	Cell wall/membrane/envelope biogenesis	1.08818	-0.0106657	0.0440461
K07085	K07085	putative transport protein	Null	General function prediction only	1.08815	-0.00950102	0.0545994
K03305	TC.POT	proton-dependent oligopeptide transporter, POT family	Null	Amino acid transport and metabolism	1.08472	-0.00898723	0.0373838
K02456	gspG	general secretion pathway protein G	ko03070 Bacterial secretion system_x000D_ ko05111 Biofilm formation - Vibrio cholerae	Cell motility, Intracellular trafficking, secretion, and vesicular transport, Extracellular structures	1.08454	0.00982049	0.0356733
K09925	K09925	uncharacterized protein	Null	Null	1.08351	-0.0351386	0.0709614
K00332	nuoC	NADH-quinone oxidoreductase subunit C [EC:7.1.1.2]	ko00190 Oxidative phosphorylation_x000D_ ko01100 Metabolic pathways	Energy production and conversion	1.08207	-0.00707595	0.0454262
K21405	acoR	sigma-54 dependent transcriptional regulator, acetoin dehydrogenase operon transcriptional activator AcoR	Null	Transcription	1.08204	0.0468614	0.0783035
K17865	croR	3-hydroxybutyryl-CoA dehydratase [EC:4.2.1.55]	ko00630 Glyoxylate and dicarboxylate metabolism_x000D_ ko00650 Butanoate metabolism_x000D_ ko01100 Metabolic pathways_x000D_ ko01120 Microbial metabolism in diverse environments_x000D_ ko01200 Carbon metabolism	Lipid transport and metabolism	1.08065	0.0244738	0.0314624
K07276	K07276	uncharacterized protein	Null	Cell cycle control, cell division, chromosome partitioning	1.07744	0.00566594	0.0268047
K00161	PDHA, pdhA	pyruvate dehydrogenase E1 component alpha subunit [EC:1.2.4.1]	ko00010 Glycolysis / Gluconeogenesis_x000D_ ko00020 Citrate cycle (TCA cycle)_x000D_ ko00620 Pyruvate metabolism_x000D_ ko01100 Metabolic pathways_x000D_ ko01110 Biosynthesis of secondary metabolites_x000D_ ko01120 Microbial metabolism in diverse environments_x000D_ ko01200 Carbon metabolism_x000D_ ko04066 HIF-1 signaling pathway_x000D_ ko04922 Glucagon signaling pathway_x000D_ ko05230 Central ca…	Energy production and conversion	1.07709	-0.00428705	0.0369247
K00351	nqrF	Na+-transporting NADH:ubiquinone oxidoreductase subunit F [EC:7.2.1.1]	Null	Energy production and conversion	1.07627	-0.0163241	0.0457099
K21395	yiaO	TRAP-type transport system periplasmic protein	Null	Carbohydrate transport and metabolism	1.07489	0.0259827	0.0310149
K19159	yefM	antitoxin YefM	Null	Defense mechanisms	1.07295	0.0511716	0.0560185
K08311	nudH	putative (di)nucleoside polyphosphate hydrolase [EC:3.6.1.-]	ko03018 RNA degradation	Defense mechanisms	1.07292	0.0175877	0.0352258
K01676	E4.2.1.2A, fumA, fumB	fumarate hydratase, class I [EC:4.2.1.2]	ko00020 Citrate cycle (TCA cycle)_x000D_ ko00620 Pyruvate metabolism_x000D_ ko00720 Carbon fixation pathways in prokaryotes_x000D_ ko01100 Metabolic pathways_x000D_ ko01110 Biosynthesis of secondary metabolites_x000D_ ko01120 Microbial metabolism in diverse environments_x000D_ ko01200 Carbon metabolism	Energy production and conversion	1.07281	-0.00493599	0.0304457
K21929	udg	uracil-DNA glycosylase [EC:3.2.2.27]	ko03410 Base excision repair	Replication, recombination and repair	1.07155	-0.00868214	0.0554644
K14347	SLC10A7, P7	solute carrier family 10 (sodium/bile acid cotransporter), member 7	Null	General function prediction only	1.07133	0.00786874	0.0200044
K00241	sdhC, frdC	succinate dehydrogenase / fumarate reductase, cytochrome b subunit	ko00020 Citrate cycle (TCA cycle)_x000D_ ko00190 Oxidative phosphorylation_x000D_ ko00650 Butanoate metabolism_x000D_ ko00720 Carbon fixation pathways in prokaryotes_x000D_ ko01100 Metabolic pathways_x000D_ ko01110 Biosynthesis of secondary metabolites_x000D_ ko01120 Microbial metabolism in diverse environments_x000D_ ko01200 Carbon metabolism	Energy production and conversion	1.07103	-0.0107549	0.0379169
K10866	RAD50	DNA repair protein RAD50 [EC:3.6.-.-]	ko03440 Homologous recombination_x000D_ ko03450 Non-homologous end-joining_x000D_ ko04218 Cellular senescence	Null	1.07085	-0.0475462	0.0504335
K03474	pdxJ	pyridoxine 5-phosphate synthase [EC:2.6.99.2]	ko00750 Vitamin B6 metabolism_x000D_ ko01100 Metabolic pathways	Coenzyme transport and metabolism	1.07066	-0.0109072	0.0393026
K00337	nuoH	NADH-quinone oxidoreductase subunit H [EC:7.1.1.2]	ko00190 Oxidative phosphorylation_x000D_ ko01100 Metabolic pathways	Energy production and conversion	1.06827	-0.0098157	0.0352146
K19689	ampS, pepS, ampT	aminopeptidase [EC:3.4.11.-]	Null	Amino acid transport and metabolism	1.06704	-0.00744401	0.0669169
K01619	deoC, DERA	deoxyribose-phosphate aldolase [EC:4.1.2.4]	ko00030 Pentose phosphate pathway_x000D_ ko01100 Metabolic pathways	Nucleotide transport and metabolism	1.06605	0.0281487	0.0600903
K03146	THI4, THI1	cysteine-dependent adenosine diphosphate thiazole synthase [EC:2.4.2.60]	ko00730 Thiamine metabolism_x000D_ ko01100 Metabolic pathways	Coenzyme transport and metabolism	1.06549	0.00554517	0.0356661
K02517	lpxL, htrB	Kdo2-lipid IVA lauroyltransferase/acyltransferase [EC:2.3.1.241 2.3.1.-]	ko00540 Lipopolysaccharide biosynthesis_x000D_ ko01100 Metabolic pathways	Lipid transport and metabolism	1.06119	-0.00457565	0.03064
K00249	ACADM, acd	acyl-CoA dehydrogenase [EC:1.3.8.7]	ko00071 Fatty acid degradation_x000D_ ko00280 Valine, leucine and isoleucine degradation_x000D_ ko01100 Metabolic pathways_x000D_ ko01110 Biosynthesis of secondary metabolites_x000D_ ko01212 Fatty acid metabolism_x000D_ ko03320 PPAR signaling pathway	Lipid transport and metabolism	1.06106	-0.0127699	0.0452457
K11912	ppkA	serine/threonine-protein kinase PpkA [EC:2.7.11.1]	ko02025 Biofilm formation - Pseudomonas aeruginosa_x000D_ ko03070 Bacterial secretion system	Signal transduction mechanisms	1.05971	-0.0224064	0.0624409
K07263	pqqL	zinc protease [EC:3.4.24.-]	Null	General function prediction only	1.05898	0.00120269	0.0258135
K00333	nuoD	NADH-quinone oxidoreductase subunit D [EC:7.1.1.2]	ko00190 Oxidative phosphorylation_x000D_ ko01100 Metabolic pathways	Energy production and conversion	1.0588	-0.00495695	0.0357025
K00338	nuoI	NADH-quinone oxidoreductase subunit I [EC:7.1.1.2]	ko00190 Oxidative phosphorylation_x000D_ ko01100 Metabolic pathways	Energy production and conversion	1.05585	-0.0122947	0.0315198
K11904	vgrG	type VI secretion system secreted protein VgrG	ko03070 Bacterial secretion system	Intracellular trafficking, secretion, and vesicular transport, Mobilome: prophages, transposons, General function prediction only	1.05517	-0.0284866	0.0485458
K03585	acrA, mexA, adeI, smeD, mtrC, cmeA	membrane fusion protein, multidrug efflux system	ko01501 beta-Lactam resistance_x000D_ ko01503 Cationic antimicrobial peptide (CAMP) resistance	Cell wall/membrane/envelope biogenesis, Defense mechanisms	1.05371	0.00306683	0.0295551
K01051	E3.1.1.11	pectinesterase [EC:3.1.1.11]	ko00040 Pentose and glucuronate interconversions_x000D_ ko01100 Metabolic pathways_x000D_ ko02020 Two-component system	Null	1.05357	0.0365228	0.0682817
K05807	bamD	outer membrane protein assembly factor BamD	Null	Cell wall/membrane/envelope biogenesis	1.0526	-0.00132517	0.042039
K01284	dcp	peptidyl-dipeptidase Dcp [EC:3.4.15.5]	Null	Posttranslational modification, protein turnover, chaperones	1.05048	-0.00662161	0.0477159
K01847	MUT	methylmalonyl-CoA mutase [EC:5.4.99.2]	ko00280 Valine, leucine and isoleucine degradation_x000D_ ko00630 Glyoxylate and dicarboxylate metabolism_x000D_ ko00640 Propanoate metabolism_x000D_ ko00720 Carbon fixation pathways in prokaryotes_x000D_ ko01100 Metabolic pathways_x000D_ ko01120 Microbial metabolism in diverse environments_x000D_ ko01200 Carbon metabolism	Null	1.05011	-0.0100291	0.0507556
K07405	E3.2.1.1A	alpha-amylase [EC:3.2.1.1]	ko00500 Starch and sucrose metabolism_x000D_ ko01100 Metabolic pathways_x000D_ ko01110 Biosynthesis of secondary metabolites	Carbohydrate transport and metabolism	1.04989	7.44859e-05	0.0313191
K01894	gluQ	glutamyl-Q tRNA(Asp) synthetase [EC:6.1.1.-]	Null	Null	1.04945	0.00186264	0.0308148
K03587	ftsI	cell division protein FtsI (penicillin-binding protein 3) [EC:3.4.16.4]	ko00550 Peptidoglycan biosynthesis_x000D_ ko01501 beta-Lactam resistance	Cell cycle control, cell division, chromosome partitioning, Cell wall/membrane/envelope biogenesis	1.04828	-0.00132025	0.0356516
K10800	SMUG1	single-strand selective monofunctional uracil DNA glycosylase [EC:3.2.2.-]	ko03410 Base excision repair	Null	1.04484	-0.00285714	0.0276475
K07719	ycbB, glnL	two-component system, response regulator YcbB	ko02020 Two-component system	Null	1.04305	-0.042359	0.0404848
K10771	APEX1	AP endonuclease 1 [EC:4.2.99.18]	ko03410 Base excision repair	Null	1.04217	-0.0438832	0.0403251
K00179	iorA	indolepyruvate ferredoxin oxidoreductase, alpha subunit [EC:1.2.7.8]	Null	Energy production and conversion	1.04177	-0.0208609	0.0624947
K16559	exoK	endo-1,3-1,4-beta-glycanase ExoK [EC:3.2.1.-]	Null	Carbohydrate transport and metabolism	1.04123	-0.0195178	0.0322434
K00024	mdh	malate dehydrogenase [EC:1.1.1.37]	ko00020 Citrate cycle (TCA cycle)_x000D_ ko00270 Cysteine and methionine metabolism_x000D_ ko00620 Pyruvate metabolism_x000D_ ko00630 Glyoxylate and dicarboxylate metabolism_x000D_ ko00680 Methane metabolism_x000D_ ko00710 Carbon fixation in photosynthetic organisms_x000D_ ko00720 Carbon fixation pathways in prokaryotes_x000D_ ko01100 Metabolic pathways_x000D_ ko01110 Biosynthesis of secondary me…	Energy production and conversion	1.04022	-0.00419738	0.0349051
K06204	dksA	DnaK suppressor protein	ko02026 Biofilm formation - Escherichia coli	Translation, ribosomal structure and biogenesis	1.03681	0.00171432	0.0291952
K05541	dusC	tRNA-dihydrouridine synthase C [EC:1.-.-.-]	Null	Translation, ribosomal structure and biogenesis	1.03566	0.00665821	0.0582358
K01137	GNS	N-acetylglucosamine-6-sulfatase [EC:3.1.6.14]	ko00531 Glycosaminoglycan degradation_x000D_ ko01100 Metabolic pathways_x000D_ ko04142 Lysosome	Null	1.03477	0.0168094	0.0198462
K00156	poxB	pyruvate dehydrogenase (quinone) [EC:1.2.5.1]	ko00620 Pyruvate metabolism_x000D_ ko01100 Metabolic pathways	Amino acid transport and metabolism, Coenzyme transport and metabolism	1.03365	0.0081851	0.0260943
K03473	pdxB	erythronate-4-phosphate dehydrogenase [EC:1.1.1.290]	ko00750 Vitamin B6 metabolism_x000D_ ko01100 Metabolic pathways	Coenzyme transport and metabolism, General function prediction only	1.03225	-0.00615561	0.0435543
K00239	sdhA, frdA	succinate dehydrogenase / fumarate reductase, flavoprotein subunit [EC:1.3.5.1 1.3.5.4]	ko00020 Citrate cycle (TCA cycle)_x000D_ ko00190 Oxidative phosphorylation_x000D_ ko00650 Butanoate metabolism_x000D_ ko00720 Carbon fixation pathways in prokaryotes_x000D_ ko01100 Metabolic pathways_x000D_ ko01110 Biosynthesis of secondary metabolites_x000D_ ko01120 Microbial metabolism in diverse environments_x000D_ ko01200 Carbon metabolism_x000D_ ko05134 Legionellosis	Energy production and conversion	1.0296	0.00225483	0.0330956
K00748	lpxB	lipid-A-disaccharide synthase [EC:2.4.1.182]	ko00540 Lipopolysaccharide biosynthesis_x000D_ ko01100 Metabolic pathways	Cell wall/membrane/envelope biogenesis	1.02841	0.00830908	0.0428644
K03269	lpxH	UDP-2,3-diacylglucosamine hydrolase [EC:3.6.1.54]	ko00540 Lipopolysaccharide biosynthesis_x000D_ ko01100 Metabolic pathways	Cell wall/membrane/envelope biogenesis	1.02621	-0.00580034	0.0531249
K19976	mntB	manganese transport system permease protein	ko02010 ABC transporters	Inorganic ion transport and metabolism	1.02471	0.0137044	0.0352889
K07041	K07041	uncharacterized protein	Null	General function prediction only	1.02324	-0.0139206	0.0395169
K05524	fdxA	ferredoxin	Null	Nucleotide transport and metabolism	1.0223	0.040339	0.050103
K02523	ispB	octaprenyl-diphosphate synthase [EC:2.5.1.90]	ko00900 Terpenoid backbone biosynthesis_x000D_ ko01110 Biosynthesis of secondary metabolites	Coenzyme transport and metabolism	1.02165	0.00793952	0.0435707
K03113	EIF1, SUI1	translation initiation factor 1	ko03013 RNA transport	Translation, ribosomal structure and biogenesis	1.02073	-0.0111764	0.0473632
K16053	ybdG, mscM	miniconductance mechanosensitive channel	Null	Cell wall/membrane/envelope biogenesis	1.02009	-0.0097152	0.0541836
K00426	cydB	cytochrome bd ubiquinol oxidase subunit II [EC:7.1.1.7]	ko00190 Oxidative phosphorylation_x000D_ ko02020 Two-component system	Energy production and conversion	1.01989	-0.00252404	0.0458721
K07091	lptF	lipopolysaccharide export system permease protein	ko02010 ABC transporters	Cell wall/membrane/envelope biogenesis, Cell motility	1.01878	0.0059873	0.0378524
K06001	trpB	tryptophan synthase beta chain [EC:4.2.1.20]	ko00260 Glycine, serine and threonine metabolism_x000D_ ko00400 Phenylalanine, tyrosine and tryptophan biosynthesis_x000D_ ko01100 Metabolic pathways_x000D_ ko01110 Biosynthesis of secondary metabolites_x000D_ ko01230 Biosynthesis of amino acids	Amino acid transport and metabolism	1.01719	-0.0312444	0.0628798
K03771	surA	peptidyl-prolyl cis-trans isomerase SurA [EC:5.2.1.8]	Null	Posttranslational modification, protein turnover, chaperones	1.01557	-0.000208636	0.0460415
K16153	K16153	glycogen phosphorylase/synthase [EC:2.4.1.1 2.4.1.11]	ko00500 Starch and sucrose metabolism_x000D_ ko01100 Metabolic pathways_x000D_ ko01110 Biosynthesis of secondary metabolites	Null	1.01466	-0.00834036	0.0511093
K05520	pfpI	protease I [EC:3.5.1.124]	Null	General function prediction only	1.01351	-0.0356874	0.0606749
K00281	GLDC, gcvP	glycine dehydrogenase [EC:1.4.4.2]	ko00260 Glycine, serine and threonine metabolism_x000D_ ko00630 Glyoxylate and dicarboxylate metabolism_x000D_ ko01100 Metabolic pathways_x000D_ ko01110 Biosynthesis of secondary metabolites_x000D_ ko01200 Carbon metabolism	Amino acid transport and metabolism	1.01278	0.000943426	0.0229818
K01965	PCCA, pccA	propionyl-CoA carboxylase alpha chain [EC:6.4.1.3]	ko00280 Valine, leucine and isoleucine degradation_x000D_ ko00630 Glyoxylate and dicarboxylate metabolism_x000D_ ko00640 Propanoate metabolism_x000D_ ko01100 Metabolic pathways_x000D_ ko01110 Biosynthesis of secondary metabolites_x000D_ ko01120 Microbial metabolism in diverse environments_x000D_ ko01200 Carbon metabolism	Lipid transport and metabolism	1.01083	-0.0437539	0.0897085
K09808	lolC_E	lipoprotein-releasing system permease protein	ko02010 ABC transporters	Cell wall/membrane/envelope biogenesis	1.01017	0.00697612	0.0416399
K00912	lpxK	tetraacyldisaccharide 4'-kinase [EC:2.7.1.130]	ko00540 Lipopolysaccharide biosynthesis_x000D_ ko01100 Metabolic pathways	Cell wall/membrane/envelope biogenesis	1.00896	0.0104334	0.0414565
K00097	pdxA	4-hydroxythreonine-4-phosphate dehydrogenase [EC:1.1.1.262]	ko00750 Vitamin B6 metabolism_x000D_ ko01100 Metabolic pathways	Coenzyme transport and metabolism	1.00887	-0.000701208	0.0410187
K00086	dhaT	1,3-propanediol dehydrogenase [EC:1.1.1.202]	ko00561 Glycerolipid metabolism_x000D_ ko00640 Propanoate metabolism_x000D_ ko01100 Metabolic pathways	Energy production and conversion	1.00741	0.0397937	0.0209189
K00425	cydA	cytochrome bd ubiquinol oxidase subunit I [EC:7.1.1.7]	ko00190 Oxidative phosphorylation_x000D_ ko02020 Two-component system	Energy production and conversion	1.00464	-0.00172653	0.0533096
K07588	argK	LAO/AO transport system kinase [EC:2.7.-.-]	Null	Posttranslational modification, protein turnover, chaperones	1.0036	0.00421488	0.0458557
K01277	DPP3	dipeptidyl-peptidase III [EC:3.4.14.4]	Null	Null	1.00353	0.00119416	0.0485805
K11962	urtD	urea transport system ATP-binding protein	ko02010 ABC transporters	Amino acid transport and metabolism	1.00289	-0.0333685	0.0683618
K00798	MMAB, pduO	cob(I)alamin adenosyltransferase [EC:2.5.1.17]	ko00860 Porphyrin and chlorophyll metabolism_x000D_ ko01100 Metabolic pathways	Coenzyme transport and metabolism	1.00256	0.0245469	0.0621511
K00677	lpxA	UDP-N-acetylglucosamine acyltransferase [EC:2.3.1.129]	ko00540 Lipopolysaccharide biosynthesis_x000D_ ko01100 Metabolic pathways_x000D_ ko01503 Cationic antimicrobial peptide (CAMP) resistance	Cell wall/membrane/envelope biogenesis	1.00125	0.00778978	0.0424214
K03469	rnhA, RNASEH1	ribonuclease HI [EC:3.1.26.4]	ko03030 DNA replication	Replication, recombination and repair	0.996734	0.0399749	0.0458286
K08264	hdrD	heterodisulfide reductase subunit D [EC:1.8.98.1]	ko00680 Methane metabolism_x000D_ ko01100 Metabolic pathways_x000D_ ko01120 Microbial metabolism in diverse environments_x000D_ ko01200 Carbon metabolism	Energy production and conversion	0.996717	-0.0310124	0.0646193
K08323	rspA, manD	mannonate dehydratase [EC:4.2.1.8]	ko00040 Pentose and glucuronate interconversions_x000D_ ko01100 Metabolic pathways	Cell wall/membrane/envelope biogenesis, General function prediction only	0.996354	0.0300692	0.0356989
K00339	nuoJ	NADH-quinone oxidoreductase subunit J [EC:7.1.1.2]	ko00190 Oxidative phosphorylation_x000D_ ko01100 Metabolic pathways	Energy production and conversion	0.989884	0.00732341	0.0349647
K13059	nahK, lnpB	N-acetylhexosamine 1-kinase [EC:2.7.1.162]	Null	Null	0.987898	-0.00215479	0.02499
K03820	lnt	apolipoprotein N-acyltransferase [EC:2.3.1.269]	Null	Cell wall/membrane/envelope biogenesis	0.987648	0.00242419	0.0247911
K09793	K09793	uncharacterized protein	Null	Function unknown	0.985088	-0.00967014	0.040734
K13497	trpGD	anthranilate synthase/phosphoribosyltransferase [EC:4.1.3.27 2.4.2.18]	ko00400 Phenylalanine, tyrosine and tryptophan biosynthesis_x000D_ ko01100 Metabolic pathways_x000D_ ko01110 Biosynthesis of secondary metabolites_x000D_ ko01230 Biosynthesis of amino acids	Amino acid transport and metabolism, Coenzyme transport and metabolism	0.981422	-0.0058355	0.021844
K02160	accB, bccP	acetyl-CoA carboxylase biotin carboxyl carrier protein	ko00061 Fatty acid biosynthesis_x000D_ ko00620 Pyruvate metabolism_x000D_ ko00640 Propanoate metabolism_x000D_ ko00720 Carbon fixation pathways in prokaryotes_x000D_ ko01100 Metabolic pathways_x000D_ ko01110 Biosynthesis of secondary metabolites_x000D_ ko01120 Microbial metabolism in diverse environments_x000D_ ko01200 Carbon metabolism_x000D_ ko01212 Fatty acid metabolism	Coenzyme transport and metabolism, Lipid transport and metabolism	0.978467	-0.037809	0.0699316
K03276	waaR, waaT, rfaJ	UDP-glucose/galactose:(glucosyl)LPS alpha-1,2-glucosyl/galactosyltransferase [EC:2.4.1.-]	ko00540 Lipopolysaccharide biosynthesis_x000D_ ko01100 Metabolic pathways	Cell wall/membrane/envelope biogenesis	0.97831	0.0434393	0.066097
K22015	fdhF	formate dehydrogenase (acceptor) [EC:1.17.99.7]	Null	Null	0.977565	0.0291568	0.0643997
K03770	ppiD	peptidyl-prolyl cis-trans isomerase D [EC:5.2.1.8]	Null	Posttranslational modification, protein turnover, chaperones	0.97692	-0.0135439	0.0269896
K07315	rsbU_P	phosphoserine phosphatase RsbU/P [EC:3.1.3.3]	Null	Signal transduction mechanisms, Transcription	0.974948	-0.0224755	0.039018
K00390	cysH	phosphoadenosine phosphosulfate reductase [EC:1.8.4.8 1.8.4.10]	ko00920 Sulfur metabolism_x000D_ ko01100 Metabolic pathways_x000D_ ko01120 Microbial metabolism in diverse environments	Amino acid transport and metabolism, Coenzyme transport and metabolism	0.973016	0.036807	0.0388503
K15662	ituB, mycB, bmyB	iturin family lipopeptide synthetase B	ko01054 Nonribosomal peptide structures	Null	0.970319	-0.0448452	0.0527582
K00348	nqrC	Na+-transporting NADH:ubiquinone oxidoreductase subunit C [EC:7.2.1.1]	Null	Energy production and conversion	0.970179	0.0101602	0.0491125
K06168	miaB	tRNA-2-methylthio-N6-dimethylallyladenosine synthase [EC:2.8.4.3]	Null	Translation, ribosomal structure and biogenesis	0.968883	-0.0203342	0.0441406
K17076	K17076, lysY	putative lysine transport system ATP-binding protein [EC:3.6.3.-]	ko02010 ABC transporters	Amino acid transport and metabolism	0.96837	0.0144511	0.0136654
K01737	queD, ptpS, PTS	6-pyruvoyltetrahydropterin/6-carboxytetrahydropterin synthase [EC:4.2.3.12 4.1.2.50]	ko00790 Folate biosynthesis_x000D_ ko01100 Metabolic pathways	Coenzyme transport and metabolism	0.965776	0.0270564	0.0504364
K21528	gin	serine recombinase [EC:3.1.22.- 6.5.1.-]	Null	Null	0.965167	-0.0235323	0.0666974
K02584	nifA	Nif-specific regulatory protein	ko02020 Two-component system	Transcription, Signal transduction mechanisms	0.964439	0.0131663	0.0412644
K00066	algD	GDP-mannose 6-dehydrogenase [EC:1.1.1.132]	ko00051 Fructose and mannose metabolism_x000D_ ko00520 Amino sugar and nucleotide sugar metabolism_x000D_ ko01100 Metabolic pathways_x000D_ ko02020 Two-component system	Null	0.963126	0.0413301	0.0445953
K03455	TC.KEF	monovalent cation:H+ antiporter-2, CPA2 family	Null	Inorganic ion transport and metabolism	0.962971	0.00713543	0.0408525
K05363	murM	serine/alanine adding enzyme [EC:2.3.2.10]	ko00550 Peptidoglycan biosynthesis_x000D_ ko01100 Metabolic pathways	Cell wall/membrane/envelope biogenesis	0.961571	-0.0380501	0.0455653
K21514	aviRb	23S rRNA (uridine2479-2'-O)-methyltransferase [EC:2.1.1.208]	Null	Translation, ribosomal structure and biogenesis	0.960948	0.0422186	0.028599
K01728	pel	pectate lyase [EC:4.2.2.2]	ko00040 Pentose and glucuronate interconversions_x000D_ ko01100 Metabolic pathways_x000D_ ko02024 Quorum sensing	Null	0.959573	0.0387193	0.0514819
K01911	menE	O-succinylbenzoic acid---CoA ligase [EC:6.2.1.26]	ko00130 Ubiquinone and other terpenoid-quinone biosynthesis_x000D_ ko01100 Metabolic pathways_x000D_ ko01110 Biosynthesis of secondary metabolites	Lipid transport and metabolism, Secondary metabolites biosynthesis, transport and catabolism	0.957854	0.0261731	0.0468542
K03092	rpoN	RNA polymerase sigma-54 factor	ko02020 Two-component system_x000D_ ko05111 Biofilm formation - Vibrio cholerae	Transcription	0.956173	-0.000999553	0.043765
K17948	nanM	N-acetylneuraminate epimerase [EC:5.1.3.24]	Null	Cell wall/membrane/envelope biogenesis	0.954384	0.0218883	0.0565257
K03624	greA	transcription elongation factor GreA	Null	Transcription	0.954361	0.0143377	0.0522039
K00344	qor, CRYZ	NADPH:quinone reductase [EC:1.6.5.5]	Null	Energy production and conversion, General function prediction only	0.953151	-0.044493	0.0538151
K21973	bluF	blue light- and temperature-responsive anti-repressor	Null	Signal transduction mechanisms	0.95289	0.0422431	0.0879243
K00940	ndk, NME	nucleoside-diphosphate kinase [EC:2.7.4.6]	ko00230 Purine metabolism_x000D_ ko00240 Pyrimidine metabolism_x000D_ ko00983 Drug metabolism - other enzymes_x000D_ ko01100 Metabolic pathways_x000D_ ko01110 Biosynthesis of secondary metabolites_x000D_ ko04016 MAPK signaling pathway - plant	Nucleotide transport and metabolism	0.952267	0.014702	0.0547107
K03281	TC.CIC	chloride channel protein, CIC family	Null	Inorganic ion transport and metabolism	0.95205	0.00873052	0.0484466
K12943	ygeR	lipoprotein YgeR	Null	Cell wall/membrane/envelope biogenesis	0.949672	0.0418847	0.0603054
K14273	xdh	D-xylose 1-dehydrogenase (NADP+) [EC:1.1.1.179]	ko00040 Pentose and glucuronate interconversions_x000D_ ko01100 Metabolic pathways	General function prediction only	0.948304	0.0408231	0.0689557
K01262	pepP	Xaa-Pro aminopeptidase [EC:3.4.11.9]	Null	Amino acid transport and metabolism	0.946807	0.0214349	0.0439407
K09949	K09949	uncharacterized protein	Null	Function unknown	0.9462	0.0241633	0.0352523
K03526	gcpE, ispG	(E)-4-hydroxy-3-methylbut-2-enyl-diphosphate synthase [EC:1.17.7.1 1.17.7.3]	ko00900 Terpenoid backbone biosynthesis_x000D_ ko01100 Metabolic pathways_x000D_ ko01110 Biosynthesis of secondary metabolites	Lipid transport and metabolism	0.945909	0.00770715	0.0419805
K00374	narI, narV	nitrate reductase gamma subunit [EC:1.7.5.1 1.7.99.-]	ko00910 Nitrogen metabolism_x000D_ ko01100 Metabolic pathways_x000D_ ko01120 Microbial metabolism in diverse environments_x000D_ ko02020 Two-component system	Energy production and conversion, Inorganic ion transport and metabolism	0.945554	-0.0387244	0.0407556
K02771	levG	fructose PTS system EIID component	ko00051 Fructose and mannose metabolism_x000D_ ko02060 Phosphotransferase system (PTS)	Carbohydrate transport and metabolism	0.943717	-0.0441788	0.0508338
K21826	gbdR	AraC family transcriptional regulator, glycine betaine-responsive activator	Null	Transcription	0.940941	0.0463205	0.069444
K10026	queE	7-carboxy-7-deazaguanine synthase [EC:4.3.99.3]	ko00790 Folate biosynthesis_x000D_ ko01100 Metabolic pathways	General function prediction only	0.940651	0.0234253	0.0401872
K09964	K09964	uncharacterized protein	Null	Function unknown	0.936168	0.0380078	0.0608756
K11938	cof	HMP-PP phosphatase [EC:3.6.1.-]	Null	Coenzyme transport and metabolism, General function prediction only	0.935377	0.0339255	0.0357173
K20201	ywlE	protein arginine phosphatase [EC:3.9.1.2]	Null	Signal transduction mechanisms	0.93395	0.0373461	0.0491853
K03296	TC.HAE1	hydrophobic/amphiphilic exporter-1 (mainly G- bacteria), HAE1 family	Null	Defense mechanisms	0.933003	0.0113415	0.038257
K20489	nisI	lantibiotic immunity protein	ko02020 Two-component system_x000D_ ko02024 Quorum sensing	Null	0.929109	0.00248243	0.0623636
K09762	K09762	uncharacterized protein	Null	Transcription	0.928329	-0.0396703	0.0501627
K00184	dmsB	dimethyl sulfoxide reductase iron-sulfur subunit	ko00920 Sulfur metabolism_x000D_ ko01100 Metabolic pathways	Energy production and conversion	0.928276	0.0400195	0.0548517
K01239	iunH	purine nucleosidase [EC:3.2.2.1]	ko00230 Purine metabolism_x000D_ ko00760 Nicotinate and nicotinamide metabolism_x000D_ ko01100 Metabolic pathways	Nucleotide transport and metabolism	0.927487	-0.0437985	0.0493889
K07709	zraS, hydH	two-component system, NtrC family, sensor histidine kinase HydH [EC:2.7.13.3]	ko02020 Two-component system	Signal transduction mechanisms	0.92088	0.0436635	0.054877
K01903	sucC	succinyl-CoA synthetase beta subunit [EC:6.2.1.5]	ko00020 Citrate cycle (TCA cycle)_x000D_ ko00640 Propanoate metabolism_x000D_ ko00660 C5-Branched dibasic acid metabolism_x000D_ ko00720 Carbon fixation pathways in prokaryotes_x000D_ ko01100 Metabolic pathways_x000D_ ko01110 Biosynthesis of secondary metabolites_x000D_ ko01120 Microbial metabolism in diverse environments_x000D_ ko01200 Carbon metabolism	Energy production and conversion	0.920164	0.0394305	0.057156
K02419	fliP	flagellar biosynthetic protein FliP	ko02040 Flagellar assembly	Cell motility	0.911542	0.0384829	0.0359778
K00355	NQO1	NAD(P)H dehydrogenase (quinone) [EC:1.6.5.2]	ko00130 Ubiquinone and other terpenoid-quinone biosynthesis_x000D_ ko01100 Metabolic pathways_x000D_ ko01110 Biosynthesis of secondary metabolites_x000D_ ko05200 Pathways in cancer_x000D_ ko05225 Hepatocellular carcinoma_x000D_ ko05418 Fluid shear stress and atherosclerosis	Energy production and conversion	0.91087	-0.0382521	0.0848284
K17732	PMPCB, MAS1	mitochondrial-processing peptidase subunit beta [EC:3.4.24.64]	Null	Null	0.907691	0.0238163	0.0568576
K14506	JAR1_4_6	jasmonic acid-amino synthetase [EC:6.3.2.52]	ko04075 Plant hormone signal transduction	Null	0.903727	-0.0370967	0.0530824
K05788	ihfB, himD	integration host factor subunit beta	Null	Replication, recombination and repair	0.899881	0.0335823	0.0530037
K02371	fabK	enoyl-[acyl-carrier protein] reductase II [EC:1.3.1.9]	ko00061 Fatty acid biosynthesis_x000D_ ko01100 Metabolic pathways_x000D_ ko01212 Fatty acid metabolism	General function prediction only	0.899009	-0.0343966	0.050292
K09007	folE2	GTP cyclohydrolase IB [EC:3.5.4.16]	ko00790 Folate biosynthesis_x000D_ ko01100 Metabolic pathways	Coenzyme transport and metabolism	0.896117	0.0137361	0.0338041
K07037	pgpH	cyclic-di-AMP phosphodiesterase PgpH [EC:3.1.4.-]	Null	General function prediction only	0.891964	0.0128742	0.0458034
K07267	oprB	porin	Null	Cell wall/membrane/envelope biogenesis	0.887094	0.0179207	0.0374955
K16214	pezT	UDP-N-acetylglucosamine kinase [EC:2.7.1.176]	Null	Null	0.885746	0.0375951	0.0446156
K19423	epsE	glycosyltransferase EpsE [EC:2.4.-.-]	Null	Cell wall/membrane/envelope biogenesis	0.885052	0.0257574	0.0324902
K12583	mgtA	phosphatidylinositol alpha 1,6-mannosyltransferase [EC:2.4.1.-]	Null	Cell wall/membrane/envelope biogenesis	0.884553	-0.0348872	0.0392743
K02008	cbiQ	cobalt/nickel transport system permease protein	ko02010 ABC transporters	Coenzyme transport and metabolism	0.882986	0.0396072	0.0957035
K18455	mca	mycothiol S-conjugate amidase [EC:3.5.1.115]	Null	Carbohydrate transport and metabolism	0.879457	0.0315167	0.0295738
K04516	AROA1, aroA	chorismate mutase [EC:5.4.99.5]	ko00400 Phenylalanine, tyrosine and tryptophan biosynthesis_x000D_ ko01100 Metabolic pathways_x000D_ ko01110 Biosynthesis of secondary metabolites_x000D_ ko01230 Biosynthesis of amino acids	Amino acid transport and metabolism	0.878123	0.0065006	0.0494757
K20170	nicA1	nicotine oxidoreductase [EC:1.5.3.-]	ko00760 Nicotinate and nicotinamide metabolism_x000D_ ko01100 Metabolic pathways_x000D_ ko01120 Microbial metabolism in diverse environments	Mobilome: prophages, transposons	0.875889	-0.0349749	0.0474373
K01478	arcA	arginine deiminase [EC:3.5.3.6]	ko00220 Arginine biosynthesis_x000D_ ko01100 Metabolic pathways_x000D_ ko01110 Biosynthesis of secondary metabolites	Amino acid transport and metabolism	0.875624	-0.0394748	0.0438966
K08600	srtB	sortase B [EC:3.4.22.71]	Null	Cell wall/membrane/envelope biogenesis	0.870069	-0.0192547	0.0449583
K14761	ybcJ	ribosome-associated protein	Null	Translation, ribosomal structure and biogenesis	0.869785	-0.0169682	0.0269853
K01002	mdoB	phosphoglycerol transferase [EC:2.7.8.20]	Null	Cell wall/membrane/envelope biogenesis	0.869656	0.0391748	0.0349217
K14083	mttB	trimethylamine---corrinoid protein Co-methyltransferase [EC:2.1.1.250]	ko00680 Methane metabolism_x000D_ ko01100 Metabolic pathways_x000D_ ko01120 Microbial metabolism in diverse environments_x000D_ ko01200 Carbon metabolism	Coenzyme transport and metabolism	0.869333	-0.0338706	0.0217764
K03116	tatA	sec-independent protein translocase protein TatA	ko03060 Protein export_x000D_ ko03070 Bacterial secretion system	Intracellular trafficking, secretion, and vesicular transport	0.868778	0.0288057	0.0548105
K17624	engCP, engBF, endoEF	endo-alpha-N-acetylgalactosaminidase [EC:3.2.1.97]	Null	Null	0.867813	-0.0343621	0.0545103
K21393	yiaN	TRAP-type transport system large permease protein	Null	Carbohydrate transport and metabolism	0.866185	0.0141305	0.0222534
K18336	lra6	2,4-didehydro-3-deoxy-L-rhamnonate hydrolase [EC:3.7.1.26]	ko00051 Fructose and mannose metabolism_x000D_ ko01100 Metabolic pathways_x000D_ ko01120 Microbial metabolism in diverse environments	Secondary metabolites biosynthesis, transport and catabolism	0.860951	0.0308006	0.0576019
K11021	tccC	insecticidal toxin complex protein TccC	Null	Null	0.858658	0.0423229	0.0634178
K03118	tatC	sec-independent protein translocase protein TatC	ko03060 Protein export_x000D_ ko03070 Bacterial secretion system	Intracellular trafficking, secretion, and vesicular transport	0.855825	0.0194382	0.0442077
K08955	YME1	ATP-dependent metalloprotease [EC:3.4.24.-]	ko04139 Mitophagy - yeast	Posttranslational modification, protein turnover, chaperones	0.854176	0.01875	0.0287508
K06019	ppaX	pyrophosphatase PpaX [EC:3.6.1.1]	ko00190 Oxidative phosphorylation	Energy production and conversion	0.850816	0.03485	0.054378
K14051	gmr	c-di-GMP phosphodiesterase Gmr [EC:3.1.4.52]	ko02024 Quorum sensing_x000D_ ko02026 Biofilm formation - Escherichia coli	Signal transduction mechanisms	0.848213	0.0407898	0.0559183
K11921	cynR	LysR family transcriptional regulator, cyn operon transcriptional activator	Null	Transcription	0.848004	-0.0355727	0.0597955
K03476	ulaG	L-ascorbate 6-phosphate lactonase [EC:3.1.1.-]	ko00053 Ascorbate and aldarate metabolism_x000D_ ko01100 Metabolic pathways_x000D_ ko01120 Microbial metabolism in diverse environments	Carbohydrate transport and metabolism	0.845654	-0.0338355	0.0528189
K13547	btrR, neoB, kanB	L-glutamine:2-deoxy-scyllo-inosose/3-amino-2,3-dideoxy-scyllo-inosose aminotransferase [EC:2.6.1.100 2.6.1.101]	ko00524 Neomycin, kanamycin and gentamicin biosynthesis_x000D_ ko01110 Biosynthesis of secondary metabolites	Null	0.845177	-0.039998	0.0333315
K10914	crp	CRP/FNR family transcriptional regulator, cyclic AMP receptor protein	ko02020 Two-component system_x000D_ ko02024 Quorum sensing_x000D_ ko02025 Biofilm formation - Pseudomonas aeruginosa_x000D_ ko02026 Biofilm formation - Escherichia coli_x000D_ ko05111 Biofilm formation - Vibrio cholerae	Signal transduction mechanisms	0.844383	-0.0191347	0.0537026
K06397	spoIIIAH	stage III sporulation protein AH	Null	Null	0.840817	-0.0264051	0.0420424
K17995	hydG	sulfhydrogenase subunit gamma (sulfur reductase) [EC:1.12.98.4]	ko00920 Sulfur metabolism	Null	0.839572	0.0257665	0.0295016
K08884	K08884	serine/threonine protein kinase, bacterial [EC:2.7.11.1]	Null	Signal transduction mechanisms	0.837782	0.0302264	0.0201327
K22043	czrA	ArsR family transcriptional regulator, zinc-responsive transcriptional repressor	Null	Transcription	0.834019	0.027187	0.0197134
K03628	rho	transcription termination factor Rho	ko03018 RNA degradation	Transcription	0.832801	0.0246589	0.053181
K19411	mcsA	protein arginine kinase activator	Null	Posttranslational modification, protein turnover, chaperones	0.827251	0.00891218	0.0480014
K19222	menI, DHNAT	1,4-dihydroxy-2-naphthoyl-CoA hydrolase [EC:3.1.2.28]	ko00130 Ubiquinone and other terpenoid-quinone biosynthesis_x000D_ ko01100 Metabolic pathways_x000D_ ko01110 Biosynthesis of secondary metabolites	Secondary metabolites biosynthesis, transport and catabolism	0.825534	-0.035912	0.0279894
K05352	tarJ	ribitol-5-phosphate 2-dehydrogenase (NADP+) [EC:1.1.1.405]	ko00040 Pentose and glucuronate interconversions_x000D_ ko01100 Metabolic pathways	Amino acid transport and metabolism, General function prediction only	0.820831	-0.025372	0.0272677
K07707	agrA, blpR, fsrA	two-component system, LytTR family, response regulator AgrA	ko02020 Two-component system_x000D_ ko02024 Quorum sensing	Signal transduction mechanisms	0.814778	0.0329433	0.0664761
K11959	urtA	urea transport system substrate-binding protein	ko02010 ABC transporters	Amino acid transport and metabolism	0.806612	-0.0347456	0.0770712
K18023	mbhJ	membrane-bound hydrogenase subunit mbhJ [EC:1.12.7.2]	Null	Null	0.801868	-0.0363974	0.0404393
K07775	resD	two-component system, OmpR family, response regulator ResD	ko02020 Two-component system	Signal transduction mechanisms, Transcription	0.795299	-0.023547	0.0163157
K19333	kdgR	IclR family transcriptional regulator, KDG regulon repressor	Null	Transcription	0.787124	0.0349264	0.0650936
K01902	sucD	succinyl-CoA synthetase alpha subunit [EC:6.2.1.5]	ko00020 Citrate cycle (TCA cycle)_x000D_ ko00640 Propanoate metabolism_x000D_ ko00660 C5-Branched dibasic acid metabolism_x000D_ ko00720 Carbon fixation pathways in prokaryotes_x000D_ ko01100 Metabolic pathways_x000D_ ko01110 Biosynthesis of secondary metabolites_x000D_ ko01120 Microbial metabolism in diverse environments_x000D_ ko01200 Carbon metabolism	Energy production and conversion	0.784729	0.0300802	0.0402363
K16092	btuB	vitamin B12 transporter	Null	Coenzyme transport and metabolism	0.764415	-0.0302041	0.027385
K12555	pbp2A	penicillin-binding protein 2A [EC:2.4.1.129 3.4.16.4]	ko00550 Peptidoglycan biosynthesis_x000D_ ko01100 Metabolic pathways_x000D_ ko01501 beta-Lactam resistance	Cell wall/membrane/envelope biogenesis	0.751324	0.00582065	0.0493529
K19428	epsL	sugar transferase EpsL [EC:2.-.-.-]	Null	Cell wall/membrane/envelope biogenesis	0.733941	0.0314759	0.025857
K20883	wbgN	alpha-1,2-colitosyltransferase [EC:2.4.1.341]	Null	Null	0.722988	-0.0341532	0.0251697
K10118	msmF	raffinose/stachyose/melibiose transport system permease protein	ko02010 ABC transporters	Carbohydrate transport and metabolism	0.711575	0.012267	0.0180562
K01419	hslV, clpQ	ATP-dependent HslUV protease, peptidase subunit HslV [EC:3.4.25.2]	Null	Posttranslational modification, protein turnover, chaperones	0.699233	0.0194797	0.0423157
K07120	K07120	uncharacterized protein	Null	General function prediction only	0.464614	0.0138907	0.0145063
1Variable Importance in the projection.
2Jackknife standard error.
