# Supplementary material for: Comprehensive functional core microbiome comparison in genetically obese and lean hosts under the same environment
Source: Commun Biol. 2021 Nov 1;4:1246. doi: 10.1038/s42003-021-02784-w (PMC8560826; doi:10.1038/s42003-021-02784-w)
Supplement: Supplementary file 7 — Supplementary Data 4 [file 42003_2021_2784_MOESM7_ESM.xlsx]

## Sheet: Supplementary Data 4
Supplementary Data 4. Differences between lines in the abundance of the 122 microbial gene additive-log ratio transformed abundances overlapping in Partial Least
Squares Discriminant analysis and Partial Least Squares models.
KEGG	Name	KEGG Definition	KEGG Ptahway	COG cluster	Obese - Lean line1	HPD95%2		P03	SD	Obese - Lean line (in units of SD)
K00220	tyrC	cyclohexadieny/prephenate dehydrogenase [EC:1.3.1.43 1.3.1.12]	ko00400 Phenylalanine, tyrosine and tryptophan biosynthesis_x000D_ ko00401 Novobiocin biosynthesis_x000D_ ko01100 Metabolic pathways_x000D_ ko01110 Biosynthesis of secondary metabolites_x000D_ ko01230 Biosynthesis of amino acids	Amino acid transport and metabolism	0.4952	0.1931,	0.8073	1	0.74449	0.665153
K14682	argAB	amino-acid N-acetyltransferase [EC:2.3.1.1]	ko00220 Arginine biosynthesis_x000D_ ko01100 Metabolic pathways_x000D_ ko01110 Biosynthesis of secondary metabolites_x000D_ ko01210 2-Oxocarboxylic acid metabolism_x000D_ ko01230 Biosynthesis of amino acids	Amino acid transport and metabolism	0.2273	0.0386,	0.4248	0.99	0.464537	0.489304
K13893	yejA	microcin C transport system substrate-binding protein	ko02010 ABC transporters	Amino acid transport and metabolism	0.1737	-0.0846,	0.4313	0.91	0.604099	0.287536
K19689	ampS, pepS, ampT	aminopeptidase [EC:3.4.11.-]	Null	Amino acid transport and metabolism	0.0458	0.0064,	0.0875	0.99	0.0953384	0.480394
K11959	urtA	urea transport system substrate-binding protein	ko02010 ABC transporters	Amino acid transport and metabolism	-0.2332	-0.4155	-0.0689	0.99	0.430291	-0.541959
K01478	arcA	arginine deiminase [EC:3.5.3.6]	ko00220 Arginine biosynthesis_x000D_ ko01100 Metabolic pathways_x000D_ ko01110 Biosynthesis of secondary metabolites	Amino acid transport and metabolism	-0.2822	-0.4872,	-0.08	1	0.482736	-0.584585
K00156	poxB	pyruvate dehydrogenase (quinone) [EC:1.2.5.1]	ko00620 Pyruvate metabolism_x000D_ ko01100 Metabolic pathways	Amino acid transport and metabolism, Coenzyme transport and metabolism	0.2777	-0.006,	0.568	0.97	0.668679	0.415297
K00390	cysH	phosphoadenosine phosphosulfate reductase [EC:1.8.4.8 1.8.4.10]	ko00920 Sulfur metabolism_x000D_ ko01100 Metabolic pathways_x000D_ ko01120 Microbial metabolism in diverse environments	Amino acid transport and metabolism, Coenzyme transport and metabolism	0.1188	0.0533,	0.1847	1	0.162889	0.72933
K18455	mca	mycothiol S-conjugate amidase [EC:3.5.1.115]	Null	Carbohydrate transport and metabolism	0.3988	0.0169,	0.7516	0.98	0.862894	0.462166
K01226	treC	trehalose-6-phosphate hydrolase [EC:3.2.1.93]	ko00500 Starch and sucrose metabolism_x000D_ ko01100 Metabolic pathways	Carbohydrate transport and metabolism	-0.1036	-0.248,	0.0267	0.93	0.332494	-0.311585
K05820	hcaT	MFS transporter, PPP family, 3-phenylpropionic acid transporter	Null	Carbohydrate transport and metabolism, Amino acid transport and metabolism, Inorganic ion transport and metabolism, General function prediction only	0.1337	-0.0174,	0.2793	0.96	0.356178	0.375374
K07276	K07276	uncharacterized protein	Null	Cell cycle control, cell division, chromosome partitioning	0.3616	0.0346,	0.6842	0.98	0.761307	0.474972
K03587	ftsI	cell division protein FtsI (penicillin-binding protein 3) [EC:3.4.16.4]	ko00550 Peptidoglycan biosynthesis_x000D_ ko01501 beta-Lactam resistance	Cell cycle control, cell division, chromosome partitioning, Cell wall/membrane/envelope biogenesis	0.0341	-0.0899,	0.1659	0.71	0.296768	0.114904
K02419	fliP	flagellar biosynthetic protein FliP	ko02040 Flagellar assembly	Cell motility	0.0813	-0.0387,	0.2019	0.91	0.287753	0.282534
K02456	gspG	general secretion pathway protein G	ko03070 Bacterial secretion system_x000D_ ko05111 Biofilm formation - Vibrio cholerae	Cell motility, Intracellular trafficking, secretion, and vesicular transport, Extracellular structures	0.2155	0.025,	0.3871	0.99	0.446376	0.482777
K07267	oprB	porin	Null	Cell wall/membrane/envelope biogenesis	0.6076	0.1994,	0.9845	1	0.947335	0.641378
K17948	nanM	N-acetylneuraminate epimerase [EC:5.1.3.24]	Null	Cell wall/membrane/envelope biogenesis	0.4546	0.152,	0.7545	1	0.742871	0.61195
K16291	erfK	L,D-transpeptidase ErfK/SrfK	Null	Cell wall/membrane/envelope biogenesis	0.3238	0.1047,	0.5424	1	0.532901	0.607618
K04744	lptD, imp, ostA	LPS-assembly protein	Null	Cell wall/membrane/envelope biogenesis	0.3028	0.1074,	0.4911	1	0.477007	0.634791
K02558	mpl	UDP-N-acetylmuramate: L-alanyl-gamma-D-glutamyl-meso-diaminopimelate ligase [EC:6.3.2.45]	Null	Cell wall/membrane/envelope biogenesis	0.2217	-0.0007,	0.446	0.97	0.533054	0.415905
K09814	hrtA	hemin transport system ATP-binding protein [EC:3.6.3.-]	ko02010 ABC transporters	Cell wall/membrane/envelope biogenesis	0.2081	-0.0581,	0.4808	0.93	0.628912	0.330889
K12555	pbp2A	penicillin-binding protein 2A [EC:2.4.1.129 3.4.16.4]	ko00550 Peptidoglycan biosynthesis_x000D_ ko01100 Metabolic pathways_x000D_ ko01501 beta-Lactam resistance	Cell wall/membrane/envelope biogenesis	0.1761	0.0649,	0.2878	1	0.278285	0.632804
K12943	ygeR	lipoprotein YgeR	Null	Cell wall/membrane/envelope biogenesis	0.1722	-0.0229,	0.3711	0.95	0.455918	0.3777
K03276	waaR, waaT, rfaJ	UDP-glucose/galactose:(glucosyl)LPS alpha-1,2-glucosyl/galactosyltransferase [EC:2.4.1.-]	ko00540 Lipopolysaccharide biosynthesis_x000D_ ko01100 Metabolic pathways	Cell wall/membrane/envelope biogenesis	0.1645	0.0418,	0.2861	0.99	0.298349	0.551367
K02843	waaF, rfaF	heptosyltransferase II [EC:2.4.-.-]	ko00540 Lipopolysaccharide biosynthesis_x000D_ ko01100 Metabolic pathways	Cell wall/membrane/envelope biogenesis	0.153	0.0054,	0.2953	0.98	0.350298	0.436771
K03820	lnt	apolipoprotein N-acyltransferase [EC:2.3.1.269]	Null	Cell wall/membrane/envelope biogenesis	0.1415	-0.008,	0.2892	0.97	0.344554	0.410676
K00912	lpxK	tetraacyldisaccharide 4'-kinase [EC:2.7.1.130]	ko00540 Lipopolysaccharide biosynthesis_x000D_ ko01100 Metabolic pathways	Cell wall/membrane/envelope biogenesis	0.0872	-0.0532,	0.2321	0.88	0.329146	0.264928
K00748	lpxB	lipid-A-disaccharide synthase [EC:2.4.1.182]	ko00540 Lipopolysaccharide biosynthesis_x000D_ ko01100 Metabolic pathways	Cell wall/membrane/envelope biogenesis	0.0666	-0.0732,	0.1981	0.83	0.319981	0.208137
K00677	lpxA	UDP-N-acetylglucosamine acyltransferase [EC:2.3.1.129]	ko00540 Lipopolysaccharide biosynthesis_x000D_ ko01100 Metabolic pathways_x000D_ ko01503 Cationic antimicrobial peptide (CAMP) resistance	Cell wall/membrane/envelope biogenesis	0.0648	-0.0862,	0.2208	0.8	0.352606	0.183774
K16053	ybdG, mscM	miniconductance mechanosensitive channel	Null	Cell wall/membrane/envelope biogenesis	-0.0557	-0.2479,	0.1414	0.72	0.449111	-0.124023
K03269	lpxH	UDP-2,3-diacylglucosamine hydrolase [EC:3.6.1.54]	ko00540 Lipopolysaccharide biosynthesis_x000D_ ko01100 Metabolic pathways	Cell wall/membrane/envelope biogenesis	-0.0352	-0.2112,	0.1302	0.65	0.400682	-0.0878501
K07277	SAM50, TOB55, bamA	outer membrane protein insertion porin family	Null	Cell wall/membrane/envelope biogenesis	0.0208	-0.1185,	0.1702	0.61	0.32772	0.0634688
K07091	lptF	lipopolysaccharide export system permease protein	ko02010 ABC transporters	Cell wall/membrane/envelope biogenesis, Cell motility	0.0367	-0.1247,	0.1835	0.68	0.364053	0.10081
K03585	acrA, mexA, adeI, smeD, mtrC, cmeA	membrane fusion protein, multidrug efflux system	ko01501 beta-Lactam resistance_x000D_ ko01503 Cationic antimicrobial peptide (CAMP) resistance	Cell wall/membrane/envelope biogenesis, Defense mechanisms	0.0787	-0.065,	0.2231	0.86	0.334868	0.235018
K08323	rspA, manD	mannonate dehydratase [EC:4.2.1.8]	ko00040 Pentose and glucuronate interconversions_x000D_ ko01100 Metabolic pathways	Cell wall/membrane/envelope biogenesis, General function prediction only	0.3199	-0.0361,	0.697	0.96	0.862826	0.370758
K03146	THI4, THI1	cysteine-dependent adenosine diphosphate thiazole synthase [EC:2.4.2.60]	ko00730 Thiamine metabolism_x000D_ ko01100 Metabolic pathways	Coenzyme transport and metabolism	0.3035	0.0548,	0.5605	0.99	0.597735	0.50775
K09007	folE2	GTP cyclohydrolase IB [EC:3.5.4.16]	ko00790 Folate biosynthesis_x000D_ ko01100 Metabolic pathways	Coenzyme transport and metabolism	0.2342	0.0558,	0.4019	1	0.422797	0.55393
K01737	queD, ptpS, PTS	6-pyruvoyltetrahydropterin/6-carboxytetrahydropterin synthase [EC:4.2.3.12 4.1.2.50]	ko00790 Folate biosynthesis_x000D_ ko01100 Metabolic pathways	Coenzyme transport and metabolism	0.0777	-0.0143,	0.1744	0.95	0.221703	0.350468
K03474	pdxJ	pyridoxine 5-phosphate synthase [EC:2.6.99.2]	ko00750 Vitamin B6 metabolism_x000D_ ko01100 Metabolic pathways	Coenzyme transport and metabolism	0.0282	-0.1255,	0.1682	0.64	0.346819	0.0813105
K03473	pdxB	erythronate-4-phosphate dehydrogenase [EC:1.1.1.290]	ko00750 Vitamin B6 metabolism_x000D_ ko01100 Metabolic pathways	Coenzyme transport and metabolism, General function prediction only	-0.04	-0.2168,	0.1413	0.67	0.412817	-0.0968953
K08311	nudH	putative (di)nucleoside polyphosphate hydrolase [EC:3.6.1.-]	ko03018 RNA degradation	Defense mechanisms	0.3851	0.11,	0.6564	1	0.651239	0.591334
K00332	nuoC	NADH-quinone oxidoreductase subunit C [EC:7.1.1.2]	ko00190 Oxidative phosphorylation_x000D_ ko01100 Metabolic pathways	Energy production and conversion	0.3385	0.0753,	0.603	0.99	0.632257	0.535383
K01903	sucC	succinyl-CoA synthetase beta subunit [EC:6.2.1.5]	ko00020 Citrate cycle (TCA cycle)_x000D_ ko00640 Propanoate metabolism_x000D_ ko00660 C5-Branched dibasic acid metabolism_x000D_ ko00720 Carbon fixation pathways in prokaryotes_x000D_ ko01100 Metabolic pathways_x000D_ ko01110 Biosynthesis of secondary metabolites_x000D_ ko01120 Microbial metabolism in diverse environments_x000D_ ko01200 Carbon metabolism	Energy production and conversion	0.2526	0.1077,	0.4121	1	0.372456	0.678202
K06019	ppaX	pyrophosphatase PpaX [EC:3.6.1.1]	ko00190 Oxidative phosphorylation	Energy production and conversion	0.1911	0.0528,	0.3363	1	0.344233	0.555148
K00334	nuoE	NADH-quinone oxidoreductase subunit E [EC:7.1.1.2]	ko00190 Oxidative phosphorylation_x000D_ ko01100 Metabolic pathways	Energy production and conversion	0.085	0.0274,	0.1391	1	0.137819	0.61675
K08264	hdrD	heterodisulfide reductase subunit D [EC:1.8.98.1]	ko00680 Methane metabolism_x000D_ ko01100 Metabolic pathways_x000D_ ko01120 Microbial metabolism in diverse environments_x000D_ ko01200 Carbon metabolism	Energy production and conversion	-0.3056	-0.6617,	0.0625	0.95	0.842903	-0.362557
K00351	nqrF	Na+-transporting NADH:ubiquinone oxidoreductase subunit F [EC:7.2.1.1]	Null	Energy production and conversion	-0.0716	-0.2374,	0.0836	0.8	0.377952	-0.189442
K00086	dhaT	1,3-propanediol dehydrogenase [EC:1.1.1.202]	ko00561 Glycerolipid metabolism_x000D_ ko00640 Propanoate metabolism_x000D_ ko01100 Metabolic pathways	Energy production and conversion	0.044	-0.0827,	0.1835	0.74	0.30715	0.143252
K00349	nqrD	Na+-transporting NADH:ubiquinone oxidoreductase subunit D [EC:7.2.1.1]	Null	Energy production and conversion	-0.048	-0.225,	0.1348	0.7	0.412341	-0.116409
K01676	E4.2.1.2A, fumA, fumB	fumarate hydratase, class I [EC:4.2.1.2]	ko00020 Citrate cycle (TCA cycle)_x000D_ ko00620 Pyruvate metabolism_x000D_ ko00720 Carbon fixation pathways in prokaryotes_x000D_ ko01100 Metabolic pathways_x000D_ ko01110 Biosynthesis of secondary metabolites_x000D_ ko01120 Microbial metabolism in diverse environments_x000D_ ko01200 Carbon metabolism	Energy production and conversion	0.0244	-0.1224,	0.1802	0.62	0.345328	0.0706574
K00241	sdhC, frdC	succinate dehydrogenase / fumarate reductase, cytochrome b subunit	ko00020 Citrate cycle (TCA cycle)_x000D_ ko00190 Oxidative phosphorylation_x000D_ ko00650 Butanoate metabolism_x000D_ ko00720 Carbon fixation pathways in prokaryotes_x000D_ ko01100 Metabolic pathways_x000D_ ko01110 Biosynthesis of secondary metabolites_x000D_ ko01120 Microbial metabolism in diverse environments_x000D_ ko01200 Carbon metabolism	Energy production and conversion	0.0033	-0.167,	0.1844	0.52	0.40082	0.00823311
K00240	sdhB, frdB	succinate dehydrogenase / fumarate reductase, iron-sulfur subunit [EC:1.3.5.1 1.3.5.4]	ko00020 Citrate cycle (TCA cycle)_x000D_ ko00190 Oxidative phosphorylation_x000D_ ko00650 Butanoate metabolism_x000D_ ko00720 Carbon fixation pathways in prokaryotes_x000D_ ko01100 Metabolic pathways_x000D_ ko01110 Biosynthesis of secondary metabolites_x000D_ ko01120 Microbial metabolism in diverse environments_x000D_ ko01200 Carbon metabolism	Energy production and conversion	-0.0019	-0.1443,	0.1473	0.51	0.33999	-0.00558839
K00344	qor, CRYZ	NADPH:quinone reductase [EC:1.6.5.5]	Null	Energy production and conversion, General function prediction only	-0.131	-0.2851,	0.0009	0.97	0.341778	-0.383289
K07129	K07129	uncharacterized protein	Null	Function unknown	0.3123	0.0949,	0.544	1	0.535881	0.582779
K09949	K09949	uncharacterized protein	Null	Function unknown	0.2817	0.0817,	0.5016	1	0.503494	0.55949
K14347	SLC10A7, P7	solute carrier family 10 (sodium/bile acid cotransporter), member 7	Null	General function prediction only	0.3488	0.0414,	0.6578	0.99	0.750524	0.464742
K07397	yhfA	putative redox protein	Null	General function prediction only	0.2065	-0.0052,	0.4163	0.97	0.505435	0.408559
K14273	xdh	D-xylose 1-dehydrogenase (NADP+) [EC:1.1.1.179]	ko00040 Pentose and glucuronate interconversions_x000D_ ko01100 Metabolic pathways	General function prediction only	0.1729	-0.0526,	0.3659	0.94	0.498034	0.347165
K06139	pqqE	PqqA peptide cyclase [EC:1.21.98.4]	Null	General function prediction only	0.1425	-0.0006,	0.2769	0.98	0.333346	0.427484
K10026	queE	7-carboxy-7-deazaguanine synthase [EC:4.3.99.3]	ko00790 Folate biosynthesis_x000D_ ko01100 Metabolic pathways	General function prediction only	0.1136	0.0135,	0.2141	0.99	0.238435	0.476441
K07037	pgpH	cyclic-di-AMP phosphodiesterase PgpH [EC:3.1.4.-]	Null	General function prediction only	0.0865	-0.0051,	0.1874	0.96	0.225657	0.383326
K16044	iolW	scyllo-inositol 2-dehydrogenase (NADP+) [EC:1.1.1.371]	ko00562 Inositol phosphate metabolism_x000D_ ko01100 Metabolic pathways_x000D_ ko01120 Microbial metabolism in diverse environments	General function prediction only	0.0854	-0.0131,	0.1819	0.95	0.22986	0.37153
K00355	NQO1	NAD(P)H dehydrogenase (quinone) [EC:1.6.5.2]	ko00130 Ubiquinone and other terpenoid-quinone biosynthesis_x000D_ ko01100 Metabolic pathways_x000D_ ko01110 Biosynthesis of secondary metabolites_x000D_ ko05200 Pathways in cancer_x000D_ ko05225 Hepatocellular carcinoma_x000D_ ko05418 Fluid shear stress and atherosclerosis	Energy production and conversion	-0.0974	-0.1764,	-0.0134	0.99	0.192273	-0.506572
K11962	urtD	urea transport system ATP-binding protein	ko02010 ABC transporters	Amino acid transport and metabolism	-0.4427	-0.6765,	-0.2031	1	0.588738	-0.751948
K07263	pqqL	zinc protease [EC:3.4.24.-]	Null	General function prediction only	0.0651	-0.0314,	0.1714	0.89	0.235665	0.276239
K03453	TC.BASS	bile acid:Na+ symporter, BASS family	Null	General function prediction only	0.0308	-0.1268,	0.1863	0.65	0.356588	0.0863742
K19976	mntB	manganese transport system permease protein	ko02010 ABC transporters	Inorganic ion transport and metabolism	0.4835	0.1214,	0.8131	1	0.851288	0.567963
K07239	TC.HME	heavy-metal exporter, HME family	Null	Inorganic ion transport and metabolism	0.3075	-0.0452,	0.662	0.96	0.830751	0.370147
K09820	ABC.MN.A	manganese/iron transport system ATP-binding protein	Null	Inorganic ion transport and metabolism	0.2418	-0.0687,	0.5625	0.93	0.731823	0.330408
K02050	ABC.SN.P	NitT/TauT family transport system permease protein	Null	Inorganic ion transport and metabolism	0.0411	0.0045,	0.0745	0.99	0.0851391	0.482739
K02453	gspD	general secretion pathway protein D	ko03070 Bacterial secretion system_x000D_ ko05111 Biofilm formation - Vibrio cholerae	Intracellular trafficking, secretion, and vesicular transport	0.2665	-0.0111,	0.523	0.97	0.624721	0.42659
K03559	exbD	biopolymer transport protein ExbD	Null	Intracellular trafficking, secretion, and vesicular transport	0.071	-0.0695,	0.1977	0.85	0.321585	0.220781
K03561	exbB	biopolymer transport protein ExbB	Null	Intracellular trafficking, secretion, and vesicular transport	0.0429	-0.0997,	0.1836	0.72	0.32311	0.132772
K11904	vgrG	type VI secretion system secreted protein VgrG	ko03070 Bacterial secretion system	Intracellular trafficking, secretion, and vesicular transport, Mobilome: prophages, transposons, General function prediction only	0.0071	-0.1445,	0.1592	0.54	0.359668	0.0197404
K00801	FDFT1	farnesyl-diphosphate farnesyltransferase [EC:2.5.1.21]	ko00100 Steroid biosynthesis_x000D_ ko00909 Sesquiterpenoid and triterpenoid biosynthesis_x000D_ ko01100 Metabolic pathways_x000D_ ko01110 Biosynthesis of secondary metabolites	Lipid transport and metabolism	0.3188	0.0319,	0.6047	0.99	0.682878	0.466848
K02291	crtB	15-cis-phytoene synthase [EC:2.5.1.32]	ko00906 Carotenoid biosynthesis_x000D_ ko01100 Metabolic pathways_x000D_ ko01110 Biosynthesis of secondary metabolites	Lipid transport and metabolism	0.3164	0.0223,	0.6171	0.98	0.695902	0.454662
K05939	aas	acyl-[acyl-carrier-protein]-phospholipid O-acyltransferase / long-chain-fatty-acid--[acyl-carrier-protein] ligase [EC:2.3.1.40 6.2.1.20]	ko00071 Fatty acid degradation_x000D_ ko00564 Glycerophospholipid metabolism	Lipid transport and metabolism	0.3029	0.0633,	0.5439	0.99	0.588995	0.515266
K17865	croR	3-hydroxybutyryl-CoA dehydratase [EC:4.2.1.55]	ko00630 Glyoxylate and dicarboxylate metabolism_x000D_ ko00650 Butanoate metabolism_x000D_ ko01100 Metabolic pathways_x000D_ ko01120 Microbial metabolism in diverse environments_x000D_ ko01200 Carbon metabolism	Lipid transport and metabolism	0.1332	0.0185,	0.2469	0.99	0.276328	0.482035
K03526	gcpE, ispG	(E)-4-hydroxy-3-methylbut-2-enyl-diphosphate synthase [EC:1.17.7.1 1.17.7.3]	ko00900 Terpenoid backbone biosynthesis_x000D_ ko01100 Metabolic pathways_x000D_ ko01110 Biosynthesis of secondary metabolites	Lipid transport and metabolism	0.0332	0.007,	0.0595	0.99	0.0635279	0.522605
K01965	PCCA, pccA	propionyl-CoA carboxylase alpha chain [EC:6.4.1.3]	ko00280 Valine, leucine and isoleucine degradation_x000D_ ko00630 Glyoxylate and dicarboxylate metabolism_x000D_ ko00640 Propanoate metabolism_x000D_ ko01100 Metabolic pathways_x000D_ ko01110 Biosynthesis of secondary metabolites_x000D_ ko01120 Microbial metabolism in diverse environments_x000D_ ko01200 Carbon metabolism	Lipid transport and metabolism	-0.1295	-0.3372,	0.0793	0.89	0.48526	-0.266867
K00249	ACADM, acd	acyl-CoA dehydrogenase [EC:1.3.8.7]	ko00071 Fatty acid degradation_x000D_ ko00280 Valine, leucine and isoleucine degradation_x000D_ ko01100 Metabolic pathways_x000D_ ko01110 Biosynthesis of secondary metabolites_x000D_ ko01212 Fatty acid metabolism_x000D_ ko03320 PPAR signaling pathway	Lipid transport and metabolism	-0.0406	-0.2274,	0.135	0.66	0.425417	-0.0954357
K01911	menE	O-succinylbenzoic acid---CoA ligase [EC:6.2.1.26]	ko00130 Ubiquinone and other terpenoid-quinone biosynthesis_x000D_ ko01100 Metabolic pathways_x000D_ ko01110 Biosynthesis of secondary metabolites	Lipid transport and metabolism, Secondary metabolites biosynthesis, transport and catabolism	0.1416	-0.0123,	0.3026	0.96	0.373963	0.378647
K01466	allB	allantoinase [EC:3.5.2.5]	ko00230 Purine metabolism_x000D_ ko01100 Metabolic pathways_x000D_ ko01120 Microbial metabolism in diverse environments	Nucleotide transport and metabolism	0.1817	-0.002,	0.3776	0.97	0.442682	0.410453
K01137	GNS	N-acetylglucosamine-6-sulfatase [EC:3.1.6.14]	ko00531 Glycosaminoglycan degradation_x000D_ ko01100 Metabolic pathways_x000D_ ko04142 Lysosome	Null	0.3135	0.1025,	0.5297	1	0.516134	0.6074
K01894	gluQ	glutamyl-Q tRNA(Asp) synthetase [EC:6.1.1.-]	Null	Null	0.2831	0.0485,	0.5238	0.99	0.565155	0.500924
K10800	SMUG1	single-strand selective monofunctional uracil DNA glycosylase [EC:3.2.2.-]	ko03410 Base excision repair	Null	0.2294	-0.135,	0.5661	0.9	0.809383	0.283426
K22015	fdhF	formate dehydrogenase (acceptor) [EC:1.17.99.7]	Null	Null	0.2233	0.037,	0.3827	0.99	0.420141	0.531488
K13059	nahK, lnpB	N-acetylhexosamine 1-kinase [EC:2.7.1.162]	Null	Null	0.0535	-0.0066,	0.1151	0.95	0.142628	0.375101
K21528	gin	serine recombinase [EC:3.1.22.- 6.5.1.-]	Null	Null	-0.1007	-0.1856,	-0.0112	0.99	0.208058	-0.483999
K15662	ituB, mycB, bmyB	iturin family lipopeptide synthetase B	ko01054 Nonribosomal peptide structures	Null	-0.1098	-0.2492,	0.0282	0.94	0.330562	-0.332162
K07677	rcsC	two-component system, NarL family, capsular synthesis sensor histidine kinase RcsC [EC:2.7.13.3]	ko02020 Two-component system_x000D_ ko02026 Biofilm formation - Escherichia coli	Null	-0.1584	-0.3329,	0.0139	0.96	0.402222	-0.393812
K10866	RAD50	DNA repair protein RAD50 [EC:3.6.-.-]	ko03440 Homologous recombination_x000D_ ko03450 Non-homologous end-joining_x000D_ ko04218 Cellular senescence	Null	-0.1888	-0.4443,	0.058	0.93	0.5998	-0.314772
K10771	APEX1	AP endonuclease 1 [EC:4.2.99.18]	ko03410 Base excision repair	Null	-0.2211	-0.5459,	0.1053	0.91	0.760041	-0.290906
K13547	btrR, neoB, kanB	L-glutamine:2-deoxy-scyllo-inosose/3-amino-2,3-dideoxy-scyllo-inosose aminotransferase [EC:2.6.1.100 2.6.1.101]	ko00524 Neomycin, kanamycin and gentamicin biosynthesis_x000D_ ko01110 Biosynthesis of secondary metabolites	Null	-0.3882	-0.6596,	-0.1203	1	0.641498	-0.605146
K07719	ycbB, glnL	two-component system, response regulator YcbB	ko02020 Two-component system	Null	-0.4391	-0.7069,	-0.1721	1	0.656561	-0.668788
K00254	DHODH, pyrD	dihydroorotate dehydrogenase [EC:1.3.5.2]	ko00240 Pyrimidine metabolism_x000D_ ko01100 Metabolic pathways	Null	0.1081	-0.1127,	0.297	0.85	0.483064	0.22378
K01051	E3.1.1.11	pectinesterase [EC:3.1.1.11]	ko00040 Pentose and glucuronate interconversions_x000D_ ko01100 Metabolic pathways_x000D_ ko02020 Two-component system	Null	0.0542	-0.0539,	0.1677	0.83	0.259799	0.208622
K01847	MUT	methylmalonyl-CoA mutase [EC:5.4.99.2]	ko00280 Valine, leucine and isoleucine degradation_x000D_ ko00630 Glyoxylate and dicarboxylate metabolism_x000D_ ko00640 Propanoate metabolism_x000D_ ko00720 Carbon fixation pathways in prokaryotes_x000D_ ko01100 Metabolic pathways_x000D_ ko01120 Microbial metabolism in diverse environments_x000D_ ko01200 Carbon metabolism	Null	-0.0311	-0.2091,	0.151	0.63	0.410617	-0.0757396
K01277	DPP3	dipeptidyl-peptidase III [EC:3.4.14.4]	Null	Null	-0.0124	-0.1852,	0.1706	0.55	0.411803	-0.0301115
K01414	prlC	oligopeptidase A [EC:3.4.24.70]	Null	Posttranslational modification, protein turnover, chaperones	0.2912	0.0268,	0.5521	0.99	0.61376	0.474452
K01419	hslV, clpQ	ATP-dependent HslUV protease, peptidase subunit HslV [EC:3.4.25.2]	Null	Posttranslational modification, protein turnover, chaperones	0.1756	0.0513,	0.289	1	0.293823	0.597638
K19411	mcsA	protein arginine kinase activator	Null	Posttranslational modification, protein turnover, chaperones	0.1263	0.0542,	0.2055	1	0.185279	0.681674
K04084	dsbD, dipZ	thioredoxin:protein disulfide reductase [EC:1.8.4.16]	Null	Posttranslational modification, protein turnover, chaperones	0.0195	-0.132,	0.1658	0.6	0.351276	0.0555119
K01284	dcp	peptidyl-dipeptidase Dcp [EC:3.4.15.5]	Null	Posttranslational modification, protein turnover, chaperones	-0.0167	-0.1862,	0.1507	0.57	0.382183	-0.0436964
K07588	argK	LAO/AO transport system kinase [EC:2.7.-.-]	Null	Posttranslational modification, protein turnover, chaperones	-0.0092	-0.1813,	0.1672	0.54	0.401357	-0.0229222
K21929	udg	uracil-DNA glycosylase [EC:3.2.2.27]	ko03410 Base excision repair	Replication, recombination and repair	0.0693	0.0136,	0.1169	0.99	0.125952	0.550209
K18336	lra6	2,4-didehydro-3-deoxy-L-rhamnonate hydrolase [EC:3.7.1.26]	ko00051 Fructose and mannose metabolism_x000D_ ko01100 Metabolic pathways_x000D_ ko01120 Microbial metabolism in diverse environments	Secondary metabolites biosynthesis, transport and catabolism	0.553	0.2511,	0.8728	1	0.770386	0.717822
K13895	yejE	microcin C transport system permease protein	ko02010 ABC transporters	Amino acid transport and metabolism	0.3902	0.0987,	0.6716	1	0.703101	0.55497
K13894	yejB	microcin C transport system permease protein	ko02010 ABC transporters	Amino acid transport and metabolism	0.383	0.0829,	0.6977	0.99	0.74232	0.51595
K10914	crp	CRP/FNR family transcriptional regulator, cyclic AMP receptor protein	ko02020 Two-component system_x000D_ ko02024 Quorum sensing_x000D_ ko02025 Biofilm formation - Pseudomonas aeruginosa_x000D_ ko02026 Biofilm formation - Escherichia coli_x000D_ ko05111 Biofilm formation - Vibrio cholerae	Signal transduction mechanisms	-0.1848	-0.3288,	-0.0361	0.99	0.347691	-0.531506
K21973	bluF	blue light- and temperature-responsive anti-repressor	Null	Signal transduction mechanisms	0.1282	-0.1062,	0.3414	0.87	0.531975	0.240989
K11912	ppkA	serine/threonine-protein kinase PpkA [EC:2.7.11.1]	ko02025 Biofilm formation - Pseudomonas aeruginosa_x000D_ ko03070 Bacterial secretion system	Signal transduction mechanisms	-0.1158	-0.3586,	0.1238	0.82	0.550078	-0.210516
K03628	rho	transcription termination factor Rho	ko03018 RNA degradation	Transcription	0.0754	0.0176,	0.1363	0.99	0.142405	0.529476
K03624	greA	transcription elongation factor GreA	Null	Transcription	0.0308	0.0075,	0.0527	1	0.0551623	0.558353
K09762	K09762	uncharacterized protein	Null	Transcription	-0.0193	-0.0491,	0.0096	0.91	0.0690651	-0.279447
K03684	rnd	ribonuclease D [EC:3.1.13.5]	Null	Translation, ribosomal structure and biogenesis	0.1855	-0.0275,	0.4198	0.95	0.523074	0.354634
K03578	hrpA	ATP-dependent helicase HrpA [EC:3.6.4.13]	Null	Translation, ribosomal structure and biogenesis	0.1811	0.0126,	0.3394	0.99	0.394003	0.459642
K21514	aviRb	23S rRNA (uridine2479-2'-O)-methyltransferase [EC:2.1.1.208]	Null	Translation, ribosomal structure and biogenesis	0.1552	-0.0033,	0.2994	0.98	0.365517	0.424605
K06969	rlmI	23S rRNA (cytosine1962-C5)-methyltransferase [EC:2.1.1.191]	Null	Translation, ribosomal structure and biogenesis	0.0374	0.0122,	0.0608	1	0.0600028	0.623304
K06168	miaB	tRNA-2-methylthio-N6-dimethylallyladenosine synthase [EC:2.8.4.3]	Null	Translation, ribosomal structure and biogenesis	0.0241	0.0004,	0.0455	0.98	0.0551938	0.436643
K14761	ybcJ	ribosome-associated protein	Null	Translation, ribosomal structure and biogenesis	-0.0625	-0.1114,	-0.0135	0.99	0.117384	-0.53244
K03113	EIF1, SUI1	translation initiation factor 1	ko03013 RNA transport	Translation, ribosomal structure and biogenesis	-0.0272	-0.2304,	0.1605	0.61	0.446906	-0.0608629
1Median of the marginal posterior distribution of the differences between lines.
2Higher posterior density interval enclosing 95% probabilty of the marginal posterior distribution of the differences between lines.
3Probability of the marginal posterior distribution of the differences between lines of being greater than 0 if the median is positive or lower than 0 if the median is negative.
