# Supplementary material for: Comprehensive functional core microbiome comparison in genetically obese and lean hosts under the same environment
Source: Commun Biol. 2021 Nov 1;4:1246. doi: 10.1038/s42003-021-02784-w (PMC8560826; doi:10.1038/s42003-021-02784-w)
Supplement: Supplementary file 8 — Supplementary Data 5 [file 42003_2021_2784_MOESM8_ESM.xlsx]

## Sheet: Supplementary Data 5
Supplementary Data 5. Parameters from the Partial Least Squares Discriminant analysis model between obese and lean lines by using 279 microbial gene relative
abundances. The model presented a misclassification rate of 0%, and a cross-validation misclassification rate of 6%.
KEGG	Name	KEGG Definition	KEGG Ptahway	COG cluster	VIP1	Regression Coeff.	cvSE2
K13547	btrR, neoB, kanB	L-glutamine:2-deoxy-scyllo-inosose/3-amino-2,3-dideoxy-scyllo-inosose aminotransferase [EC:2.6.1.100 2.6.1.101]	ko00524 Neomycin, kanamycin and gentamicin biosynthesis_x000D_ ko01110 Biosynthesis of secondary metabolites	Null	1.42329	-0.0542055	0.0440528
K01734	mgsA	methylglyoxal synthase [EC:4.2.3.3]	ko00640 Propanoate metabolism_x000D_ ko01100 Metabolic pathways_x000D_ ko01120 Microbial metabolism in diverse environments	Carbohydrate transport and metabolism	1.41046	-0.0510962	0.071769
K22278	pgdA	peptidoglycan-N-acetylglucosamine deacetylase [EC:3.5.1.104]	Null	Carbohydrate transport and metabolism, Cell wall/membrane/envelope biogenesis	1.33052	0.0351159	0.0483378
K00390	cysH	phosphoadenosine phosphosulfate reductase [EC:1.8.4.8 1.8.4.10]	ko00920 Sulfur metabolism_x000D_ ko01100 Metabolic pathways_x000D_ ko01120 Microbial metabolism in diverse environments	Amino acid transport and metabolism, Coenzyme transport and metabolism	1.29681	0.0348719	0.0329631
K21749	CMAS	N-acylneuraminate/3-deoxy-D-glycero-D-galacto-nononate cytidylyltransferase [EC:2.7.7.43 2.7.7.92]	ko00520 Amino sugar and nucleotide sugar metabolism_x000D_ ko01100 Metabolic pathways	Null	1.27849	-0.0399356	0.0565641
K03578	hrpA	ATP-dependent helicase HrpA [EC:3.6.4.13]	Null	Translation, ribosomal structure and biogenesis	1.27808	-0.00305718	0.0202532
K00220	tyrC	cyclohexadieny/prephenate dehydrogenase [EC:1.3.1.43 1.3.1.12]	ko00400 Phenylalanine, tyrosine and tryptophan biosynthesis_x000D_ ko00401 Novobiocin biosynthesis_x000D_ ko01100 Metabolic pathways_x000D_ ko01110 Biosynthesis of secondary metabolites_x000D_ ko01230 Biosynthesis of amino acids	Amino acid transport and metabolism	1.27434	0.0157943	0.0147814
K04744	lptD, imp, ostA	LPS-assembly protein	Null	Cell wall/membrane/envelope biogenesis	1.26772	0.00807281	0.0217682
K01414	prlC	oligopeptidase A [EC:3.4.24.70]	Null	Posttranslational modification, protein turnover, chaperones	1.26466	0.00306647	0.0172476
K02453	gspD	general secretion pathway protein D	ko03070 Bacterial secretion system_x000D_ ko05111 Biofilm formation - Vibrio cholerae	Intracellular trafficking, secretion, and vesicular transport	1.2633	-0.00366526	0.0206855
K13894	yejB	microcin C transport system permease protein	ko02010 ABC transporters	Amino acid transport and metabolism	1.25822	0.00291449	0.0198816
K07040	K07040	uncharacterized protein	Null	Function unknown	1.25792	-0.0350269	0.0658244
K05939	aas	acyl-[acyl-carrier-protein]-phospholipid O-acyltransferase / long-chain-fatty-acid--[acyl-carrier-protein] ligase [EC:2.3.1.40 6.2.1.20]	ko00071 Fatty acid degradation_x000D_ ko00564 Glycerophospholipid metabolism	Lipid transport and metabolism	1.25601	0.00373095	0.0207763
K07129	K07129	uncharacterized protein	Null	Function unknown	1.25448	0.0285255	0.0159615
K08311	nudH	putative (di)nucleoside polyphosphate hydrolase [EC:3.6.1.-]	ko03018 RNA degradation	Defense mechanisms	1.24934	0.0147069	0.0164483
K01137	GNS	N-acetylglucosamine-6-sulfatase [EC:3.1.6.14]	ko00531 Glycosaminoglycan degradation_x000D_ ko01100 Metabolic pathways_x000D_ ko04142 Lysosome	Null	1.24439	0.0233836	0.0105181
K00332	nuoC	NADH-quinone oxidoreductase subunit C [EC:7.1.1.2]	ko00190 Oxidative phosphorylation_x000D_ ko01100 Metabolic pathways	Energy production and conversion	1.24322	-0.00382131	0.0269212
K06909	xtmB	phage terminase large subunit	Null	Mobilome: prophages, transposons	1.23612	0.0297533	0.0222194
K03146	THI4, THI1	cysteine-dependent adenosine diphosphate thiazole synthase [EC:2.4.2.60]	ko00730 Thiamine metabolism_x000D_ ko01100 Metabolic pathways	Coenzyme transport and metabolism	1.23606	0.00608826	0.0286601
K18986	ihk	two-component system, OmpR family, sensor kinase Ihk [EC:2.7.13.3]	ko02020 Two-component system	Signal transduction mechanisms	1.23213	-0.0402553	0.0502669
K00801	FDFT1	farnesyl-diphosphate farnesyltransferase [EC:2.5.1.21]	ko00100 Steroid biosynthesis_x000D_ ko00909 Sesquiterpenoid and triterpenoid biosynthesis_x000D_ ko01100 Metabolic pathways_x000D_ ko01110 Biosynthesis of secondary metabolites	Lipid transport and metabolism	1.22673	0.0047558	0.0189039
K03684	rnd	ribonuclease D [EC:3.1.13.5]	Null	Translation, ribosomal structure and biogenesis	1.22636	-0.00353549	0.0256573
K07239	TC.HME	heavy-metal exporter, HME family	Null	Inorganic ion transport and metabolism	1.22519	-0.0050813	0.0133386
K01478	arcA	arginine deiminase [EC:3.5.3.6]	ko00220 Arginine biosynthesis_x000D_ ko01100 Metabolic pathways_x000D_ ko01110 Biosynthesis of secondary metabolites	Amino acid transport and metabolism	1.22374	-0.0372001	0.0393078
K19976	mntB	manganese transport system permease protein	ko02010 ABC transporters	Inorganic ion transport and metabolism	1.22206	0.00760909	0.0279492
K01598	PPCDC, coaC	phosphopantothenoylcysteine decarboxylase [EC:4.1.1.36]	ko00770 Pantothenate and CoA biosynthesis_x000D_ ko01100 Metabolic pathways	Null	1.21925	0.00258428	0.0221588
K02558	mpl	UDP-N-acetylmuramate: L-alanyl-gamma-D-glutamyl-meso-diaminopimelate ligase [EC:6.3.2.45]	Null	Cell wall/membrane/envelope biogenesis	1.21882	0.0015731	0.0213407
K14682	argAB	amino-acid N-acetyltransferase [EC:2.3.1.1]	ko00220 Arginine biosynthesis_x000D_ ko01100 Metabolic pathways_x000D_ ko01110 Biosynthesis of secondary metabolites_x000D_ ko01210 2-Oxocarboxylic acid metabolism_x000D_ ko01230 Biosynthesis of amino acids	Amino acid transport and metabolism	1.21805	0.00280816	0.0231866
K07397	yhfA	putative redox protein	Null	General function prediction only	1.21449	0.001428	0.0282465
K01894	gluQ	glutamyl-Q tRNA(Asp) synthetase [EC:6.1.1.-]	Null	Null	1.21271	-0.000411842	0.022886
K20201	ywlE	protein arginine phosphatase [EC:3.9.1.2]	Null	Signal transduction mechanisms	1.2127	0.043413	0.0601109
K13895	yejE	microcin C transport system permease protein	ko02010 ABC transporters	Amino acid transport and metabolism	1.21148	0.00914306	0.0164251
K03307	TC.SSS	solute:Na+ symporter, SSS family	Null	Amino acid transport and metabolism	1.20671	-0.0209275	0.0358743
K09820	ABC.MN.A	manganese/iron transport system ATP-binding protein	Null	Inorganic ion transport and metabolism	1.20665	-0.00729607	0.0302864
K00254	DHODH, pyrD	dihydroorotate dehydrogenase [EC:1.3.5.2]	ko00240 Pyrimidine metabolism_x000D_ ko01100 Metabolic pathways	Null	1.20624	-0.00650496	0.0302101
K22015	fdhF	formate dehydrogenase (acceptor) [EC:1.17.99.7]	Null	Null	1.20433	0.0457721	0.0584578
K07276	K07276	uncharacterized protein	Null	Cell cycle control, cell division, chromosome partitioning	1.19731	0.00697562	0.027839
K02456	gspG	general secretion pathway protein G	ko03070 Bacterial secretion system_x000D_ ko05111 Biofilm formation - Vibrio cholerae	Cell motility, Intracellular trafficking, secretion, and vesicular transport, Extracellular structures	1.1917	0.00616642	0.0182367
K13893	yejA	microcin C transport system substrate-binding protein	ko02010 ABC transporters	Amino acid transport and metabolism	1.19084	-0.0100745	0.0324647
K07677	rcsC	two-component system, NarL family, capsular synthesis sensor histidine kinase RcsC [EC:2.7.13.3]	ko02020 Two-component system_x000D_ ko02026 Biofilm formation - Escherichia coli	Null	1.18952	-0.0216727	0.0495416
K06204	dksA	DnaK suppressor protein	ko02026 Biofilm formation - Escherichia coli	Translation, ribosomal structure and biogenesis	1.18851	0.017742	0.0328279
K10800	SMUG1	single-strand selective monofunctional uracil DNA glycosylase [EC:3.2.2.-]	ko03410 Base excision repair	Null	1.18464	-0.000146717	0.0218435
K09814	hrtA	hemin transport system ATP-binding protein [EC:3.6.3.-]	ko02010 ABC transporters	Cell wall/membrane/envelope biogenesis	1.182	-0.00546401	0.0348924
K21929	udg	uracil-DNA glycosylase [EC:3.2.2.27]	ko03410 Base excision repair	Replication, recombination and repair	1.17569	-0.00637598	0.0396899
K03713	glnR	MerR family transcriptional regulator, glutamine synthetase repressor	Null	Transcription	1.17296	0.0413918	0.0457644
K02291	crtB	15-cis-phytoene synthase [EC:2.5.1.32]	ko00906 Carotenoid biosynthesis_x000D_ ko01100 Metabolic pathways_x000D_ ko01110 Biosynthesis of secondary metabolites	Lipid transport and metabolism	1.17253	0.00129225	0.017664
K17948	nanM	N-acetylneuraminate epimerase [EC:5.1.3.24]	Null	Cell wall/membrane/envelope biogenesis	1.17074	0.0256145	0.040207
K00156	poxB	pyruvate dehydrogenase (quinone) [EC:1.2.5.1]	ko00620 Pyruvate metabolism_x000D_ ko01100 Metabolic pathways	Amino acid transport and metabolism, Coenzyme transport and metabolism	1.1694	-0.000304003	0.0202451
K14347	SLC10A7, P7	solute carrier family 10 (sodium/bile acid cotransporter), member 7	Null	General function prediction only	1.16787	0.0046463	0.0195601
K15662	ituB, mycB, bmyB	iturin family lipopeptide synthetase B	ko01054 Nonribosomal peptide structures	Null	1.1624	-0.0443873	0.0498645
K00161	PDHA, pdhA	pyruvate dehydrogenase E1 component alpha subunit [EC:1.2.4.1]	ko00010 Glycolysis / Gluconeogenesis_x000D_ ko00020 Citrate cycle (TCA cycle)_x000D_ ko00620 Pyruvate metabolism_x000D_ ko01100 Metabolic pathways_x000D_ ko01110 Biosynthesis of secondary metabolites_x000D_ ko01120 Microbial metabolism in diverse environments_x000D_ ko01200 Carbon metabolism_x000D_ ko04066 HIF-1 signaling pathway_x000D_ ko04922 Glucagon signaling pathway_x000D_ ko05230 Central ca…	Energy production and conversion	1.15522	0.00362336	0.0271487
K22224	acdB	acetate---CoA ligase (ADP-forming) subunit beta [EC:6.2.1.13]	ko00010 Glycolysis / Gluconeogenesis_x000D_ ko00620 Pyruvate metabolism_x000D_ ko00640 Propanoate metabolism_x000D_ ko01100 Metabolic pathways_x000D_ ko01120 Microbial metabolism in diverse environments	Energy production and conversion	1.15234	0.000724397	0.02214
K11962	urtD	urea transport system ATP-binding protein	ko02010 ABC transporters	Amino acid transport and metabolism	1.14888	-0.0202053	0.0498602
K03820	lnt	apolipoprotein N-acyltransferase [EC:2.3.1.269]	Null	Cell wall/membrane/envelope biogenesis	1.14784	0.00606766	0.0192746
K06969	rlmI	23S rRNA (cytosine1962-C5)-methyltransferase [EC:2.1.1.191]	Null	Translation, ribosomal structure and biogenesis	1.14773	0.00697087	0.0330592
K19411	mcsA	protein arginine kinase activator	Null	Posttranslational modification, protein turnover, chaperones	1.1441	0.0094651	0.04194
K01905	acdA	acetate---CoA ligase (ADP-forming) subunit alpha [EC:6.2.1.13]	ko00010 Glycolysis / Gluconeogenesis_x000D_ ko00620 Pyruvate metabolism_x000D_ ko00640 Propanoate metabolism_x000D_ ko01100 Metabolic pathways_x000D_ ko01120 Microbial metabolism in diverse environments	Energy production and conversion	1.14391	4.63399e-05	0.0204908
K00355	NQO1	NAD(P)H dehydrogenase (quinone) [EC:1.6.5.2]	ko00130 Ubiquinone and other terpenoid-quinone biosynthesis_x000D_ ko01100 Metabolic pathways_x000D_ ko01110 Biosynthesis of secondary metabolites_x000D_ ko05200 Pathways in cancer_x000D_ ko05225 Hepatocellular carcinoma_x000D_ ko05418 Fluid shear stress and atherosclerosis	Energy production and conversion	1.14383	-0.0429757	0.0640338
K11904	vgrG	type VI secretion system secreted protein VgrG	ko03070 Bacterial secretion system	Intracellular trafficking, secretion, and vesicular transport, Mobilome: prophages, transposons, General function prediction only	1.13555	-0.0258508	0.0459893
K09007	folE2	GTP cyclohydrolase IB [EC:3.5.4.16]	ko00790 Folate biosynthesis_x000D_ ko01100 Metabolic pathways	Coenzyme transport and metabolism	1.13343	0.0122664	0.0177963
K22044	ybiO	moderate conductance mechanosensitive channel	Null	Cell wall/membrane/envelope biogenesis	1.1306	0.00843923	0.0179247
K21973	bluF	blue light- and temperature-responsive anti-repressor	Null	Signal transduction mechanisms	1.12974	0.0434582	0.060661
K03559	exbD	biopolymer transport protein ExbD	Null	Intracellular trafficking, secretion, and vesicular transport	1.12607	0.000372314	0.0227206
K07041	K07041	uncharacterized protein	Null	General function prediction only	1.12094	-0.00359941	0.038015
K00831	serC, PSAT1	phosphoserine aminotransferase [EC:2.6.1.52]	ko00260 Glycine, serine and threonine metabolism_x000D_ ko00270 Cysteine and methionine metabolism_x000D_ ko00680 Methane metabolism_x000D_ ko00750 Vitamin B6 metabolism_x000D_ ko01100 Metabolic pathways_x000D_ ko01110 Biosynthesis of secondary metabolites_x000D_ ko01120 Microbial metabolism in diverse environments_x000D_ ko01200 Carbon metabolism_x000D_ ko01230 Biosynthesis of amino acids	Coenzyme transport and metabolism, Amino acid transport and metabolism	1.11805	-0.0358313	0.0422995
K00830	AGXT	alanine-glyoxylate transaminase / serine-glyoxylate transaminase / serine-pyruvate transaminase [EC:2.6.1.44 2.6.1.45 2.6.1.51]	ko00250 Alanine, aspartate and glutamate metabolism_x000D_ ko00260 Glycine, serine and threonine metabolism_x000D_ ko00630 Glyoxylate and dicarboxylate metabolism_x000D_ ko00680 Methane metabolism_x000D_ ko01100 Metabolic pathways_x000D_ ko01110 Biosynthesis of secondary metabolites_x000D_ ko01120 Microbial metabolism in diverse environments_x000D_ ko01200 Carbon metabolism_x000D_ ko04146 Peroxis…	Null	1.11762	0.0135543	0.028602
K00275	pdxH, PNPO	pyridoxamine 5'-phosphate oxidase [EC:1.4.3.5]	ko00750 Vitamin B6 metabolism_x000D_ ko01100 Metabolic pathways_x000D_ ko01120 Microbial metabolism in diverse environments	Coenzyme transport and metabolism	1.11469	-0.00165875	0.028936
K11175	purN	phosphoribosylglycinamide formyltransferase 1 [EC:2.1.2.2]	ko00230 Purine metabolism_x000D_ ko00670 One carbon pool by folate_x000D_ ko01100 Metabolic pathways_x000D_ ko01110 Biosynthesis of secondary metabolites	Nucleotide transport and metabolism	1.10928	-0.0336679	0.0486632
K03366	butA, budC	meso-butanediol dehydrogenase / (S,S)-butanediol dehydrogenase / diacetyl reductase [EC:1.1.1.- 1.1.1.76 1.1.1.304]	ko00650 Butanoate metabolism	Lipid transport and metabolism, Secondary metabolites biosynthesis, transport and catabolism, General function prediction only	1.10881	0.0321441	0.0526436
K00281	GLDC, gcvP	glycine dehydrogenase [EC:1.4.4.2]	ko00260 Glycine, serine and threonine metabolism_x000D_ ko00630 Glyoxylate and dicarboxylate metabolism_x000D_ ko01100 Metabolic pathways_x000D_ ko01110 Biosynthesis of secondary metabolites_x000D_ ko01200 Carbon metabolism	Amino acid transport and metabolism	1.10261	0.0101421	0.0298633
K09793	K09793	uncharacterized protein	Null	Function unknown	1.10258	0.00202185	0.0290439
K01903	sucC	succinyl-CoA synthetase beta subunit [EC:6.2.1.5]	ko00020 Citrate cycle (TCA cycle)_x000D_ ko00640 Propanoate metabolism_x000D_ ko00660 C5-Branched dibasic acid metabolism_x000D_ ko00720 Carbon fixation pathways in prokaryotes_x000D_ ko01100 Metabolic pathways_x000D_ ko01110 Biosynthesis of secondary metabolites_x000D_ ko01120 Microbial metabolism in diverse environments_x000D_ ko01200 Carbon metabolism	Energy production and conversion	1.10239	0.0347888	0.0596963
K09949	K09949	uncharacterized protein	Null	Function unknown	1.1007	0.0106477	0.0271423
K07263	pqqL	zinc protease [EC:3.4.24.-]	Null	General function prediction only	1.09977	0.0114717	0.0350092
K03827	yjaB	putative acetyltransferase [EC:2.3.1.-]	Null	Transcription, General function prediction only	1.08706	-0.0135311	0.0773285
K00610	pyrI	aspartate carbamoyltransferase regulatory subunit	ko00240 Pyrimidine metabolism_x000D_ ko00250 Alanine, aspartate and glutamate metabolism_x000D_ ko01100 Metabolic pathways	Nucleotide transport and metabolism	1.08466	-0.0241504	0.0615531
K03628	rho	transcription termination factor Rho	ko03018 RNA degradation	Transcription	1.08274	0.030072	0.0453768
K15653	mxcG	nonribosomal peptide synthetase MxcG	ko01053 Biosynthesis of siderophore group nonribosomal peptides	Null	1.08134	0.0236956	0.0453349
K02050	ABC.SN.P	NitT/TauT family transport system permease protein	Null	Inorganic ion transport and metabolism	1.07898	0.0185186	0.0360436
K01975	thpR	RNA 2',3'-cyclic 3'-phosphodiesterase [EC:3.1.4.58]	Null	Translation, ribosomal structure and biogenesis	1.0765	-0.0274286	0.056723
K02573	napG	ferredoxin-type protein NapG	Null	Energy production and conversion	1.07315	0.0410545	0.0702165
K00879	fucK	L-fuculokinase [EC:2.7.1.51]	ko00051 Fructose and mannose metabolism_x000D_ ko01100 Metabolic pathways_x000D_ ko01120 Microbial metabolism in diverse environments	Carbohydrate transport and metabolism	1.07278	-0.00720717	0.0256571
K09778	lpxJ	Kdo2-lipid IVA 3' secondary acyltransferase [EC:2.3.1.-]	ko00540 Lipopolysaccharide biosynthesis_x000D_ ko01100 Metabolic pathways	Function unknown	1.07248	0.00161585	0.0279997
K01449	cwlJ, sleB	N-acetylmuramoyl-L-alanine amidase [EC:3.5.1.28]	Null	Cell cycle control, cell division, chromosome partitioning, Cell wall/membrane/envelope biogenesis	1.07024	0.0053753	0.0228833
K04066	priA	primosomal protein N' (replication factor Y) (superfamily II helicase) [EC:3.6.4.-]	ko03440 Homologous recombination	Replication, recombination and repair	1.06799	-0.0256634	0.0372454
K09762	K09762	uncharacterized protein	Null	Transcription	1.06529	-0.0350342	0.0353085
K09131	K09131	uncharacterized protein	Null	Function unknown	1.05808	0.0140991	0.00855858
K00162	PDHB, pdhB	pyruvate dehydrogenase E1 component beta subunit [EC:1.2.4.1]	ko00010 Glycolysis / Gluconeogenesis_x000D_ ko00020 Citrate cycle (TCA cycle)_x000D_ ko00620 Pyruvate metabolism_x000D_ ko01100 Metabolic pathways_x000D_ ko01110 Biosynthesis of secondary metabolites_x000D_ ko01120 Microbial metabolism in diverse environments_x000D_ ko01200 Carbon metabolism_x000D_ ko04066 HIF-1 signaling pathway_x000D_ ko04922 Glucagon signaling pathway_x000D_ ko05230 Central ca…	Energy production and conversion	1.05599	0.0414222	0.0635573
K10026	queE	7-carboxy-7-deazaguanine synthase [EC:4.3.99.3]	ko00790 Folate biosynthesis_x000D_ ko01100 Metabolic pathways	General function prediction only	1.05077	0.0224048	0.0404979
K10914	crp	CRP/FNR family transcriptional regulator, cyclic AMP receptor protein	ko02020 Two-component system_x000D_ ko02024 Quorum sensing_x000D_ ko02025 Biofilm formation - Pseudomonas aeruginosa_x000D_ ko02026 Biofilm formation - Escherichia coli_x000D_ ko05111 Biofilm formation - Vibrio cholerae	Signal transduction mechanisms	1.04739	-0.0131821	0.0494324
K11959	urtA	urea transport system substrate-binding protein	ko02010 ABC transporters	Amino acid transport and metabolism	1.0458	-0.0350357	0.0673038
K18455	mca	mycothiol S-conjugate amidase [EC:3.5.1.115]	Null	Carbohydrate transport and metabolism	1.04536	0.0204591	0.023842
K00912	lpxK	tetraacyldisaccharide 4'-kinase [EC:2.7.1.130]	ko00540 Lipopolysaccharide biosynthesis_x000D_ ko01100 Metabolic pathways	Cell wall/membrane/envelope biogenesis	1.04046	0.0164757	0.0515952
K06001	trpB	tryptophan synthase beta chain [EC:4.2.1.20]	ko00260 Glycine, serine and threonine metabolism_x000D_ ko00400 Phenylalanine, tyrosine and tryptophan biosynthesis_x000D_ ko01100 Metabolic pathways_x000D_ ko01110 Biosynthesis of secondary metabolites_x000D_ ko01230 Biosynthesis of amino acids	Amino acid transport and metabolism	1.03998	-0.0163248	0.0223193
K02535	lpxC	UDP-3-O-[3-hydroxymyristoyl] N-acetylglucosamine deacetylase [EC:3.5.1.108]	ko00540 Lipopolysaccharide biosynthesis_x000D_ ko01100 Metabolic pathways	Cell wall/membrane/envelope biogenesis	1.0383	0.0237232	0.0456194
K00329	Null	Null	Null	Null	1.03732	-0.00170719	0.0352031
K00356	Null	Null	Null	Null	1.03732	-0.00170719	0.0352031
K03561	exbB	biopolymer transport protein ExbB	Null	Intracellular trafficking, secretion, and vesicular transport	1.03632	0.00252034	0.0345379
K05311	cggR	central glycolytic genes regulator	Null	Transcription	1.03459	0.0164095	0.0277993
K00344	qor, CRYZ	NADPH:quinone reductase [EC:1.6.5.5]	Null	Energy production and conversion, General function prediction only	1.03422	-0.0329538	0.0376262
K03553	recA	recombination protein RecA	ko03440 Homologous recombination	Replication, recombination and repair	1.03408	0.0316823	0.0606774
K02622	parE	topoisomerase IV subunit B [EC:5.6.2.2]	Null	Replication, recombination and repair	1.03207	0.0224161	0.0464961
K01467	ampC	beta-lactamase class C [EC:3.5.2.6]	ko01501 beta-Lactam resistance_x000D_ ko02020 Two-component system	Defense mechanisms	1.03187	0.0338418	0.0355352
K11786	STH1_SNF2	ATP-dependent helicase STH1/SNF2 [EC:3.6.4.-]	Null	Null	1.031	0.0405062	0.0321054
K15525	mshB	N-acetyl-1-D-myo-inositol-2-amino-2-deoxy-alpha-D-glucopyranoside deacetylase [EC:3.5.1.103]	Null	Carbohydrate transport and metabolism	1.02997	0.00620931	0.0376545
K09685	purR	purine operon repressor	Null	Nucleotide transport and metabolism	1.0296	0.00392543	0.0372036
K12555	pbp2A	penicillin-binding protein 2A [EC:2.4.1.129 3.4.16.4]	ko00550 Peptidoglycan biosynthesis_x000D_ ko01100 Metabolic pathways_x000D_ ko01501 beta-Lactam resistance	Cell wall/membrane/envelope biogenesis	1.02958	0.00551974	0.0238691
K13693	gpgS	glucosyl-3-phosphoglycerate synthase [EC:2.4.1.266]	Null	Cell wall/membrane/envelope biogenesis	1.02882	-0.021559	0.0417204
K03308	TC.NSS	neurotransmitter:Na+ symporter, NSS family	Null	General function prediction only	1.02769	-0.00732643	0.0352616
K06168	miaB	tRNA-2-methylthio-N6-dimethylallyladenosine synthase [EC:2.8.4.3]	Null	Translation, ribosomal structure and biogenesis	1.02751	-0.00916629	0.0493693
K02371	fabK	enoyl-[acyl-carrier protein] reductase II [EC:1.3.1.9]	ko00061 Fatty acid biosynthesis_x000D_ ko01100 Metabolic pathways_x000D_ ko01212 Fatty acid metabolism	General function prediction only	1.02735	-0.0345899	0.0547464
K07979	ytrA	GntR family transcriptional regulator	Null	Transcription	1.02676	-0.0299775	0.0318572
K02340	holA	DNA polymerase III subunit delta [EC:2.7.7.7]	ko03030 DNA replication_x000D_ ko03430 Mismatch repair_x000D_ ko03440 Homologous recombination	Replication, recombination and repair	1.0249	-0.033107	0.0310725
K06019	ppaX	pyrophosphatase PpaX [EC:3.6.1.1]	ko00190 Oxidative phosphorylation	Energy production and conversion	1.02478	0.0404984	0.0375654
K02242	comFC	competence protein ComFC	Null	General function prediction only	1.02445	0.0149448	0.0598712
K07058	K07058	membrane protein	Null	Function unknown	1.02404	-0.0101615	0.0381523
K10219	ligC	2-hydroxy-4-carboxymuconate semialdehyde hemiacetal dehydrogenase [EC:1.1.1.312]	ko00350 Tyrosine metabolism_x000D_ ko00362 Benzoate degradation_x000D_ ko00627 Aminobenzoate degradation_x000D_ ko01100 Metabolic pathways_x000D_ ko01120 Microbial metabolism in diverse environments_x000D_ ko01220 Degradation of aromatic compounds	Null	1.0218	0.0335605	0.0486339
K00086	dhaT	1,3-propanediol dehydrogenase [EC:1.1.1.202]	ko00561 Glycerolipid metabolism_x000D_ ko00640 Propanoate metabolism_x000D_ ko01100 Metabolic pathways	Energy production and conversion	1.02086	0.0322719	0.0368506
K13292	lgt, umpA	phosphatidylglycerol---prolipoprotein diacylglyceryl transferase [EC:2.5.1.145]	Null	Cell wall/membrane/envelope biogenesis	1.01718	-0.0335647	0.0535533
K07267	oprB	porin	Null	Cell wall/membrane/envelope biogenesis	1.01534	0.0109305	0.0387543
K18012	kdd	L-erythro-3,5-diaminohexanoate dehydrogenase [EC:1.4.1.11]	ko00310 Lysine degradation ko01100 Metabolic pathways	Null	1.01237	0.0394787	0.0464403
K01129	dgt	dGTPase [EC:3.1.5.1]	ko00230 Purine metabolism_x000D_ ko01100 Metabolic pathways	Nucleotide transport and metabolism	1.01225	0.022911	0.0437315
K01197	hya	hyaluronoglucosaminidase [EC:3.2.1.35]	ko00531 Glycosaminoglycan degradation_x000D_ ko01100 Metabolic pathways_x000D_ ko04142 Lysosome	Null	1.00918	0.013648	0.0333452
K03585	acrA, mexA, adeI, smeD, mtrC, cmeA	membrane fusion protein, multidrug efflux system	ko01501 beta-Lactam resistance_x000D_ ko01503 Cationic antimicrobial peptide (CAMP) resistance	Cell wall/membrane/envelope biogenesis, Defense mechanisms	1.00914	0.0145421	0.0408872
K10039	peb1A, glnH	aspartate/glutamate/glutamine transport system substrate-binding protein	ko02010 ABC transporters	Amino acid transport and metabolism, Signal transduction mechanisms	1.00696	-0.0013891	0.0195604
K07079	K07079	uncharacterized protein	Null	General function prediction only	1.00317	-0.00207893	0.0314224
K00180	iorB	indolepyruvate ferredoxin oxidoreductase, beta subunit [EC:1.2.7.8]	Null	Energy production and conversion	1.00301	-0.0211529	0.0589126
K14645	K14645	serine protease [EC:3.4.21.-]	ko02024 Quorum sensing	Posttranslational modification, protein turnover, chaperones	1.00031	-0.00555807	0.055721
K03624	greA	transcription elongation factor GreA	Null	Transcription	0.998758	0.0101471	0.0415331
K20492	nisG, spaG, cprC	lantibiotic transport system permease protein	ko02010 ABC transporters_x000D_ ko02020 Two-component system_x000D_ ko02024 Quorum sensing	Defense mechanisms	0.99576	-0.0189012	0.0433847
K06861	lptB	lipopolysaccharide export system ATP-binding protein [EC:3.6.3.-]	ko02010 ABC transporters	Cell wall/membrane/envelope biogenesis	0.991675	0.0120577	0.0525105
K00334	nuoE	NADH-quinone oxidoreductase subunit E [EC:7.1.1.2]	ko00190 Oxidative phosphorylation_x000D_ ko01100 Metabolic pathways	Energy production and conversion	0.990645	0.0203503	0.0421281
K09825	perR	Fur family transcriptional regulator, peroxide stress response regulator	Null	Inorganic ion transport and metabolism	0.988954	-0.0218419	0.0447179
K01042	selA	L-seryl-tRNA(Ser) seleniumtransferase [EC:2.9.1.1]	ko00450 Selenocompound metabolism_x000D_ ko00970 Aminoacyl-tRNA biosynthesis_x000D_ ko01100 Metabolic pathways	Translation, ribosomal structure and biogenesis	0.987265	-0.0288202	0.0341569
K13821	putA	RHH-type transcriptional regulator, proline utilization regulon repressor / proline dehydrogenase / delta 1-pyrroline-5-carboxylate dehydrogenase [EC:1.5.5.2 1.2.1.88]	ko00250 Alanine, aspartate and glutamate metabolism_x000D_ ko00330 Arginine and proline metabolism_x000D_ ko01100 Metabolic pathways_x000D_ ko01110 Biosynthesis of secondary metabolites	Amino acid transport and metabolism	0.98646	-0.0219725	0.0380546
K07568	queA	S-adenosylmethionine:tRNA ribosyltransferase-isomerase [EC:2.4.99.17]	Null	Translation, ribosomal structure and biogenesis	0.984792	0.0151828	0.0542908
K07048	PTER, php	phosphotriesterase-related protein	Null	General function prediction only	0.983159	0.0374541	0.0417591
K00179	iorA	indolepyruvate ferredoxin oxidoreductase, alpha subunit [EC:1.2.7.8]	Null	Energy production and conversion	0.977922	-0.0206124	0.0522709
K21528	gin	serine recombinase [EC:3.1.22.- 6.5.1.-]	Null	Null	0.977357	-0.0235769	0.0535219
K16044	iolW	scyllo-inositol 2-dehydrogenase (NADP+) [EC:1.1.1.371]	ko00562 Inositol phosphate metabolism_x000D_ ko01100 Metabolic pathways_x000D_ ko01120 Microbial metabolism in diverse environments	General function prediction only	0.976918	0.026911	0.040553
K14761	ybcJ	ribosome-associated protein	Null	Translation, ribosomal structure and biogenesis	0.975	-0.0287775	0.0706578
K22340	hylC	formate dehydrogenase (NAD+, ferredoxin) subunit C [EC:1.17.1.11]	Null	Energy production and conversion	0.97416	0.00849279	0.0577965
K04076	lonB	ATP-dependent Lon protease [EC:3.4.21.53]	Null	Posttranslational modification, protein turnover, chaperones	0.97225	0.00949077	0.0423354
K02477	K02477	two-component system, LytTR family, response regulator	Null	Transcription, Signal transduction mechanisms	0.971101	0.0194896	0.0390651
K01805	xylA	xylose isomerase [EC:5.3.1.5]	ko00040 Pentose and glucuronate interconversions_x000D_ ko00051 Fructose and mannose metabolism_x000D_ ko01100 Metabolic pathways	Carbohydrate transport and metabolism	0.970488	-0.00362186	0.0538924
K19854	tylB	dTDP-3-amino-3,6-dideoxy-alpha-D-glucopyranose transaminase [EC:2.6.1.89]	ko00523 Polyketide sugar unit biosynthesis_x000D_ ko01100 Metabolic pathways_x000D_ ko01110 Biosynthesis of secondary metabolites	Null	0.970077	-0.00622358	0.0493085
K00728	POMT, pmt	dolichyl-phosphate-mannose-protein mannosyltransferase [EC:2.4.1.109]	ko00514 Other types of O-glycan biosynthesis_x000D_ ko00515 Mannose type O-glycan biosynthesis_x000D_ ko01100 Metabolic pathways	Posttranslational modification, protein turnover, chaperones	0.969452	0.0132451	0.0153745
K02341	holB	DNA polymerase III subunit delta' [EC:2.7.7.7]	ko03030 DNA replication_x000D_ ko03430 Mismatch repair_x000D_ ko03440 Homologous recombination	Replication, recombination and repair	0.967211	0.0356924	0.041258
K01295	cpg	glutamate carboxypeptidase [EC:3.4.17.11]	Null	Amino acid transport and metabolism	0.964829	-0.026693	0.0396353
K02051	ABC.SN.S	NitT/TauT family transport system substrate-binding protein	Null	Inorganic ion transport and metabolism	0.964162	0.0210219	0.0398426
K02821	ulaC, sgaA	ascorbate PTS system EIIA or EIIAB component [EC:2.7.1.194]	ko00053 Ascorbate and aldarate metabolism_x000D_ ko01100 Metabolic pathways_x000D_ ko01120 Microbial metabolism in diverse environments_x000D_ ko02060 Phosphotransferase system (PTS)	Carbohydrate transport and metabolism, Signal transduction mechanisms	0.963135	-0.0347126	0.0339505
K07037	pgpH	cyclic-di-AMP phosphodiesterase PgpH [EC:3.1.4.-]	Null	General function prediction only	0.959912	0.0140542	0.0408853
K20904	hgdB	(R)-2-hydroxyglutaryl-CoA dehydratase subunit beta [EC:4.2.1.167]	Null	Secondary metabolites biosynthesis, transport and catabolism	0.959401	-0.0335758	0.0293261
K03526	gcpE, ispG	(E)-4-hydroxy-3-methylbut-2-enyl-diphosphate synthase [EC:1.17.7.1 1.17.7.3]	ko00900 Terpenoid backbone biosynthesis_x000D_ ko01100 Metabolic pathways_x000D_ ko01110 Biosynthesis of secondary metabolites	Lipid transport and metabolism	0.957484	0.0166893	0.0325911
K15665	K15665, ppsB, fenD	fengycin family lipopeptide synthetase B	ko01054 Nonribosomal peptide structures	Null	0.957358	-0.0367158	0.0494795
K12983	waaV	UDP-glucose:(glucosyl)LPS beta-1,3-glucosyltransferase [EC:2.4.1.-]	ko00540 Lipopolysaccharide biosynthesis	Null	0.952915	-0.0317599	0.0353716
K02028	ABC.PA.A	polar amino acid transport system ATP-binding protein [EC:7.4.2.1]	Null	Amino acid transport and metabolism	0.952684	0.00366947	0.0289414
K07636	phoR	two-component system, OmpR family, phosphate regulon sensor histidine kinase PhoR [EC:2.7.13.3]	ko02020 Two-component system	Signal transduction mechanisms	0.949517	-0.00848363	0.022658
K07719	ycbB, glnL	two-component system, response regulator YcbB	ko02020 Two-component system	Null	0.948885	-0.0287713	0.0247181
K21977	coaB	phosphopantothenate---cysteine ligase (CTP) [EC:6.3.2.5]	ko00770 Pantothenate and CoA biosynthesis	Coenzyme transport and metabolism	0.948418	-0.0135642	0.0461025
K05520	pfpI	protease I [EC:3.5.1.124]	Null	General function prediction only	0.948399	-0.0220501	0.0348905
K01974	RTCA, rtcA	RNA 3'-terminal phosphate cyclase (ATP) [EC:6.5.1.4]	Null	RNA processing and modification	0.947731	-0.0300985	0.0408962
K07068	K07068	uncharacterized protein	Null	General function prediction only	0.94603	-0.0283012	0.0400413
K16559	exoK	endo-1,3-1,4-beta-glycanase ExoK [EC:3.2.1.-]	Null	Carbohydrate transport and metabolism	0.945139	-0.0233619	0.0454639
K04750	phnB	PhnB protein	Null	General function prediction only	0.943755	0.00914328	0.0300922
K10877	RAD54B	DNA repair and recombination protein RAD54B [EC:3.6.4.-]	ko03440 Homologous recombination	Null	0.943477	0.0348804	0.0282868
K02424	fliY, tcyA	L-cystine transport system substrate-binding protein	ko02010 ABC transporters	Amino acid transport and metabolism, Signal transduction mechanisms	0.941205	-0.0056046	0.0317883
K04990	PKD2L1	polycystin 2L1	ko04742 Taste transduction	Null	0.941033	-0.0278102	0.0426732
K08301	rng, cafA	ribonuclease G [EC:3.1.26.-]	Null	Translation, ribosomal structure and biogenesis	0.940986	0.0109007	0.0484915
K02621	parC	topoisomerase IV subunit A [EC:5.6.2.2]	Null	Replication, recombination and repair	0.940352	0.0118262	0.043979
K02822	ulaB, sgaB	ascorbate PTS system EIIB component [EC:2.7.1.194]	ko00053 Ascorbate and aldarate metabolism_x000D_ ko01100 Metabolic pathways_x000D_ ko01120 Microbial metabolism in diverse environments_x000D_ ko02060 Phosphotransferase system (PTS)	Carbohydrate transport and metabolism	0.939609	-0.0235138	0.0443875
K10680	nemA	N-ethylmaleimide reductase [EC:1.-.-.-]	ko00633 Nitrotoluene degradation_x000D_ ko01120 Microbial metabolism in diverse environments	Energy production and conversion	0.935337	0.0149349	0.0356294
K14260	alaA	alanine-synthesizing transaminase [EC:2.6.1.66 2.6.1.2]	ko00220 Arginine biosynthesis_x000D_ ko00250 Alanine, aspartate and glutamate metabolism_x000D_ ko00290 Valine, leucine and isoleucine biosynthesis_x000D_ ko01100 Metabolic pathways_x000D_ ko01110 Biosynthesis of secondary metabolites_x000D_ ko01210 2-Oxocarboxylic acid metabolism_x000D_ ko01230 Biosynthesis of amino acids	Amino acid transport and metabolism	0.933574	0.0214627	0.047756
K03644	lipA, LIAS, LIP1, LIP5	lipoyl synthase [EC:2.8.1.8]	ko00785 Lipoic acid metabolism_x000D_ ko01100 Metabolic pathways	Coenzyme transport and metabolism	0.932146	0.0136833	0.0421834
K06442	tlyA	23S rRNA (cytidine1920-2'-O)/16S rRNA (cytidine1409-2'-O)-methyltransferase [EC:2.1.1.226 2.1.1.227]	Null	Translation, ribosomal structure and biogenesis	0.931029	0.00585081	0.0659284
K07462	recJ	single-stranded-DNA-specific exonuclease [EC:3.1.-.-]	ko03410 Base excision repair_x000D_ ko03430 Mismatch repair_x000D_ ko03440 Homologous recombination	Replication, recombination and repair	0.929608	0.00274752	0.0293491
K18475	fliB	lysine-N-methylase [EC:2.1.1.-]	Null	Null	0.92454	-0.0222583	0.050817
K01887	RARS, argS	arginyl-tRNA synthetase [EC:6.1.1.19]	ko00970 Aminoacyl-tRNA biosynthesis	Translation, ribosomal structure and biogenesis	0.923178	-0.031333	0.0735215
K04096	smf	DNA processing protein	Null	Replication, recombination and repair	0.920734	0.0193635	0.0397811
K03306	TC.PIT	inorganic phosphate transporter, PiT family	Null	Inorganic ion transport and metabolism	0.920019	0.036105	0.0249935
K01741	E4.2.99.18	DNA-(apurinic or apyrimidinic site) lyase [EC:4.2.99.18]	Null	Null	0.919886	0.0184985	0.0597544
K03389	hdrB2	heterodisulfide reductase subunit B2 [EC:1.8.7.3 1.8.98.4 1.8.98.5 1.8.98.6]	ko00680 Methane metabolism_x000D_ ko01100 Metabolic pathways_x000D_ ko01120 Microbial metabolism in diverse environments_x000D_ ko01200 Carbon metabolism	Energy production and conversion	0.915422	-0.0078631	0.0469649
K08264	hdrD	heterodisulfide reductase subunit D [EC:1.8.98.1]	ko00680 Methane metabolism_x000D_ ko01100 Metabolic pathways_x000D_ ko01120 Microbial metabolism in diverse environments_x000D_ ko01200 Carbon metabolism	Energy production and conversion	0.91523	-0.00898957	0.0418372
K00783	rlmH	23S rRNA (pseudouridine1915-N3)-methyltransferase [EC:2.1.1.177]	Null	Translation, ribosomal structure and biogenesis	0.909257	-0.0356863	0.0582875
K07658	phoB1, phoP	two-component system, OmpR family, alkaline phosphatase synthesis response regulator PhoP	ko02020 Two-component system	Signal transduction mechanisms, Transcription	0.908452	-0.0134739	0.0346485
K09760	rmuC	DNA recombination protein RmuC	Null	Replication, recombination and repair	0.906726	0.00506092	0.0367404
K12583	mgtA	phosphatidylinositol alpha 1,6-mannosyltransferase [EC:2.4.1.-]	Null	Cell wall/membrane/envelope biogenesis	0.905	-0.0318833	0.0515542
K02667	pilR, pehR	two-component system, NtrC family, response regulator PilR	ko02020 Two-component system	Signal transduction mechanisms	0.904855	-0.0234482	0.0752221
K00284	GLU, gltS	glutamate synthase (ferredoxin) [EC:1.4.7.1]	ko00630 Glyoxylate and dicarboxylate metabolism_x000D_ ko00910 Nitrogen metabolism_x000D_ ko01120 Microbial metabolism in diverse environments	Amino acid transport and metabolism	0.904534	0.000815226	0.0313747
K05352	tarJ	ribitol-5-phosphate 2-dehydrogenase (NADP+) [EC:1.1.1.405]	ko00040 Pentose and glucuronate interconversions_x000D_ ko01100 Metabolic pathways	Amino acid transport and metabolism, General function prediction only	0.902819	-0.0302862	0.026682
K01937	pyrG, CTPS	CTP synthase [EC:6.3.4.2]	ko00240 Pyrimidine metabolism_x000D_ ko01100 Metabolic pathways	Nucleotide transport and metabolism	0.902539	-0.00152879	0.0461098
K08600	srtB	sortase B [EC:3.4.22.71]	Null	Cell wall/membrane/envelope biogenesis	0.90051	-0.0240069	0.0521867
K02902	RP-L28, MRPL28, rpmB	large subunit ribosomal protein L28	ko03010 Ribosome	Translation, ribosomal structure and biogenesis	0.900227	-0.00633681	0.0386518
K06966	ppnN	pyrimidine/purine-5'-nucleotide nucleosidase [EC:3.2.2.10 3.2.2.-]	ko00230 Purine metabolism_x000D_ ko00240 Pyrimidine metabolism_x000D_ ko01100 Metabolic pathways	General function prediction only	0.898602	0.00584254	0.0214947
K20491	nisE, spaE, cprB, epiE	lantibiotic transport system permease protein	ko02010 ABC transporters_x000D_ ko02020 Two-component system_x000D_ ko02024 Quorum sensing	Null	0.898479	-0.0137583	0.0294386
K19222	menI, DHNAT	1,4-dihydroxy-2-naphthoyl-CoA hydrolase [EC:3.1.2.28]	ko00130 Ubiquinone and other terpenoid-quinone biosynthesis_x000D_ ko01100 Metabolic pathways_x000D_ ko01110 Biosynthesis of secondary metabolites	Secondary metabolites biosynthesis, transport and catabolism	0.896695	-0.0268154	0.0264258
K18650	pehX	exo-poly-alpha-galacturonosidase [EC:3.2.1.82]	Null	Carbohydrate transport and metabolism	0.894257	0.0336872	0.0353375
K21514	aviRb	23S rRNA (uridine2479-2'-O)-methyltransferase [EC:2.1.1.208]	Null	Translation, ribosomal structure and biogenesis	0.892943	0.0345251	0.0278262
K01997	livH	branched-chain amino acid transport system permease protein	ko02010 ABC transporters_x000D_ ko02024 Quorum sensing	Amino acid transport and metabolism	0.892845	0.00509006	0.0271136
K01998	livM	branched-chain amino acid transport system permease protein	ko02010 ABC transporters_x000D_ ko02024 Quorum sensing	Amino acid transport and metabolism	0.891272	0.00495194	0.0279629
K18349	vanRC, vanRE, vanRG	two-component system, OmpR family, response regulator VanR	ko01502 Vancomycin resistance_x000D_ ko02020 Two-component system	Signal transduction mechanisms, Transcription	0.888517	-0.00638432	0.0319394
K03284	corA	magnesium transporter	Null	Inorganic ion transport and metabolism	0.88782	0.00498811	0.0304555
K22010	pdtaR	two-component system, response regulator PdtaR	Null	Signal transduction mechanisms, Transcription	0.885484	-0.00991899	0.0406964
K12141	hyfF	hydrogenase-4 component F [EC:1.-.-.-]	Null	Energy production and conversion, Inorganic ion transport and metabolism	0.885213	-0.0133025	0.0456997
K19405	mcsB	protein arginine kinase [EC:2.7.14.1]	Null	Posttranslational modification, protein turnover, chaperones	0.884208	0.00843336	0.036828
K03476	ulaG	L-ascorbate 6-phosphate lactonase [EC:3.1.1.-]	ko00053 Ascorbate and aldarate metabolism_x000D_ ko01100 Metabolic pathways_x000D_ ko01120 Microbial metabolism in diverse environments	Carbohydrate transport and metabolism	0.88389	-0.0272415	0.0390596
K02419	fliP	flagellar biosynthetic protein FliP	ko02040 Flagellar assembly	Cell motility	0.881183	0.0277868	0.0284888
K01873	VARS, valS	valyl-tRNA synthetase [EC:6.1.1.9]	ko00970 Aminoacyl-tRNA biosynthesis	Translation, ribosomal structure and biogenesis	0.878962	-0.0153212	0.0529426
K18023	mbhJ	membrane-bound hydrogenase subunit mbhJ [EC:1.12.7.2]	Null	Null	0.878782	-0.0191114	0.0439039
K21395	yiaO	TRAP-type transport system periplasmic protein	Null	Carbohydrate transport and metabolism	0.87537	0.0181141	0.0218131
K17865	croR	3-hydroxybutyryl-CoA dehydratase [EC:4.2.1.55]	ko00630 Glyoxylate and dicarboxylate metabolism_x000D_ ko00650 Butanoate metabolism_x000D_ ko01100 Metabolic pathways_x000D_ ko01120 Microbial metabolism in diverse environments_x000D_ ko01200 Carbon metabolism	Lipid transport and metabolism	0.874624	0.0152561	0.0204864
K07315	rsbU_P	phosphoserine phosphatase RsbU/P [EC:3.1.3.3]	Null	Signal transduction mechanisms, Transcription	0.87264	-0.0162376	0.0460088
K11749	rseP	regulator of sigma E protease [EC:3.4.24.-]	ko04112 Cell cycle - Caulobacter	Posttranslational modification, protein turnover, chaperones, Transcription	0.87169	0.012619	0.0559994
K06212	focA	formate transporter	Null	Inorganic ion transport and metabolism	0.871042	-0.0208004	0.0376867
K06167	phnP	phosphoribosyl 1,2-cyclic phosphate phosphodiesterase [EC:3.1.4.55]	ko00440 Phosphonate and phosphinate metabolism_x000D_ ko01100 Metabolic pathways	Inorganic ion transport and metabolism	0.870245	-0.000574327	0.031566
K07706	agrC, blpH, fsrC	two-component system, LytTR family, sensor histidine kinase AgrC [EC:2.7.13.3]	ko02020 Two-component system_x000D_ ko02024 Quorum sensing	Signal transduction mechanisms	0.869376	-0.0333304	0.0288035
K10977	aksA	methanogen homocitrate synthase [EC:2.3.3.14 2.3.3.-]	ko00300 Lysine biosynthesis_x000D_ ko00620 Pyruvate metabolism_x000D_ ko00680 Methane metabolism_x000D_ ko01100 Metabolic pathways_x000D_ ko01110 Biosynthesis of secondary metabolites_x000D_ ko01120 Microbial metabolism in diverse environments_x000D_ ko01210 2-Oxocarboxylic acid metabolism_x000D_ ko01230 Biosynthesis of amino acids	Amino acid transport and metabolism	0.86894	0.0286153	0.0386056
K03701	uvrA	excinuclease ABC subunit A	ko03420 Nucleotide excision repair	Replication, recombination and repair	0.867505	0.00300583	0.0328211
K09710	ybeB	ribosome-associated protein	Null	Translation, ribosomal structure and biogenesis	0.865894	0.0201119	0.0215179
K17592	SACS	sacsin	Null	Null	0.860679	0.0306494	0.0285345
K00066	algD	GDP-mannose 6-dehydrogenase [EC:1.1.1.132]	ko00051 Fructose and mannose metabolism_x000D_ ko00520 Amino sugar and nucleotide sugar metabolism_x000D_ ko01100 Metabolic pathways_x000D_ ko02020 Two-component system	Null	0.859044	0.0295642	0.0324948
K03631	recN	DNA repair protein RecN (Recombination protein N)	Null	Replication, recombination and repair	0.858891	-0.0155501	0.0373758
K03322	mntH	manganese transport protein	Null	Inorganic ion transport and metabolism	0.858139	-0.013307	0.0350076
K17743	XR	D-xylose reductase [EC:1.1.1.307]	ko00040 Pentose and glucuronate interconversions_x000D_ ko01100 Metabolic pathways	Null	0.856832	-0.0266427	0.0661547
K12941	abgB	aminobenzoyl-glutamate utilization protein B	Null	General function prediction only	0.856362	0.00859267	0.0394587
K21826	gbdR	AraC family transcriptional regulator, glycine betaine-responsive activator	Null	Transcription	0.855791	0.0344587	0.045542
K05820	hcaT	MFS transporter, PPP family, 3-phenylpropionic acid transporter	Null	Carbohydrate transport and metabolism, Amino acid transport and metabolism, Inorganic ion transport and metabolism, General function prediction only	0.855418	0.0196044	0.0275771
K13276	bpr	bacillopeptidase F [EC:3.4.21.-]	Null	Posttranslational modification, protein turnover, chaperones	0.854836	-0.0318264	0.050466
K05363	murM	serine/alanine adding enzyme [EC:2.3.2.10]	ko00550 Peptidoglycan biosynthesis_x000D_ ko01100 Metabolic pathways	Cell wall/membrane/envelope biogenesis	0.852581	-0.0289661	0.0389349
K19049	cslA	chondroitin AC lyase [EC:4.2.2.5]	Null	Null	0.849608	-0.0203081	0.0514765
K00375	K00375	GntR family transcriptional regulator / MocR family aminotransferase	Null	Transcription, Amino acid transport and metabolism	0.848662	-0.00256369	0.0239311
K14273	xdh	D-xylose 1-dehydrogenase (NADP+) [EC:1.1.1.179]	ko00040 Pentose and glucuronate interconversions_x000D_ ko01100 Metabolic pathways	General function prediction only	0.84838	0.0250732	0.0439467
K01226	treC	trehalose-6-phosphate hydrolase [EC:3.2.1.93]	ko00500 Starch and sucrose metabolism_x000D_ ko01100 Metabolic pathways	Carbohydrate transport and metabolism	0.843867	-0.0256764	0.041499
K13979	yahK	alcohol dehydrogenase (NADP+) [EC:1.1.1.2]	ko00010 Glycolysis / Gluconeogenesis_x000D_ ko00561 Glycerolipid metabolism_x000D_ ko01120 Microbial metabolism in diverse environments	Carbohydrate transport and metabolism	0.843256	-0.016959	0.0400665
K03581	recD	exodeoxyribonuclease V alpha subunit [EC:3.1.11.5]	ko03440 Homologous recombination	Replication, recombination and repair	0.840406	0.0041005	0.0210041
K02805	wecE, rffA	dTDP-4-amino-4,6-dideoxygalactose transaminase [EC:2.6.1.59]	Null	Cell wall/membrane/envelope biogenesis	0.831852	0.0148766	0.0291883
K00981	E2.7.7.41, CDS1, CDS2, cdsA	phosphatidate cytidylyltransferase [EC:2.7.7.41]	ko00564 Glycerophospholipid metabolism_x000D_ ko01100 Metabolic pathways_x000D_ ko01110 Biosynthesis of secondary metabolites_x000D_ ko04070 Phosphatidylinositol signaling system	Lipid transport and metabolism	0.830259	-0.00311854	0.0198764
K02761	celB, chbC	cellobiose PTS system EIIC component	ko00500 Starch and sucrose metabolism_x000D_ ko02060 Phosphotransferase system (PTS)	Carbohydrate transport and metabolism	0.828878	-0.018095	0.0206382
K21134	triC	multidrug efflux pump	Null	Defense mechanisms	0.827745	-0.0147109	0.0393056
K22339	hylB	formate dehydrogenase (NAD+, ferredoxin) subunit B [EC:1.17.1.11]	Null	Energy production and conversion	0.827617	0.0260789	0.0287549
K11755	hisIE	phosphoribosyl-AMP cyclohydrolase / phosphoribosyl-ATP pyrophosphohydrolase [EC:3.5.4.19 3.6.1.31]	ko00340 Histidine metabolism_x000D_ ko01100 Metabolic pathways_x000D_ ko01110 Biosynthesis of secondary metabolites_x000D_ ko01230 Biosynthesis of amino acids	Amino acid transport and metabolism	0.826941	0.017716	0.0479599
K10771	APEX1	AP endonuclease 1 [EC:4.2.99.18]	ko03410 Base excision repair	Null	0.823488	-0.0237584	0.0474575
K07121	K07121	uncharacterized protein	Null	Cell wall/membrane/envelope biogenesis	0.815214	0.0214787	0.027095
K01541	Null	Null	Null	Null	0.814303	0.029228	0.0399146
K01892	HARS, hisS	histidyl-tRNA synthetase [EC:6.1.1.21]	ko00970 Aminoacyl-tRNA biosynthesis	Translation, ribosomal structure and biogenesis	0.813085	-0.013218	0.0621487
K07707	agrA, blpR, fsrA	two-component system, LytTR family, response regulator AgrA	ko02020 Two-component system_x000D_ ko02024 Quorum sensing	Signal transduction mechanisms	0.801055	0.0304487	0.0563472
K14326	UPF1, RENT1	regulator of nonsense transcripts 1 [EC:3.6.4.-]	ko03013 RNA transport_x000D_ ko03015 mRNA surveillance pathway	Replication, recombination and repair	0.799469	-0.030509	0.0447391
K03205	virD4, lvhD4	type IV secretion system protein VirD4 [EC:7.4.2.8]	ko03070 Bacterial secretion system	Intracellular trafficking, secretion, and vesicular transport	0.79365	-0.0112466	0.0543845
K20489	nisI	lantibiotic immunity protein	ko02020 Two-component system_x000D_ ko02024 Quorum sensing	Null	0.787305	-0.00765057	0.0439348
K03744	lemA	LemA protein	Null	Function unknown	0.781434	0.00937816	0.0512495
K14088	echC	ech hydrogenase subunit C	Null	Energy production and conversion	0.778293	0.0287227	0.0269923
K03799	htpX	heat shock protein HtpX [EC:3.4.24.-]	Null	Posttranslational modification, protein turnover, chaperones	0.777198	-0.0284494	0.042098
K01924	murC	UDP-N-acetylmuramate--alanine ligase [EC:6.3.2.8]	ko00471 D-Glutamine and D-glutamate metabolism_x000D_ ko00550 Peptidoglycan biosynthesis_x000D_ ko01100 Metabolic pathways	Cell wall/membrane/envelope biogenesis	0.772577	-0.0155732	0.0271209
K04757	rsbW	serine/threonine-protein kinase RsbW [EC:2.7.11.1]	Null	Signal transduction mechanisms	0.764643	-0.0218943	0.0372358
K01685	uxaA	altronate hydrolase [EC:4.2.1.7]	ko00040 Pentose and glucuronate interconversions_x000D_ ko01100 Metabolic pathways	Carbohydrate transport and metabolism	0.762524	0.0192293	0.0241734
K00951	relA	GTP pyrophosphokinase [EC:2.7.6.5]	ko00230 Purine metabolism_x000D_ ko01100 Metabolic pathways	Signal transduction mechanisms, Transcription	0.754901	-0.00995029	0.0511605
K18692	cshB	ATP-dependent RNA helicase CshB [EC:3.6.4.13]	Null	Replication, recombination and repair	0.751007	-0.0230605	0.0239037
K20488	nisR, spaR	two-component system, OmpR family, lantibiotic biosynthesis response regulator NisR/SpaR	ko02020 Two-component system_x000D_ ko02024 Quorum sensing	Signal transduction mechanisms, Transcription	0.747496	-0.0109661	0.0443458
K01462	PDF, def	peptide deformylase [EC:3.5.1.88]	Null	Translation, ribosomal structure and biogenesis	0.74075	-0.0125817	0.026635
K07720	yesN	two-component system, response regulator YesN	ko02020 Two-component system	Signal transduction mechanisms, Transcription	0.735383	-0.00382494	0.0261251
K07042	ybeY, yqfG	probable rRNA maturation factor	Null	Translation, ribosomal structure and biogenesis	0.727459	-0.0237155	0.0407174
K00764	purF, PPAT	amidophosphoribosyltransferase [EC:2.4.2.14]	ko00230 Purine metabolism_x000D_ ko00250 Alanine, aspartate and glutamate metabolism_x000D_ ko01100 Metabolic pathways_x000D_ ko01110 Biosynthesis of secondary metabolites	Nucleotide transport and metabolism	0.719569	-0.0216593	0.0190071
K00926	arcC	carbamate kinase [EC:2.7.2.2]	ko00220 Arginine biosynthesis_x000D_ ko00230 Purine metabolism_x000D_ ko00910 Nitrogen metabolism_x000D_ ko01100 Metabolic pathways_x000D_ ko01120 Microbial metabolism in diverse environments_x000D_ ko01200 Carbon metabolism	Amino acid transport and metabolism	0.71669	0.00795098	0.0314745
K10866	RAD50	DNA repair protein RAD50 [EC:3.6.-.-]	ko03440 Homologous recombination_x000D_ ko03450 Non-homologous end-joining_x000D_ ko04218 Cellular senescence	Null	0.711416	-0.0264972	0.0198292
K01880	GARS, glyS1	glycyl-tRNA synthetase [EC:6.1.1.14]	ko00970 Aminoacyl-tRNA biosynthesis	Translation, ribosomal structure and biogenesis	0.710749	-0.0133292	0.0515275
K09903	pyrH	uridylate kinase [EC:2.7.4.22]	ko00240 Pyrimidine metabolism_x000D_ ko01100 Metabolic pathways	Nucleotide transport and metabolism	0.697128	-0.015696	0.0353781
K11527	K11527	two-component system, sensor histidine kinase and response regulator [EC:2.7.13.3]	Null	Null	0.694536	0.00655586	0.023184
K03110	ftsY	fused signal recognition particle receptor	ko02024 Quorum sensing_x000D_ ko03060 Protein export_x000D_ ko03070 Bacterial secretion system	Intracellular trafficking, secretion, and vesicular transport	0.692808	-0.0189131	0.0552918
K11717	sufS	cysteine desulfurase / selenocysteine lyase [EC:2.8.1.7 4.4.1.16]	ko00450 Selenocompound metabolism_x000D_ ko01100 Metabolic pathways	Amino acid transport and metabolism	0.685137	0.00100521	0.0220423
K19224	lytE, cwlF	peptidoglycan DL-endopeptidase LytE [EC:3.4.-.-]	Null	Cell wall/membrane/envelope biogenesis	0.681987	0.00706755	0.0347598
K07467	rstA1	phage replication initiation protein	Null	Replication, recombination and repair	0.669291	-0.02489	0.0247725
K00806	uppS	undecaprenyl diphosphate synthase [EC:2.5.1.31]	ko00550 Peptidoglycan biosynthesis_x000D_ ko00900 Terpenoid backbone biosynthesis_x000D_ ko01110 Biosynthesis of secondary metabolites	Lipid transport and metabolism	0.66842	-0.0129016	0.0245884
K00052	leuB, IMDH	3-isopropylmalate dehydrogenase [EC:1.1.1.85]	ko00290 Valine, leucine and isoleucine biosynthesis_x000D_ ko00660 C5-Branched dibasic acid metabolism_x000D_ ko01100 Metabolic pathways_x000D_ ko01110 Biosynthesis of secondary metabolites_x000D_ ko01210 2-Oxocarboxylic acid metabolism_x000D_ ko01230 Biosynthesis of amino acids	Energy production and conversion, Amino acid transport and metabolism	0.663121	0.0212829	0.0565251
K03536	rnpA	ribonuclease P protein component [EC:3.1.26.5]	Null	Translation, ribosomal structure and biogenesis	0.654785	-0.0157624	0.0358634
K03411	cheD	chemotaxis protein CheD [EC:3.5.1.44]	ko02030 Bacterial chemotaxis	Cell motility, Signal transduction mechanisms	0.653458	0.0183736	0.0294341
K00984	aadA	streptomycin 3"-adenylyltransferase [EC:2.7.7.47]	Null	General function prediction only	0.640433	0.01611	0.0260495
K01866	YARS, tyrS	tyrosyl-tRNA synthetase [EC:6.1.1.1]	ko00970 Aminoacyl-tRNA biosynthesis	Translation, ribosomal structure and biogenesis	0.613026	-0.0151443	0.0216339
K19707	rsbQ	sigma-B regulation protein RsbQ	Null	Coenzyme transport and metabolism, General function prediction only	0.486508	0.0138806	0.0151254
K01915	glnA, GLUL	glutamine synthetase [EC:6.3.1.2]	ko00220 Arginine biosynthesis_x000D_ ko00250 Alanine, aspartate and glutamate metabolism_x000D_ ko00630 Glyoxylate and dicarboxylate metabolism_x000D_ ko00910 Nitrogen metabolism_x000D_ ko01100 Metabolic pathways_x000D_ ko01120 Microbial metabolism in diverse environments_x000D_ ko01230 Biosynthesis of amino acids_x000D_ ko02020 Two-component system_x000D_ ko04217 Necroptosis_x000D_ ko04724 Gluta…	Amino acid transport and metabolism	0.462603	-0.0127707	0.0153573
1Variable Importance in the projection.
2Jackknife standard error.
