# Supplementary material for: Comprehensive functional core microbiome comparison in genetically obese and lean hosts under the same environment
Source: Commun Biol. 2021 Nov 1;4:1246. doi: 10.1038/s42003-021-02784-w (PMC8560826; doi:10.1038/s42003-021-02784-w)
Supplement: Supplementary file 9 — Supplementary Data 6 [file 42003_2021_2784_MOESM9_ESM.xlsx]

## Sheet: Supplementary Data 6
Supplementary Data 6. Parameters from the Partial Least Squares analysis model explaining intramuscular fat content (mg/ 100g muscle) by using 344 microbial gene relative
abundances. The model presented a godness of fit of 90.6%, a godness of prediction after cross-validation of 73.5%.
KEGG	Name	KEGG Definition	KEGG Ptahway	COG cluster	VIP1	Regression Coeff.	cvSE2
K00086	dhaT	1,3-propanediol dehydrogenase [EC:1.1.1.202]	ko00561 Glycerolipid metabolism_x000D_ ko00640 Propanoate metabolism_x000D_ ko01100 Metabolic pathways	Energy production and conversion	1.30659	0.0326391	0.035725
K20201	ywlE	protein arginine phosphatase [EC:3.9.1.2]	Null	Signal transduction mechanisms	1.28262	0.0417676	0.047917
K02843	waaF, rfaF	heptosyltransferase II [EC:2.4.-.-]	ko00540 Lipopolysaccharide biosynthesis_x000D_ ko01100 Metabolic pathways	Cell wall/membrane/envelope biogenesis	1.25894	0.0407251	0.0426
K03684	rnd	ribonuclease D [EC:3.1.13.5]	Null	Translation, ribosomal structure and biogenesis	1.25705	-0.0090112	0.0238853
K05520	pfpI	protease I [EC:3.5.1.124]	Null	General function prediction only	1.25672	-0.0222771	0.0315591
K11443	divK	two-component system, cell cycle response regulator DivK	ko02020 Two-component system_x000D_ ko04112 Cell cycle - Caulobacter	Signal transduction mechanisms	1.25487	0.0250173	0.0415019
K10219	ligC	2-hydroxy-4-carboxymuconate semialdehyde hemiacetal dehydrogenase [EC:1.1.1.312]	ko00350 Tyrosine metabolism_x000D_ ko00362 Benzoate degradation_x000D_ ko00627 Aminobenzoate degradation_x000D_ ko01100 Metabolic pathways_x000D_ ko01120 Microbial metabolism in diverse environments_x000D_ ko01220 Degradation of aromatic compounds	Null	1.25172	0.0384308	0.0530206
K03578	hrpA	ATP-dependent helicase HrpA [EC:3.6.4.13]	Null	Translation, ribosomal structure and biogenesis	1.25168	-0.00808993	0.0279351
K09762	K09762	uncharacterized protein	Null	Transcription	1.25113	-0.0292483	0.013701
K15662	ituB, mycB, bmyB	iturin family lipopeptide synthetase B	ko01054 Nonribosomal peptide structures	Null	1.25108	-0.037351	0.0391426
K13547	btrR, neoB, kanB	L-glutamine:2-deoxy-scyllo-inosose/3-amino-2,3-dideoxy-scyllo-inosose aminotransferase [EC:2.6.1.100 2.6.1.101]	ko00524 Neomycin, kanamycin and gentamicin biosynthesis_x000D_ ko01110 Biosynthesis of secondary metabolites	Null	1.24895	-0.0379838	0.0337232
K13895	yejE	microcin C transport system permease protein	ko02010 ABC transporters	Amino acid transport and metabolism	1.24629	0.0118473	0.0173037
K13894	yejB	microcin C transport system permease protein	ko02010 ABC transporters	Amino acid transport and metabolism	1.22545	0.00771936	0.0320608
K03146	THI4, THI1	cysteine-dependent adenosine diphosphate thiazole synthase [EC:2.4.2.60]	ko00730 Thiamine metabolism_x000D_ ko01100 Metabolic pathways	Coenzyme transport and metabolism	1.22251	0.00156552	0.0306473
K03713	glnR	MerR family transcriptional regulator, glutamine synthetase repressor	Null	Transcription	1.21977	0.0339089	0.0412936
K04085	tusA, sirA	tRNA 2-thiouridine synthesizing protein A [EC:2.8.1.-]	ko04122 Sulfur relay system	Posttranslational modification, protein turnover, chaperones	1.21948	-0.00450055	0.0354676
K16012	cydC	ATP-binding cassette, subfamily C, bacterial CydC	ko02010 ABC transporters	Energy production and conversion, Posttranslational modification, protein turnover, chaperones	1.2169	-0.00024899	0.0344852
K01414	prlC	oligopeptidase A [EC:3.4.24.70]	Null	Posttranslational modification, protein turnover, chaperones	1.21284	0.00190589	0.0307045
K00220	tyrC	cyclohexadieny/prephenate dehydrogenase [EC:1.3.1.43 1.3.1.12]	ko00400 Phenylalanine, tyrosine and tryptophan biosynthesis_x000D_ ko00401 Novobiocin biosynthesis_x000D_ ko01100 Metabolic pathways_x000D_ ko01110 Biosynthesis of secondary metabolites_x000D_ ko01230 Biosynthesis of amino acids	Amino acid transport and metabolism	1.21198	0.012853	0.0270179
K19159	yefM	antitoxin YefM	Null	Defense mechanisms	1.21046	0.0389221	0.0439265
K02453	gspD	general secretion pathway protein D	ko03070 Bacterial secretion system_x000D_ ko05111 Biofilm formation - Vibrio cholerae	Intracellular trafficking, secretion, and vesicular transport	1.20978	-0.000801726	0.0323845
K03407	cheA	two-component system, chemotaxis family, sensor kinase CheA [EC:2.7.13.3]	ko02020 Two-component system_x000D_ ko02030 Bacterial chemotaxis	Cell motility, Signal transduction mechanisms	1.20876	-0.00470663	0.031563
K08600	srtB	sortase B [EC:3.4.22.71]	Null	Cell wall/membrane/envelope biogenesis	1.20824	-0.0153464	0.0456235
K00801	FDFT1	farnesyl-diphosphate farnesyltransferase [EC:2.5.1.21]	ko00100 Steroid biosynthesis_x000D_ ko00909 Sesquiterpenoid and triterpenoid biosynthesis_x000D_ ko01100 Metabolic pathways_x000D_ ko01110 Biosynthesis of secondary metabolites	Lipid transport and metabolism	1.20441	0.00187576	0.027016
K18350	vanSC, vanSE, vanSG	two-component system, OmpR family, sensor histidine kinase VanS [EC:2.7.13.3]	ko01502 Vancomycin resistance_x000D_ ko02020 Two-component system	Signal transduction mechanisms	1.20163	0.0195175	0.0430024
K00332	nuoC	NADH-quinone oxidoreductase subunit C [EC:7.1.1.2]	ko00190 Oxidative phosphorylation_x000D_ ko01100 Metabolic pathways	Energy production and conversion	1.20117	-0.00640538	0.0365068
K04744	lptD, imp, ostA	LPS-assembly protein	Null	Cell wall/membrane/envelope biogenesis	1.19945	0.00453606	0.0329542
K01894	gluQ	glutamyl-Q tRNA(Asp) synthetase [EC:6.1.1.-]	Null	Null	1.19523	-0.00595278	0.0291931
K21973	bluF	blue light- and temperature-responsive anti-repressor	Null	Signal transduction mechanisms	1.19362	0.0352476	0.0439536
K05939	aas	acyl-[acyl-carrier-protein]-phospholipid O-acyltransferase / long-chain-fatty-acid--[acyl-carrier-protein] ligase [EC:2.3.1.40 6.2.1.20]	ko00071 Fatty acid degradation_x000D_ ko00564 Glycerophospholipid metabolism	Lipid transport and metabolism	1.1935	0.000349063	0.030695
K09820	ABC.MN.A	manganese/iron transport system ATP-binding protein	Null	Inorganic ion transport and metabolism	1.19204	-0.000859911	0.0344046
K02304	MET8	precorrin-2 dehydrogenase / sirohydrochlorin ferrochelatase [EC:1.3.1.76 4.99.1.4]	ko00860 Porphyrin and chlorophyll metabolism_x000D_ ko01100 Metabolic pathways_x000D_ ko01110 Biosynthesis of secondary metabolites_x000D_ ko01120 Microbial metabolism in diverse environments	Coenzyme transport and metabolism	1.19183	0.0169034	0.0374234
K22044	ybiO	moderate conductance mechanosensitive channel	Null	Cell wall/membrane/envelope biogenesis	1.19011	0.00993767	0.0276431
K01226	treC	trehalose-6-phosphate hydrolase [EC:3.2.1.93]	ko00500 Starch and sucrose metabolism_x000D_ ko01100 Metabolic pathways	Carbohydrate transport and metabolism	1.18809	-0.037982	0.0357461
K01887	RARS, argS	arginyl-tRNA synthetase [EC:6.1.1.19]	ko00970 Aminoacyl-tRNA biosynthesis	Translation, ribosomal structure and biogenesis	1.18356	-0.0367932	0.0501247
K14682	argAB	amino-acid N-acetyltransferase [EC:2.3.1.1]	ko00220 Arginine biosynthesis_x000D_ ko01100 Metabolic pathways_x000D_ ko01110 Biosynthesis of secondary metabolites_x000D_ ko01210 2-Oxocarboxylic acid metabolism_x000D_ ko01230 Biosynthesis of amino acids	Amino acid transport and metabolism	1.1773	0.00214707	0.0220434
K16291	erfK	L,D-transpeptidase ErfK/SrfK	Null	Cell wall/membrane/envelope biogenesis	1.17599	0.0357886	0.0376303
K02456	gspG	general secretion pathway protein G	ko03070 Bacterial secretion system_x000D_ ko05111 Biofilm formation - Vibrio cholerae	Cell motility, Intracellular trafficking, secretion, and vesicular transport, Extracellular structures	1.17518	0.00563642	0.0269042
K02004	ABC.CD.P	putative ABC transport system permease protein	Null	Defense mechanisms	1.17435	-0.0130116	0.0107642
K07129	K07129	uncharacterized protein	Null	Function unknown	1.17432	0.0317997	0.0209859
K21826	gbdR	AraC family transcriptional regulator, glycine betaine-responsive activator	Null	Transcription	1.17426	0.0390422	0.0491691
K10984	agaB	galactosamine PTS system EIIB component [EC:2.7.1.-]	ko00052 Galactose metabolism_x000D_ ko01100 Metabolic pathways_x000D_ ko02060 Phosphotransferase system (PTS)	Carbohydrate transport and metabolism	1.17358	0.0301294	0.0337607
K07239	TC.HME	heavy-metal exporter, HME family	Null	Inorganic ion transport and metabolism	1.17237	-0.00880999	0.0238648
K01734	mgsA	methylglyoxal synthase [EC:4.2.3.3]	ko00640 Propanoate metabolism_x000D_ ko01100 Metabolic pathways_x000D_ ko01120 Microbial metabolism in diverse environments	Carbohydrate transport and metabolism	1.17168	-0.0363546	0.052465
K00180	iorB	indolepyruvate ferredoxin oxidoreductase, beta subunit [EC:1.2.7.8]	Null	Energy production and conversion	1.1701	-0.0198707	0.0517875
K01051	E3.1.1.11	pectinesterase [EC:3.1.1.11]	ko00040 Pentose and glucuronate interconversions_x000D_ ko01100 Metabolic pathways_x000D_ ko02020 Two-component system	Null	1.16892	0.0223613	0.0505065
K09251	patA	putrescine aminotransferase [EC:2.6.1.82]	ko00310 Lysine degradation_x000D_ ko00330 Arginine and proline metabolism_x000D_ ko01100 Metabolic pathways_x000D_ ko01120 Microbial metabolism in diverse environments	Amino acid transport and metabolism	1.16852	0.0127709	0.0426652
K02558	mpl	UDP-N-acetylmuramate: L-alanyl-gamma-D-glutamyl-meso-diaminopimelate ligase [EC:6.3.2.45]	Null	Cell wall/membrane/envelope biogenesis	1.16849	-0.00057733	0.0281204
K07397	yhfA	putative redox protein	Null	General function prediction only	1.16342	-0.00757136	0.0310992
K00179	iorA	indolepyruvate ferredoxin oxidoreductase, alpha subunit [EC:1.2.7.8]	Null	Energy production and conversion	1.16142	-0.0196641	0.0494602
K08311	nudH	putative (di)nucleoside polyphosphate hydrolase [EC:3.6.1.-]	ko03018 RNA degradation	Defense mechanisms	1.16084	0.0113588	0.0277144
K16702	amsE	amylovoran biosynthesis glycosyltransferase AmsE [EC:2.4.-.-]	Null	Cell wall/membrane/envelope biogenesis	1.15892	-0.0230311	0.0448348
K07276	K07276	uncharacterized protein	Null	Cell cycle control, cell division, chromosome partitioning	1.15645	-0.00131994	0.0324396
K03476	ulaG	L-ascorbate 6-phosphate lactonase [EC:3.1.1.-]	ko00053 Ascorbate and aldarate metabolism_x000D_ ko01100 Metabolic pathways_x000D_ ko01120 Microbial metabolism in diverse environments	Carbohydrate transport and metabolism	1.15487	-0.0353597	0.0351913
K03829	yedL	putative acetyltransferase [EC:2.3.1.-]	Null	Transcription, General function prediction only	1.15331	0.0115588	0.0329162
K07677	rcsC	two-component system, NarL family, capsular synthesis sensor histidine kinase RcsC [EC:2.7.13.3]	ko02020 Two-component system_x000D_ ko02026 Biofilm formation - Escherichia coli	Null	1.15291	-0.0232906	0.0489524
K01598	PPCDC, coaC	phosphopantothenoylcysteine decarboxylase [EC:4.1.1.36]	ko00770 Pantothenate and CoA biosynthesis_x000D_ ko01100 Metabolic pathways	Null	1.15078	0.00184183	0.0309937
K19976	mntB	manganese transport system permease protein	ko02010 ABC transporters	Inorganic ion transport and metabolism	1.14914	0.00239525	0.0366342
K07719	ycbB, glnL	two-component system, response regulator YcbB	ko02020 Two-component system	Null	1.14879	-0.0263143	0.0275443
K10800	SMUG1	single-strand selective monofunctional uracil DNA glycosylase [EC:3.2.2.-]	ko03410 Base excision repair	Null	1.14783	-0.00252692	0.0211434
K07040	K07040	uncharacterized protein	Null	Function unknown	1.14533	-0.0226823	0.0457069
K01728	pel	pectate lyase [EC:4.2.2.2]	ko00040 Pentose and glucuronate interconversions_x000D_ ko01100 Metabolic pathways_x000D_ ko02024 Quorum sensing	Null	1.14381	0.0283523	0.0414736
K02371	fabK	enoyl-[acyl-carrier protein] reductase II [EC:1.3.1.9]	ko00061 Fatty acid biosynthesis_x000D_ ko01100 Metabolic pathways_x000D_ ko01212 Fatty acid metabolism	General function prediction only	1.13893	-0.0317603	0.048954
K03307	TC.SSS	solute:Na+ symporter, SSS family	Null	Amino acid transport and metabolism	1.13784	-0.026159	0.0266888
K07068	K07068	uncharacterized protein	Null	General function prediction only	1.13695	-0.0320005	0.0473233
K00161	PDHA, pdhA	pyruvate dehydrogenase E1 component alpha subunit [EC:1.2.4.1]	ko00010 Glycolysis / Gluconeogenesis_x000D_ ko00020 Citrate cycle (TCA cycle)_x000D_ ko00620 Pyruvate metabolism_x000D_ ko01100 Metabolic pathways_x000D_ ko01110 Biosynthesis of secondary metabolites_x000D_ ko01120 Microbial metabolism in diverse environments_x000D_ ko01200 Carbon metabolism_x000D_ ko04066 HIF-1 signaling pathway_x000D_ ko04922 Glucagon signaling pathway_x000D_ ko05230 Central ca…	Energy production and conversion	1.13664	-2.78534e-05	0.0293891
K13893	yejA	microcin C transport system substrate-binding protein	ko02010 ABC transporters	Amino acid transport and metabolism	1.13358	-0.00575361	0.0337017
K00156	poxB	pyruvate dehydrogenase (quinone) [EC:1.2.5.1]	ko00620 Pyruvate metabolism_x000D_ ko01100 Metabolic pathways	Amino acid transport and metabolism, Coenzyme transport and metabolism	1.12846	0.00533896	0.0235055
K00254	DHODH, pyrD	dihydroorotate dehydrogenase [EC:1.3.5.2]	ko00240 Pyrimidine metabolism_x000D_ ko01100 Metabolic pathways	Null	1.12549	-0.00981357	0.0244433
K03775	slyD	FKBP-type peptidyl-prolyl cis-trans isomerase SlyD [EC:5.2.1.8]	Null	Posttranslational modification, protein turnover, chaperones	1.12196	0.0146059	0.0425465
K07165	fecR	transmembrane sensor	ko02020 Two-component system	Inorganic ion transport and metabolism, Signal transduction mechanisms	1.11983	-0.0204633	0.0252413
K01975	thpR	RNA 2',3'-cyclic 3'-phosphodiesterase [EC:3.1.4.58]	Null	Translation, ribosomal structure and biogenesis	1.11951	-0.0313509	0.0510623
K02291	crtB	15-cis-phytoene synthase [EC:2.5.1.32]	ko00906 Carotenoid biosynthesis_x000D_ ko01100 Metabolic pathways_x000D_ ko01110 Biosynthesis of secondary metabolites	Lipid transport and metabolism	1.11909	0.00536285	0.0281984
K00130	betB, gbsA	betaine-aldehyde dehydrogenase [EC:1.2.1.8]	ko00260 Glycine, serine and threonine metabolism_x000D_ ko01100 Metabolic pathways	Energy production and conversion	1.11452	0.0125567	0.0313821
K06969	rlmI	23S rRNA (cytosine1962-C5)-methyltransferase [EC:2.1.1.191]	Null	Translation, ribosomal structure and biogenesis	1.10981	0.0103669	0.0360256
K01137	GNS	N-acetylglucosamine-6-sulfatase [EC:3.1.6.14]	ko00531 Glycosaminoglycan degradation_x000D_ ko01100 Metabolic pathways_x000D_ ko04142 Lysosome	Null	1.10963	0.014653	0.0247269
K04990	PKD2L1	polycystin 2L1	ko04742 Taste transduction	Null	1.10926	-0.0295803	0.0413171
K06139	pqqE	PqqA peptide cyclase [EC:1.21.98.4]	Null	General function prediction only	1.10817	0.0330809	0.0484672
K00390	cysH	phosphoadenosine phosphosulfate reductase [EC:1.8.4.8 1.8.4.10]	ko00920 Sulfur metabolism_x000D_ ko01100 Metabolic pathways_x000D_ ko01120 Microbial metabolism in diverse environments	Amino acid transport and metabolism, Coenzyme transport and metabolism	1.1067	0.0351705	0.0249101
K22015	fdhF	formate dehydrogenase (acceptor) [EC:1.17.99.7]	Null	Null	1.10535	0.0305193	0.059629
K15739	vanB, vanA, vanD	D-alanine---(R)-lactate ligase [EC:6.1.2.1]	ko01502 Vancomycin resistance_x000D_ ko02020 Two-component system	Null	1.10396	-0.000472624	0.028503
K14347	SLC10A7, P7	solute carrier family 10 (sodium/bile acid cotransporter), member 7	Null	General function prediction only	1.1026	0.00706647	0.0227266
K00627	DLAT, aceF, pdhC	pyruvate dehydrogenase E2 component (dihydrolipoamide acetyltransferase) [EC:2.3.1.12]	ko00010 Glycolysis / Gluconeogenesis_x000D_ ko00020 Citrate cycle (TCA cycle)_x000D_ ko00620 Pyruvate metabolism_x000D_ ko01100 Metabolic pathways_x000D_ ko01110 Biosynthesis of secondary metabolites_x000D_ ko01120 Microbial metabolism in diverse environments_x000D_ ko01200 Carbon metabolism	Energy production and conversion	1.09531	0.00209565	0.0253112
K02573	napG	ferredoxin-type protein NapG	Null	Energy production and conversion	1.09262	0.030547	0.0562535
K01993	ABC-2.TX	HlyD family secretion protein	Null	Cell wall/membrane/envelope biogenesis, Defense mechanisms	1.09022	0.0136912	0.0454884
K00162	PDHB, pdhB	pyruvate dehydrogenase E1 component beta subunit [EC:1.2.4.1]	ko00010 Glycolysis / Gluconeogenesis_x000D_ ko00020 Citrate cycle (TCA cycle)_x000D_ ko00620 Pyruvate metabolism_x000D_ ko01100 Metabolic pathways_x000D_ ko01110 Biosynthesis of secondary metabolites_x000D_ ko01120 Microbial metabolism in diverse environments_x000D_ ko01200 Carbon metabolism_x000D_ ko04066 HIF-1 signaling pathway_x000D_ ko04922 Glucagon signaling pathway_x000D_ ko05230 Central ca…	Energy production and conversion	1.08926	0.0369145	0.0568419
K16044	iolW	scyllo-inositol 2-dehydrogenase (NADP+) [EC:1.1.1.371]	ko00562 Inositol phosphate metabolism_x000D_ ko01100 Metabolic pathways_x000D_ ko01120 Microbial metabolism in diverse environments	General function prediction only	1.08232	0.0316268	0.0483445
K03205	virD4, lvhD4	type IV secretion system protein VirD4 [EC:7.4.2.8]	ko03070 Bacterial secretion system	Intracellular trafficking, secretion, and vesicular transport	1.08067	-0.0092525	0.0375392
K21749	CMAS	N-acylneuraminate/3-deoxy-D-glycero-D-galacto-nononate cytidylyltransferase [EC:2.7.7.43 2.7.7.92]	ko00520 Amino sugar and nucleotide sugar metabolism_x000D_ ko01100 Metabolic pathways	Null	1.07997	-0.0321732	0.0464134
K05788	ihfB, himD	integration host factor subunit beta	Null	Replication, recombination and repair	1.07966	0.0295312	0.0346589
K09814	hrtA	hemin transport system ATP-binding protein [EC:3.6.3.-]	ko02010 ABC transporters	Cell wall/membrane/envelope biogenesis	1.0786	-0.00571268	0.0456024
K11153	RDH12	retinol dehydrogenase 12 [EC:1.1.1.300]	ko00830 Retinol metabolism_x000D_ ko01100 Metabolic pathways	Null	1.07398	-0.0233852	0.0371758
K22409	sle1	N-acetylmuramoyl-L-alanine amidase [EC:3.5.1.28]	Null	Cell wall/membrane/envelope biogenesis	1.07347	0.00560758	0.0389534
K07636	phoR	two-component system, OmpR family, phosphate regulon sensor histidine kinase PhoR [EC:2.7.13.3]	ko02020 Two-component system	Signal transduction mechanisms	1.07345	-0.0063783	0.0204956
K02419	fliP	flagellar biosynthetic protein FliP	ko02040 Flagellar assembly	Cell motility	1.0682	0.0282138	0.0234005
K01640	E4.1.3.4, HMGCL, hmgL	hydroxymethylglutaryl-CoA lyase [EC:4.1.3.4]	ko00072 Synthesis and degradation of ketone bodies_x000D_ ko00280 Valine, leucine and isoleucine degradation_x000D_ ko00281 Geraniol degradation_x000D_ ko00650 Butanoate metabolism_x000D_ ko01100 Metabolic pathways_x000D_ ko01110 Biosynthesis of secondary metabolites_x000D_ ko04146 Peroxisome	Amino acid transport and metabolism	1.06273	-0.00329625	0.0254195
K01449	cwlJ, sleB	N-acetylmuramoyl-L-alanine amidase [EC:3.5.1.28]	Null	Cell cycle control, cell division, chromosome partitioning, Cell wall/membrane/envelope biogenesis	1.05765	0.0189191	0.0166688
K13634	cysB	LysR family transcriptional regulator, cys regulon transcriptional activator	Null	Transcription	1.0568	-0.0160587	0.0400928
K07709	zraS, hydH	two-component system, NtrC family, sensor histidine kinase HydH [EC:2.7.13.3]	ko02020 Two-component system	Signal transduction mechanisms	1.0559	0.0290777	0.0432254
K00798	MMAB, pduO	cob(I)alamin adenosyltransferase [EC:2.5.1.17]	ko00860 Porphyrin and chlorophyll metabolism_x000D_ ko01100 Metabolic pathways	Coenzyme transport and metabolism	1.05319	0.0123805	0.0450836
K18349	vanRC, vanRE, vanRG	two-component system, OmpR family, response regulator VanR	ko01502 Vancomycin resistance_x000D_ ko02020 Two-component system	Signal transduction mechanisms, Transcription	1.05198	-0.00327158	0.0287378
K06714	rocR	arginine utilization regulatory protein	Null	Transcription, Signal transduction mechanisms	1.04727	-0.00417379	0.0298659
K22300	dicA	HTH-type transcriptional regulator, cell division transcriptional repressor	Null	Transcription	1.04707	-0.00691186	0.0458639
K17948	nanM	N-acetylneuraminate epimerase [EC:5.1.3.24]	Null	Cell wall/membrane/envelope biogenesis	1.04533	0.0159298	0.0298313
K06001	trpB	tryptophan synthase beta chain [EC:4.2.1.20]	ko00260 Glycine, serine and threonine metabolism_x000D_ ko00400 Phenylalanine, tyrosine and tryptophan biosynthesis_x000D_ ko01100 Metabolic pathways_x000D_ ko01110 Biosynthesis of secondary metabolites_x000D_ ko01230 Biosynthesis of amino acids	Amino acid transport and metabolism	1.04501	-0.0272204	0.034508
K21573	susC	TonB-dependent starch-binding outer membrane protein SusC	Null	Inorganic ion transport and metabolism	1.04273	-0.00467296	0.0328145
K00333	nuoD	NADH-quinone oxidoreductase subunit D [EC:7.1.1.2]	ko00190 Oxidative phosphorylation_x000D_ ko01100 Metabolic pathways	Energy production and conversion	1.04083	-0.00540829	0.0292569
K03306	TC.PIT	inorganic phosphate transporter, PiT family	Null	Inorganic ion transport and metabolism	1.04066	0.0314622	0.0151482
K01546	kdpA	potassium-transporting ATPase potassium-binding subunit	ko02020 Two-component system	Inorganic ion transport and metabolism	1.03959	0.00312846	0.0253322
K13497	trpGD	anthranilate synthase/phosphoribosyltransferase [EC:4.1.3.27 2.4.2.18]	ko00400 Phenylalanine, tyrosine and tryptophan biosynthesis_x000D_ ko01100 Metabolic pathways_x000D_ ko01110 Biosynthesis of secondary metabolites_x000D_ ko01230 Biosynthesis of amino acids	Amino acid transport and metabolism, Coenzyme transport and metabolism	1.03841	-0.00257556	0.0204975
K02429	fucP	MFS transporter, FHS family, L-fucose permease	Null	Carbohydrate transport and metabolism	1.03818	0.00546696	0.0259601
K00172	porC, porG	pyruvate ferredoxin oxidoreductase gamma subunit [EC:1.2.7.1]	ko00010 Glycolysis / Gluconeogenesis_x000D_ ko00020 Citrate cycle (TCA cycle)_x000D_ ko00620 Pyruvate metabolism_x000D_ ko00633 Nitrotoluene degradation_x000D_ ko00640 Propanoate metabolism_x000D_ ko00650 Butanoate metabolism_x000D_ ko00680 Methane metabolism_x000D_ ko00720 Carbon fixation pathways in prokaryotes_x000D_ ko01100 Metabolic pathways_x000D_ ko01110 Biosynthesis of secondary metabolit…	Energy production and conversion	1.03779	-0.00516275	0.036234
K00344	qor, CRYZ	NADPH:quinone reductase [EC:1.6.5.5]	Null	Energy production and conversion, General function prediction only	1.03759	-0.0287125	0.0389511
K04751	glnB	nitrogen regulatory protein P-II 1	ko02020 Two-component system	Signal transduction mechanisms, Amino acid transport and metabolism	1.03395	-0.00308073	0.0461131
K21038	brt	reverse transcriptase [EC:2.7.7.49]	Null	Null	1.03376	-0.0103381	0.0533828
K13693	gpgS	glucosyl-3-phosphoglycerate synthase [EC:2.4.1.266]	Null	Cell wall/membrane/envelope biogenesis	1.03159	-0.0278847	0.0387361
K05363	murM	serine/alanine adding enzyme [EC:2.3.2.10]	ko00550 Peptidoglycan biosynthesis_x000D_ ko01100 Metabolic pathways	Cell wall/membrane/envelope biogenesis	1.03126	-0.0294354	0.0359172
K01547	kdpB	potassium-transporting ATPase ATP-binding subunit [EC:7.2.2.6]	ko02020 Two-component system	Inorganic ion transport and metabolism	1.03033	0.00607947	0.0205958
K11962	urtD	urea transport system ATP-binding protein	ko02010 ABC transporters	Amino acid transport and metabolism	1.02929	-0.0158434	0.0402234
K02050	ABC.SN.P	NitT/TauT family transport system permease protein	Null	Inorganic ion transport and metabolism	1.02649	0.0245269	0.0357711
K00783	rlmH	23S rRNA (pseudouridine1915-N3)-methyltransferase [EC:2.1.1.177]	Null	Translation, ribosomal structure and biogenesis	1.02598	-0.0318048	0.0357958
K16906	K16906	fluoroquinolone transport system permease protein	ko02010 ABC transporters	Null	1.0249	-0.0037824	0.0193626
K15665	K15665, ppsB, fenD	fengycin family lipopeptide synthetase B	ko01054 Nonribosomal peptide structures	Null	1.02351	-0.0311683	0.0351109
K00677	lpxA	UDP-N-acetylglucosamine acyltransferase [EC:2.3.1.129]	ko00540 Lipopolysaccharide biosynthesis_x000D_ ko01100 Metabolic pathways_x000D_ ko01503 Cationic antimicrobial peptide (CAMP) resistance	Cell wall/membrane/envelope biogenesis	1.0226	0.00659578	0.0313457
K01478	arcA	arginine deiminase [EC:3.5.3.6]	ko00220 Arginine biosynthesis_x000D_ ko01100 Metabolic pathways_x000D_ ko01110 Biosynthesis of secondary metabolites	Amino acid transport and metabolism	1.02247	-0.0313189	0.0370961
K00940	ndk, NME	nucleoside-diphosphate kinase [EC:2.7.4.6]	ko00230 Purine metabolism_x000D_ ko00240 Pyrimidine metabolism_x000D_ ko00983 Drug metabolism - other enzymes_x000D_ ko01100 Metabolic pathways_x000D_ ko01110 Biosynthesis of secondary metabolites_x000D_ ko04016 MAPK signaling pathway - plant	Nucleotide transport and metabolism	1.02198	0.0122569	0.0354444
K07171	mazF, ndoA, chpA	mRNA interferase MazF [EC:3.1.-.-]	Null	Defense mechanisms	1.01883	-0.0132211	0.0287161
K14060	pinR	putative DNA-invertase from lambdoid prophage Rac	Null	Replication, recombination and repair	1.01857	0.0323876	0.0231791
K01338	lon	ATP-dependent Lon protease [EC:3.4.21.53]	ko04112 Cell cycle - Caulobacter	Posttranslational modification, protein turnover, chaperones	1.01767	-0.0239975	0.0133453
K06204	dksA	DnaK suppressor protein	ko02026 Biofilm formation - Escherichia coli	Translation, ribosomal structure and biogenesis	1.0172	0.00599274	0.0212638
K03722	dinG	ATP-dependent DNA helicase DinG [EC:3.6.4.12]	Null	Replication, recombination and repair	1.01469	-0.00176939	0.0360652
K18139	oprM, emhC, ttgC, cusC, adeK, smeF, mtrE, cmeC, gesC	outer membrane protein, multidrug efflux system	ko01501 beta-Lactam resistance_x000D_ ko02024 Quorum sensing	Cell wall/membrane/envelope biogenesis	1.01451	0.00717603	0.0327461
K10026	queE	7-carboxy-7-deazaguanine synthase [EC:4.3.99.3]	ko00790 Folate biosynthesis_x000D_ ko01100 Metabolic pathways	General function prediction only	1.00999	0.0143007	0.0231123
K03559	exbD	biopolymer transport protein ExbD	Null	Intracellular trafficking, secretion, and vesicular transport	1.00961	-0.00823253	0.0128589
K18986	ihk	two-component system, OmpR family, sensor kinase Ihk [EC:2.7.13.3]	ko02020 Two-component system	Signal transduction mechanisms	1.00814	-0.0280134	0.0357788
K03820	lnt	apolipoprotein N-acyltransferase [EC:2.3.1.269]	Null	Cell wall/membrane/envelope biogenesis	1.00584	0.000859603	0.0197079
K07091	lptF	lipopolysaccharide export system permease protein	ko02010 ABC transporters	Cell wall/membrane/envelope biogenesis, Cell motility	1.00483	0.00555712	0.0282633
K01737	queD, ptpS, PTS	6-pyruvoyltetrahydropterin/6-carboxytetrahydropterin synthase [EC:4.2.3.12 4.1.2.50]	ko00790 Folate biosynthesis_x000D_ ko01100 Metabolic pathways	Coenzyme transport and metabolism	1.0048	0.0150258	0.0360165
K16559	exoK	endo-1,3-1,4-beta-glycanase ExoK [EC:3.2.1.-]	Null	Carbohydrate transport and metabolism	1.00446	-0.0212335	0.0343912
K10914	crp	CRP/FNR family transcriptional regulator, cyclic AMP receptor protein	ko02020 Two-component system_x000D_ ko02024 Quorum sensing_x000D_ ko02025 Biofilm formation - Pseudomonas aeruginosa_x000D_ ko02026 Biofilm formation - Escherichia coli_x000D_ ko05111 Biofilm formation - Vibrio cholerae	Signal transduction mechanisms	1.00411	-0.0148273	0.0420799
K00748	lpxB	lipid-A-disaccharide synthase [EC:2.4.1.182]	ko00540 Lipopolysaccharide biosynthesis_x000D_ ko01100 Metabolic pathways	Cell wall/membrane/envelope biogenesis	1.00407	0.00579057	0.0308421
K06397	spoIIIAH	stage III sporulation protein AH	Null	Null	1.00385	-0.0191827	0.0408148
K02424	fliY, tcyA	L-cystine transport system substrate-binding protein	ko02010 ABC transporters	Amino acid transport and metabolism, Signal transduction mechanisms	1.0016	0.00326751	0.028833
K03308	TC.NSS	neurotransmitter:Na+ symporter, NSS family	Null	General function prediction only	1.00005	-0.0147575	0.0201002
K16907	K16907	fluoroquinolone transport system ATP-binding protein [EC:3.6.3.-]	ko02010 ABC transporters	Defense mechanisms	0.999748	-0.00343462	0.0209789
K11960	urtB	urea transport system permease protein	ko02010 ABC transporters	Amino acid transport and metabolism	0.999403	-0.00985044	0.0332127
K03561	exbB	biopolymer transport protein ExbB	Null	Intracellular trafficking, secretion, and vesicular transport	0.999057	-0.00675732	0.0168446
K09808	lolC_E	lipoprotein-releasing system permease protein	ko02010 ABC transporters	Cell wall/membrane/envelope biogenesis	0.998673	0.00553093	0.0321391
K00912	lpxK	tetraacyldisaccharide 4'-kinase [EC:2.7.1.130]	ko00540 Lipopolysaccharide biosynthesis_x000D_ ko01100 Metabolic pathways	Cell wall/membrane/envelope biogenesis	0.997691	0.00752096	0.0301229
K03585	acrA, mexA, adeI, smeD, mtrC, cmeA	membrane fusion protein, multidrug efflux system	ko01501 beta-Lactam resistance_x000D_ ko01503 Cationic antimicrobial peptide (CAMP) resistance	Cell wall/membrane/envelope biogenesis, Defense mechanisms	0.995718	0.00302939	0.0179554
K01911	menE	O-succinylbenzoic acid---CoA ligase [EC:6.2.1.26]	ko00130 Ubiquinone and other terpenoid-quinone biosynthesis_x000D_ ko01100 Metabolic pathways_x000D_ ko01110 Biosynthesis of secondary metabolites	Lipid transport and metabolism, Secondary metabolites biosynthesis, transport and catabolism	0.995308	0.0130927	0.0258182
K17947	wbiB	dTDP-L-rhamnose 4-epimerase [EC:5.1.3.25]	ko00523 Polyketide sugar unit biosynthesis_x000D_ ko01110 Biosynthesis of secondary metabolites	Cell wall/membrane/envelope biogenesis	0.994936	-0.00083321	0.0391488
K19138	csm2	CRISPR-associated protein Csm2	Null	Defense mechanisms	0.994489	0.0245489	0.0335239
K06199	crcB, FEX	fluoride exporter	Null	Cell cycle control, cell division, chromosome partitioning, Inorganic ion transport and metabolism	0.994052	-0.0142099	0.038793
K03453	TC.BASS	bile acid:Na+ symporter, BASS family	Null	General function prediction only	0.993477	-0.00630953	0.0193401
K03701	uvrA	excinuclease ABC subunit A	ko03420 Nucleotide excision repair	Replication, recombination and repair	0.992257	-0.00191628	0.0307264
K03771	surA	peptidyl-prolyl cis-trans isomerase SurA [EC:5.2.1.8]	Null	Posttranslational modification, protein turnover, chaperones	0.992016	0.00219639	0.0350498
K02523	ispB	octaprenyl-diphosphate synthase [EC:2.5.1.90]	ko00900 Terpenoid backbone biosynthesis_x000D_ ko01110 Biosynthesis of secondary metabolites	Coenzyme transport and metabolism	0.990491	0.00313055	0.0257515
K00339	nuoJ	NADH-quinone oxidoreductase subunit J [EC:7.1.1.2]	ko00190 Oxidative phosphorylation_x000D_ ko01100 Metabolic pathways	Energy production and conversion	0.990163	0.00523588	0.0218534
K13276	bpr	bacillopeptidase F [EC:3.4.21.-]	Null	Posttranslational modification, protein turnover, chaperones	0.989324	-0.0326714	0.0427683
K19158	yoeB	toxin YoeB [EC:3.1.-.-]	Null	Defense mechanisms	0.989207	0.0240468	0.0515102
K19337	hexR	RpiR family transcriptional regulator, carbohydrate utilization regulator	Null	Transcription	0.988626	0.0138351	0.0290437
K04516	AROA1, aroA	chorismate mutase [EC:5.4.99.5]	ko00400 Phenylalanine, tyrosine and tryptophan biosynthesis_x000D_ ko01100 Metabolic pathways_x000D_ ko01110 Biosynthesis of secondary metabolites_x000D_ ko01230 Biosynthesis of amino acids	Amino acid transport and metabolism	0.986874	0.00415783	0.0360882
K07405	E3.2.1.1A	alpha-amylase [EC:3.2.1.1]	ko00500 Starch and sucrose metabolism_x000D_ ko01100 Metabolic pathways_x000D_ ko01110 Biosynthesis of secondary metabolites	Carbohydrate transport and metabolism	0.986506	0.00274069	0.0245666
K01903	sucC	succinyl-CoA synthetase beta subunit [EC:6.2.1.5]	ko00020 Citrate cycle (TCA cycle)_x000D_ ko00640 Propanoate metabolism_x000D_ ko00660 C5-Branched dibasic acid metabolism_x000D_ ko00720 Carbon fixation pathways in prokaryotes_x000D_ ko01100 Metabolic pathways_x000D_ ko01110 Biosynthesis of secondary metabolites_x000D_ ko01120 Microbial metabolism in diverse environments_x000D_ ko01200 Carbon metabolism	Energy production and conversion	0.986172	0.0325955	0.0415718
K00024	mdh	malate dehydrogenase [EC:1.1.1.37]	ko00020 Citrate cycle (TCA cycle)_x000D_ ko00270 Cysteine and methionine metabolism_x000D_ ko00620 Pyruvate metabolism_x000D_ ko00630 Glyoxylate and dicarboxylate metabolism_x000D_ ko00680 Methane metabolism_x000D_ ko00710 Carbon fixation in photosynthetic organisms_x000D_ ko00720 Carbon fixation pathways in prokaryotes_x000D_ ko01100 Metabolic pathways_x000D_ ko01110 Biosynthesis of secondary me…	Energy production and conversion	0.986067	0.00161983	0.0253939
K00873	PK, pyk	pyruvate kinase [EC:2.7.1.40]	ko00010 Glycolysis / Gluconeogenesis_x000D_ ko00230 Purine metabolism_x000D_ ko00620 Pyruvate metabolism_x000D_ ko01100 Metabolic pathways_x000D_ ko01110 Biosynthesis of secondary metabolites_x000D_ ko01120 Microbial metabolism in diverse environments_x000D_ ko01200 Carbon metabolism_x000D_ ko01230 Biosynthesis of amino acids_x000D_ ko04922 Glucagon signaling pathway_x000D_ ko04930 Type II diabet…	Carbohydrate transport and metabolism	0.985822	-0.0201807	0.0284696
K07277	SAM50, TOB55, bamA	outer membrane protein insertion porin family	Null	Cell wall/membrane/envelope biogenesis	0.985714	-0.00568307	0.0228702
K16363	lpxC-fabZ	UDP-3-O-[3-hydroxymyristoyl] N-acetylglucosamine deacetylase / 3-hydroxyacyl-[acyl-carrier-protein] dehydratase [EC:3.5.1.108 4.2.1.59]	ko00061 Fatty acid biosynthesis_x000D_ ko00540 Lipopolysaccharide biosynthesis_x000D_ ko01100 Metabolic pathways_x000D_ ko01212 Fatty acid metabolism	Cell wall/membrane/envelope biogenesis	0.985519	0.00219553	0.0268977
K00966	GMPP	mannose-1-phosphate guanylyltransferase [EC:2.7.7.13]	ko00051 Fructose and mannose metabolism_x000D_ ko00520 Amino sugar and nucleotide sugar metabolism_x000D_ ko01100 Metabolic pathways_x000D_ ko01110 Biosynthesis of secondary metabolites	Translation, ribosomal structure and biogenesis, Cell wall/membrane/envelope biogenesis	0.984099	0.0292321	0.0390749
K03411	cheD	chemotaxis protein CheD [EC:3.5.1.44]	ko02030 Bacterial chemotaxis	Cell motility, Signal transduction mechanisms	0.983319	0.0221898	0.0362948
K07776	regX3	two-component system, OmpR family, response regulator RegX3	ko02020 Two-component system	Signal transduction mechanisms, Transcription	0.982819	-0.0115805	0.0554924
K00879	fucK	L-fuculokinase [EC:2.7.1.51]	ko00051 Fructose and mannose metabolism_x000D_ ko01100 Metabolic pathways_x000D_ ko01120 Microbial metabolism in diverse environments	Carbohydrate transport and metabolism	0.982774	-0.00648616	0.0312797
K00343	nuoN	NADH-quinone oxidoreductase subunit N [EC:7.1.1.2]	ko00190 Oxidative phosphorylation_x000D_ ko01100 Metabolic pathways	Energy production and conversion	0.982352	0.00314801	0.0211083
K00425	cydA	cytochrome bd ubiquinol oxidase subunit I [EC:7.1.1.7]	ko00190 Oxidative phosphorylation_x000D_ ko02020 Two-component system	Energy production and conversion	0.981921	0.000195649	0.0348695
K01284	dcp	peptidyl-dipeptidase Dcp [EC:3.4.15.5]	Null	Posttranslational modification, protein turnover, chaperones	0.980804	-0.001897	0.0371355
K00641	metX	homoserine O-acetyltransferase/O-succinyltransferase [EC:2.3.1.31 2.3.1.46]	ko00270 Cysteine and methionine metabolism_x000D_ ko00920 Sulfur metabolism_x000D_ ko01100 Metabolic pathways_x000D_ ko01110 Biosynthesis of secondary metabolites_x000D_ ko01230 Biosynthesis of amino acids	Amino acid transport and metabolism	0.97708	0.00898997	0.0401155
K00281	GLDC, gcvP	glycine dehydrogenase [EC:1.4.4.2]	ko00260 Glycine, serine and threonine metabolism_x000D_ ko00630 Glyoxylate and dicarboxylate metabolism_x000D_ ko01100 Metabolic pathways_x000D_ ko01110 Biosynthesis of secondary metabolites_x000D_ ko01200 Carbon metabolism	Amino acid transport and metabolism	0.975921	-0.00254995	0.0198178
K00249	ACADM, acd	acyl-CoA dehydrogenase [EC:1.3.8.7]	ko00071 Fatty acid degradation_x000D_ ko00280 Valine, leucine and isoleucine degradation_x000D_ ko01100 Metabolic pathways_x000D_ ko01110 Biosynthesis of secondary metabolites_x000D_ ko01212 Fatty acid metabolism_x000D_ ko03320 PPAR signaling pathway	Lipid transport and metabolism	0.975293	-0.00430566	0.0358543
K06048	gshA, ybdK	glutamate---cysteine ligase / carboxylate-amine ligase [EC:6.3.2.2 6.3.-.-]	ko00480 Glutathione metabolism_x000D_ ko01100 Metabolic pathways	Posttranslational modification, protein turnover, chaperones	0.974782	0.000295936	0.0519591
K03092	rpoN	RNA polymerase sigma-54 factor	ko02020 Two-component system_x000D_ ko05111 Biofilm formation - Vibrio cholerae	Transcription	0.974141	-0.00176593	0.0282238
K09138	K09138	uncharacterized protein	Null	Function unknown	0.973994	-0.0062618	0.0232192
K21397	K21397	ABC transport system ATP-binding/permease protein	Null	Defense mechanisms	0.972592	0.0152209	0.0180608
K03827	yjaB	putative acetyltransferase [EC:2.3.1.-]	Null	Transcription, General function prediction only	0.972406	-0.0176173	0.0596141
K00349	nqrD	Na+-transporting NADH:ubiquinone oxidoreductase subunit D [EC:7.2.1.1]	Null	Energy production and conversion	0.972207	-0.00860072	0.0295916
K01676	E4.2.1.2A, fumA, fumB	fumarate hydratase, class I [EC:4.2.1.2]	ko00020 Citrate cycle (TCA cycle)_x000D_ ko00620 Pyruvate metabolism_x000D_ ko00720 Carbon fixation pathways in prokaryotes_x000D_ ko01100 Metabolic pathways_x000D_ ko01110 Biosynthesis of secondary metabolites_x000D_ ko01120 Microbial metabolism in diverse environments_x000D_ ko01200 Carbon metabolism	Energy production and conversion	0.97211	-0.00309187	0.022844
K01467	ampC	beta-lactamase class C [EC:3.5.2.6]	ko01501 beta-Lactam resistance_x000D_ ko02020 Two-component system	Defense mechanisms	0.971862	0.0306716	0.0378509
K11021	tccC	insecticidal toxin complex protein TccC	Null	Null	0.970939	0.031575	0.0556855
K00341	nuoL	NADH-quinone oxidoreductase subunit L [EC:7.1.1.2]	ko00190 Oxidative phosphorylation_x000D_ ko01100 Metabolic pathways	Energy production and conversion, Inorganic ion transport and metabolism	0.970825	0.00122846	0.0264182
K00426	cydB	cytochrome bd ubiquinol oxidase subunit II [EC:7.1.1.7]	ko00190 Oxidative phosphorylation_x000D_ ko02020 Two-component system	Energy production and conversion	0.970604	-0.000549052	0.0285343
K03587	ftsI	cell division protein FtsI (penicillin-binding protein 3) [EC:3.4.16.4]	ko00550 Peptidoglycan biosynthesis_x000D_ ko01501 beta-Lactam resistance	Cell cycle control, cell division, chromosome partitioning, Cell wall/membrane/envelope biogenesis	0.970279	-0.000610291	0.0275475
K00240	sdhB, frdB	succinate dehydrogenase / fumarate reductase, iron-sulfur subunit [EC:1.3.5.1 1.3.5.4]	ko00020 Citrate cycle (TCA cycle)_x000D_ ko00190 Oxidative phosphorylation_x000D_ ko00650 Butanoate metabolism_x000D_ ko00720 Carbon fixation pathways in prokaryotes_x000D_ ko01100 Metabolic pathways_x000D_ ko01110 Biosynthesis of secondary metabolites_x000D_ ko01120 Microbial metabolism in diverse environments_x000D_ ko01200 Carbon metabolism	Energy production and conversion	0.969468	-0.00808821	0.0304169
K04084	dsbD, dipZ	thioredoxin:protein disulfide reductase [EC:1.8.4.16]	Null	Posttranslational modification, protein turnover, chaperones	0.969319	-0.00477727	0.0246543
K10742	DNA2	DNA replication ATP-dependent helicase Dna2 [EC:3.6.4.12]	ko03030 DNA replication	Null	0.968978	-0.0192312	0.0342769
K03305	TC.POT	proton-dependent oligopeptide transporter, POT family	Null	Amino acid transport and metabolism	0.968562	-0.00442002	0.0220016
K03772	fkpA	FKBP-type peptidyl-prolyl cis-trans isomerase FkpA [EC:5.2.1.8]	Null	Posttranslational modification, protein turnover, chaperones	0.968037	0.009018	0.0353192
K06861	lptB	lipopolysaccharide export system ATP-binding protein [EC:3.6.3.-]	ko02010 ABC transporters	Cell wall/membrane/envelope biogenesis	0.967534	0.00429012	0.0328572
K02535	lpxC	UDP-3-O-[3-hydroxymyristoyl] N-acetylglucosamine deacetylase [EC:3.5.1.108]	ko00540 Lipopolysaccharide biosynthesis_x000D_ ko01100 Metabolic pathways	Cell wall/membrane/envelope biogenesis	0.96751	0.0278923	0.0327096
K11031	slo	thiol-activated cytolysin	ko02024 Quorum sensing	Null	0.967234	-0.0037537	0.0408686
K02341	holB	DNA polymerase III subunit delta' [EC:2.7.7.7]	ko03030 DNA replication_x000D_ ko03430 Mismatch repair_x000D_ ko03440 Homologous recombination	Replication, recombination and repair	0.967154	0.0319178	0.0165949
K07164	K07164	uncharacterized protein	Null	General function prediction only	0.967082	-0.00251416	0.031245
K00899	mtnK	5-methylthioribose kinase [EC:2.7.1.100]	ko00270 Cysteine and methionine metabolism_x000D_ ko01100 Metabolic pathways	Null	0.966199	-0.0084064	0.0215529
K00833	bioA	adenosylmethionine---8-amino-7-oxononanoate aminotransferase [EC:2.6.1.62]	ko00780 Biotin metabolism_x000D_ ko01100 Metabolic pathways	Coenzyme transport and metabolism	0.965987	0.0048091	0.0305938
K13001	wbyK	mannosyltransferase [EC:2.4.1.-]	Null	Cell wall/membrane/envelope biogenesis	0.965776	-0.0117416	0.0481026
K07263	pqqL	zinc protease [EC:3.4.24.-]	Null	General function prediction only	0.965607	0.00169914	0.0230078
K03624	greA	transcription elongation factor GreA	Null	Transcription	0.964957	0.0149096	0.039364
K11927	rhlE	ATP-dependent RNA helicase RhlE [EC:3.6.4.13]	ko03018 RNA degradation	Replication, recombination and repair	0.964496	0.0114785	0.0313383
K00241	sdhC, frdC	succinate dehydrogenase / fumarate reductase, cytochrome b subunit	ko00020 Citrate cycle (TCA cycle)_x000D_ ko00190 Oxidative phosphorylation_x000D_ ko00650 Butanoate metabolism_x000D_ ko00720 Carbon fixation pathways in prokaryotes_x000D_ ko01100 Metabolic pathways_x000D_ ko01110 Biosynthesis of secondary metabolites_x000D_ ko01120 Microbial metabolism in diverse environments_x000D_ ko01200 Carbon metabolism	Energy production and conversion	0.963998	-0.0063659	0.0248678
K00331	nuoB	NADH-quinone oxidoreductase subunit B [EC:7.1.1.2]	ko00190 Oxidative phosphorylation_x000D_ ko01100 Metabolic pathways	Energy production and conversion	0.963905	0.0042934	0.0285956
K01342	aprE	subtilisin [EC:3.4.21.62]	Null	Posttranslational modification, protein turnover, chaperones	0.963679	-0.0172223	0.0399429
K10771	APEX1	AP endonuclease 1 [EC:4.2.99.18]	ko03410 Base excision repair	Null	0.961207	-0.0238045	0.0249942
K00342	nuoM	NADH-quinone oxidoreductase subunit M [EC:7.1.1.2]	ko00190 Oxidative phosphorylation_x000D_ ko01100 Metabolic pathways	Energy production and conversion	0.960671	-0.00421772	0.0277876
K02426	sufE	cysteine desulfuration protein SufE	Null	Posttranslational modification, protein turnover, chaperones	0.960144	0.00175586	0.0187124
K00340	nuoK	NADH-quinone oxidoreductase subunit K [EC:7.1.1.2]	ko00190 Oxidative phosphorylation_x000D_ ko01100 Metabolic pathways	Energy production and conversion	0.959976	0.00167753	0.0206628
K12583	mgtA	phosphatidylinositol alpha 1,6-mannosyltransferase [EC:2.4.1.-]	Null	Cell wall/membrane/envelope biogenesis	0.959956	-0.030896	0.0348589
K05807	bamD	outer membrane protein assembly factor BamD	Null	Cell wall/membrane/envelope biogenesis	0.959535	-0.000211673	0.0287841
K03296	TC.HAE1	hydrophobic/amphiphilic exporter-1 (mainly G- bacteria), HAE1 family	Null	Defense mechanisms	0.957935	0.00544143	0.0343741
K00337	nuoH	NADH-quinone oxidoreductase subunit H [EC:7.1.1.2]	ko00190 Oxidative phosphorylation_x000D_ ko01100 Metabolic pathways	Energy production and conversion	0.956869	-0.00354501	0.0240599
K03474	pdxJ	pyridoxine 5-phosphate synthase [EC:2.6.99.2]	ko00750 Vitamin B6 metabolism_x000D_ ko01100 Metabolic pathways	Coenzyme transport and metabolism	0.956588	-0.0033431	0.0287657
K00097	pdxA	4-hydroxythreonine-4-phosphate dehydrogenase [EC:1.1.1.262]	ko00750 Vitamin B6 metabolism_x000D_ ko01100 Metabolic pathways	Coenzyme transport and metabolism	0.956269	-0.00244562	0.0331558
K02584	nifA	Nif-specific regulatory protein	ko02020 Two-component system	Transcription, Signal transduction mechanisms	0.954783	0.00900014	0.0347206
K02548	menA	1,4-dihydroxy-2-naphthoate polyprenyltransferase [EC:2.5.1.74]	ko00130 Ubiquinone and other terpenoid-quinone biosynthesis_x000D_ ko01100 Metabolic pathways_x000D_ ko01110 Biosynthesis of secondary metabolites	Coenzyme transport and metabolism	0.954654	-0.00259021	0.0286337
K02169	bioC	malonyl-CoA O-methyltransferase [EC:2.1.1.197]	ko00780 Biotin metabolism_x000D_ ko01100 Metabolic pathways	Coenzyme transport and metabolism	0.954062	-0.0167585	0.0236053
K02014	TC.FEV.OM	iron complex outermembrane recepter protein	Null	Inorganic ion transport and metabolism	0.953726	-0.00755398	0.0341264
K01466	allB	allantoinase [EC:3.5.2.5]	ko00230 Purine metabolism_x000D_ ko01100 Metabolic pathways_x000D_ ko01120 Microbial metabolism in diverse environments	Nucleotide transport and metabolism	0.953685	0.0293076	0.0432859
K00946	thiL	thiamine-monophosphate kinase [EC:2.7.4.16]	ko00730 Thiamine metabolism_x000D_ ko01100 Metabolic pathways	Coenzyme transport and metabolism	0.95314	0.000182826	0.0322162
K02821	ulaC, sgaA	ascorbate PTS system EIIA or EIIAB component [EC:2.7.1.194]	ko00053 Ascorbate and aldarate metabolism_x000D_ ko01100 Metabolic pathways_x000D_ ko01120 Microbial metabolism in diverse environments_x000D_ ko02060 Phosphotransferase system (PTS)	Carbohydrate transport and metabolism, Signal transduction mechanisms	0.952807	-0.0288695	0.0360362
K00239	sdhA, frdA	succinate dehydrogenase / fumarate reductase, flavoprotein subunit [EC:1.3.5.1 1.3.5.4]	ko00020 Citrate cycle (TCA cycle)_x000D_ ko00190 Oxidative phosphorylation_x000D_ ko00650 Butanoate metabolism_x000D_ ko00720 Carbon fixation pathways in prokaryotes_x000D_ ko01100 Metabolic pathways_x000D_ ko01110 Biosynthesis of secondary metabolites_x000D_ ko01120 Microbial metabolism in diverse environments_x000D_ ko01200 Carbon metabolism_x000D_ ko05134 Legionellosis	Energy production and conversion	0.952681	0.000304512	0.0279557
K06987	K06987	uncharacterized protein	Null	General function prediction only	0.951953	0.00943281	0.0434646
K07707	agrA, blpR, fsrA	two-component system, LytTR family, response regulator AgrA	ko02020 Two-component system_x000D_ ko02024 Quorum sensing	Signal transduction mechanisms	0.950931	0.0242577	0.0463014
K18209	tfrA	fumarate reductase (CoM/CoB) subunit A [EC:1.3.4.1]	ko00720 Carbon fixation pathways in prokaryotes_x000D_ ko01100 Metabolic pathways_x000D_ ko01120 Microbial metabolism in diverse environments_x000D_ ko01200 Carbon metabolism	Energy production and conversion	0.950119	-0.0270529	0.0464478
K02160	accB, bccP	acetyl-CoA carboxylase biotin carboxyl carrier protein	ko00061 Fatty acid biosynthesis_x000D_ ko00620 Pyruvate metabolism_x000D_ ko00640 Propanoate metabolism_x000D_ ko00720 Carbon fixation pathways in prokaryotes_x000D_ ko01100 Metabolic pathways_x000D_ ko01110 Biosynthesis of secondary metabolites_x000D_ ko01120 Microbial metabolism in diverse environments_x000D_ ko01200 Carbon metabolism_x000D_ ko01212 Fatty acid metabolism	Coenzyme transport and metabolism, Lipid transport and metabolism	0.948752	-0.028097	0.044736
K02897	RP-L25, rplY	large subunit ribosomal protein L25	ko03010 Ribosome	Translation, ribosomal structure and biogenesis	0.948684	0.00687104	0.036725
K09922	K09922	uncharacterized protein	Null	Function unknown	0.943702	-0.0059981	0.0275731
K09015	sufD	Fe-S cluster assembly protein SufD	Null	Posttranslational modification, protein turnover, chaperones	0.94314	-0.00148302	0.035185
K19222	menI, DHNAT	1,4-dihydroxy-2-naphthoyl-CoA hydrolase [EC:3.1.2.28]	ko00130 Ubiquinone and other terpenoid-quinone biosynthesis_x000D_ ko01100 Metabolic pathways_x000D_ ko01110 Biosynthesis of secondary metabolites	Secondary metabolites biosynthesis, transport and catabolism	0.943008	-0.026566	0.0326956
K01008	selD, SEPHS	selenide, water dikinase [EC:2.7.9.3]	ko00450 Selenocompound metabolism_x000D_ ko01100 Metabolic pathways	Amino acid transport and metabolism	0.942993	-0.025997	0.0272578
K09949	K09949	uncharacterized protein	Null	Function unknown	0.942394	0.0170771	0.0284044
K03281	TC.CIC	chloride channel protein, CIC family	Null	Inorganic ion transport and metabolism	0.941619	0.00374714	0.0334653
K05305	FUK	fucokinase [EC:2.7.1.52]	ko00051 Fructose and mannose metabolism_x000D_ ko00520 Amino sugar and nucleotide sugar metabolism_x000D_ ko01100 Metabolic pathways	Null	0.941151	0.0307941	0.051765
K03408	cheW	purine-binding chemotaxis protein CheW	ko02020 Two-component system_x000D_ ko02030 Bacterial chemotaxis	Cell motility, Signal transduction mechanisms	0.940954	0.00270974	0.0384657
K07121	K07121	uncharacterized protein	Null	Cell wall/membrane/envelope biogenesis	0.940816	0.0207408	0.0330228
K06909	xtmB	phage terminase large subunit	Null	Mobilome: prophages, transposons	0.940471	0.0305835	0.0197256
K04773	sppA	protease IV [EC:3.4.21.-]	Null	Posttranslational modification, protein turnover, chaperones	0.940301	0.00127107	0.0345116
K11938	cof	HMP-PP phosphatase [EC:3.6.1.-]	Null	Coenzyme transport and metabolism, General function prediction only	0.939591	0.0285112	0.0373208
K22339	hylB	formate dehydrogenase (NAD+, ferredoxin) subunit B [EC:1.17.1.11]	Null	Energy production and conversion	0.935465	0.0253898	0.0151289
K06147	ABCB-BAC	ATP-binding cassette, subfamily B, bacterial	Null	Defense mechanisms	0.93385	-0.0126173	0.0315003
K20489	nisI	lantibiotic immunity protein	ko02020 Two-component system_x000D_ ko02024 Quorum sensing	Null	0.933367	-0.00251555	0.0354162
K17713	bamB	outer membrane protein assembly factor BamB	Null	Cell wall/membrane/envelope biogenesis	0.932881	0.0206202	0.0531843
K02412	fliI	flagellum-specific ATP synthase [EC:7.4.2.8]	ko02040 Flagellar assembly	Cell motility, Intracellular trafficking, secretion, and vesicular transport	0.932065	0.0225025	0.0298335
K01470	E3.5.2.10	creatinine amidohydrolase [EC:3.5.2.10]	ko00330 Arginine and proline metabolism_x000D_ ko01100 Metabolic pathways	Coenzyme transport and metabolism, Secondary metabolites biosynthesis, transport and catabolism	0.931007	-0.0265473	0.0323131
K00066	algD	GDP-mannose 6-dehydrogenase [EC:1.1.1.132]	ko00051 Fructose and mannose metabolism_x000D_ ko00520 Amino sugar and nucleotide sugar metabolism_x000D_ ko01100 Metabolic pathways_x000D_ ko02020 Two-component system	Null	0.930806	0.0282032	0.0282069
K14189	dltE	uncharacterized oxidoreductase [EC:1.-.-.-]	Null	Cell wall/membrane/envelope biogenesis, Lipid transport and metabolism	0.92873	-0.0146843	0.0370458
K00184	dmsB	dimethyl sulfoxide reductase iron-sulfur subunit	ko00920 Sulfur metabolism_x000D_ ko01100 Metabolic pathways	Energy production and conversion	0.927573	0.0291969	0.0511136
K01990	ABC-2.A	ABC-2 type transport system ATP-binding protein	Null	Defense mechanisms	0.925756	-0.00436394	0.0222481
K05352	tarJ	ribitol-5-phosphate 2-dehydrogenase (NADP+) [EC:1.1.1.405]	ko00040 Pentose and glucuronate interconversions_x000D_ ko01100 Metabolic pathways	Amino acid transport and metabolism, General function prediction only	0.923901	-0.0233933	0.0258338
K05541	dusC	tRNA-dihydrouridine synthase C [EC:1.-.-.-]	Null	Translation, ribosomal structure and biogenesis	0.920499	0.00506101	0.0469556
K11959	urtA	urea transport system substrate-binding protein	ko02010 ABC transporters	Amino acid transport and metabolism	0.919498	-0.0262417	0.0638422
K08280	wbbJ	lipopolysaccharide O-acetyltransferase [EC:2.3.1.-]	Null	General function prediction only	0.91738	-0.0202728	0.035051
K14326	UPF1, RENT1	regulator of nonsense transcripts 1 [EC:3.6.4.-]	ko03013 RNA transport_x000D_ ko03015 mRNA surveillance pathway	Replication, recombination and repair	0.917311	-0.0311123	0.0329767
K06229	SUFU	suppressor of fused	ko04340 Hedgehog signaling pathway_x000D_ ko04341 Hedgehog signaling pathway - fly_x000D_ ko05200 Pathways in cancer_x000D_ ko05217 Basal cell carcinoma	Null	0.917099	-0.0293314	0.044277
K02031	ddpD	peptide/nickel transport system ATP-binding protein	ko02024 Quorum sensing	Amino acid transport and metabolism, Inorganic ion transport and metabolism	0.917064	0.0147004	0.0380409
K00374	narI, narV	nitrate reductase gamma subunit [EC:1.7.5.1 1.7.99.-]	ko00910 Nitrogen metabolism_x000D_ ko01100 Metabolic pathways_x000D_ ko01120 Microbial metabolism in diverse environments_x000D_ ko02020 Two-component system	Energy production and conversion, Inorganic ion transport and metabolism	0.914573	-0.0287083	0.0189868
K19268	glmE, mutE, mamB	methylaspartate mutase epsilon subunit [EC:5.4.99.1]	ko00630 Glyoxylate and dicarboxylate metabolism_x000D_ ko00660 C5-Branched dibasic acid metabolism_x000D_ ko01100 Metabolic pathways_x000D_ ko01120 Microbial metabolism in diverse environments_x000D_ ko01200 Carbon metabolism	Null	0.912038	-0.0271543	0.0302402
K03455	TC.KEF	monovalent cation:H+ antiporter-2, CPA2 family	Null	Inorganic ion transport and metabolism	0.911481	0.00163684	0.0297347
K20488	nisR, spaR	two-component system, OmpR family, lantibiotic biosynthesis response regulator NisR/SpaR	ko02020 Two-component system_x000D_ ko02024 Quorum sensing	Signal transduction mechanisms, Transcription	0.90875	-0.00122211	0.0225205
K08068	siaA, neuC1	UDP-N-acetylglucosamine 2-epimerase (hydrolysing) [EC:3.2.1.183]	ko00520 Amino sugar and nucleotide sugar metabolism ko00541 O-Antigen nucleotide sugar biosynthesis ko01100 Metabolic pathways	Cell wall/membrane/envelope biogenesis	0.90716	0.0286407	0.0546084
K00666	K00666	fatty-acyl-CoA synthase [EC:6.2.1.-]	Null	Lipid transport and metabolism, Secondary metabolites biosynthesis, transport and catabolism	0.905279	-0.0150887	0.0288497
K21528	gin	serine recombinase [EC:3.1.22.- 6.5.1.-]	Null	Null	0.905056	-0.018774	0.044521
K21134	triC	multidrug efflux pump	Null	Defense mechanisms	0.903837	-0.0213464	0.0330999
K21395	yiaO	TRAP-type transport system periplasmic protein	Null	Carbohydrate transport and metabolism	0.903498	0.0246701	0.0141299
K07494	K07494	putative transposase	Null	Mobilome: prophages, transposons	0.902131	0.0234537	0.0206131
K03581	recD	exodeoxyribonuclease V alpha subunit [EC:3.1.11.5]	ko03440 Homologous recombination	Replication, recombination and repair	0.901244	0.00336645	0.0219858
K11939	rhtA	inner membrane transporter RhtA	Null	Amino acid transport and metabolism	0.900972	0.0210422	0.0255172
K03118	tatC	sec-independent protein translocase protein TatC	ko03060 Protein export_x000D_ ko03070 Bacterial secretion system	Intracellular trafficking, secretion, and vesicular transport	0.90025	0.0140837	0.0415236
K02495	hemN, hemZ	oxygen-independent coproporphyrinogen III oxidase [EC:1.3.98.3]	ko00860 Porphyrin and chlorophyll metabolism_x000D_ ko01100 Metabolic pathways_x000D_ ko01110 Biosynthesis of secondary metabolites	Coenzyme transport and metabolism	0.899178	-0.0231283	0.0458031
K03802	cphA	cyanophycin synthetase [EC:6.3.2.29 6.3.2.30]	Null	Cell wall/membrane/envelope biogenesis, General function prediction only	0.898983	-0.0162194	0.0364364
K07112	K07112	uncharacterized protein	Null	General function prediction only	0.898672	-0.0238274	0.0300055
K22340	hylC	formate dehydrogenase (NAD+, ferredoxin) subunit C [EC:1.17.1.11]	Null	Energy production and conversion	0.898391	0.0188532	0.0478352
K14761	ybcJ	ribosome-associated protein	Null	Translation, ribosomal structure and biogenesis	0.897726	-0.0168656	0.0431905
K07979	ytrA	GntR family transcriptional regulator	Null	Transcription	0.894676	-0.0181865	0.0373125
K02549	menC	O-succinylbenzoate synthase [EC:4.2.1.113]	ko00130 Ubiquinone and other terpenoid-quinone biosynthesis_x000D_ ko01100 Metabolic pathways_x000D_ ko01110 Biosynthesis of secondary metabolites	Coenzyme transport and metabolism	0.892606	0.00420436	0.0339997
K04782	pchB	isochorismate pyruvate lyase [EC:4.2.99.21]	ko01053 Biosynthesis of siderophore group nonribosomal peptides_x000D_ ko01110 Biosynthesis of secondary metabolites	Amino acid transport and metabolism	0.89002	-0.0247374	0.0423411
K03644	lipA, LIAS, LIP1, LIP5	lipoyl synthase [EC:2.8.1.8]	ko00785 Lipoic acid metabolism_x000D_ ko01100 Metabolic pathways	Coenzyme transport and metabolism	0.885419	0.00401163	0.0231439
K05825	LYSN	2-aminoadipate transaminase [EC:2.6.1.-]	ko00300 Lysine biosynthesis_x000D_ ko01100 Metabolic pathways_x000D_ ko01110 Biosynthesis of secondary metabolites_x000D_ ko01210 2-Oxocarboxylic acid metabolism	Null	0.883899	-0.0200718	0.0585186
K19449	sinR	XRE family transcriptional regulator, master regulator for biofilm formation	Null	Transcription	0.882785	-0.0131039	0.0528002
K13059	nahK, lnpB	N-acetylhexosamine 1-kinase [EC:2.7.1.162]	Null	Null	0.88056	-0.00295096	0.0394753
K02315	dnaC	DNA replication protein DnaC	Null	Replication, recombination and repair	0.876693	0.000822418	0.0202126
K00575	cheR	chemotaxis protein methyltransferase CheR [EC:2.1.1.80]	ko02020 Two-component system_x000D_ ko02030 Bacterial chemotaxis	Cell motility, Signal transduction mechanisms	0.876494	-0.00921917	0.0532122
K03831	mogA	molybdopterin adenylyltransferase [EC:2.7.7.75]	ko00790 Folate biosynthesis_x000D_ ko01100 Metabolic pathways_x000D_ ko04122 Sulfur relay system	Coenzyme transport and metabolism	0.875253	0.0205318	0.0401799
K00587	ICMT, STE14	protein-S-isoprenylcysteine O-methyltransferase [EC:2.1.1.100]	ko00900 Terpenoid backbone biosynthesis_x000D_ ko01110 Biosynthesis of secondary metabolites	Posttranslational modification, protein turnover, chaperones	0.874921	0.0276627	0.0559245
K10194	togN	oligogalacturonide transport system permease protein	ko02010 ABC transporters	Carbohydrate transport and metabolism	0.874666	-0.0129671	0.0528546
K03526	gcpE, ispG	(E)-4-hydroxy-3-methylbut-2-enyl-diphosphate synthase [EC:1.17.7.1 1.17.7.3]	ko00900 Terpenoid backbone biosynthesis_x000D_ ko01100 Metabolic pathways_x000D_ ko01110 Biosynthesis of secondary metabolites	Lipid transport and metabolism	0.873906	0.00724284	0.0172922
K03628	rho	transcription termination factor Rho	ko03018 RNA degradation	Transcription	0.873553	0.0153847	0.0373898
K07016	csm1, cas10	CRISPR-associated protein Csm1	Null	Defense mechanisms	0.871067	0.0266834	0.0475623
K14088	echC	ech hydrogenase subunit C	Null	Energy production and conversion	0.870729	0.028146	0.0191754
K07052	K07052	uncharacterized protein	Null	Posttranslational modification, protein turnover, chaperones	0.869056	-0.00602472	0.0363259
K01501	E3.5.5.1	nitrilase [EC:3.5.5.1]	ko00380 Tryptophan metabolism_x000D_ ko00460 Cyanoamino acid metabolism_x000D_ ko00627 Aminobenzoate degradation_x000D_ ko00643 Styrene degradation_x000D_ ko00910 Nitrogen metabolism_x000D_ ko01100 Metabolic pathways_x000D_ ko01120 Microbial metabolism in diverse environments	General function prediction only	0.865339	-0.00139561	0.0223159
K00290	LYS1	saccharopine dehydrogenase (NAD+, L-lysine forming) [EC:1.5.1.7]	ko00300 Lysine biosynthesis_x000D_ ko00310 Lysine degradation_x000D_ ko01100 Metabolic pathways_x000D_ ko01110 Biosynthesis of secondary metabolites_x000D_ ko01230 Biosynthesis of amino acids	Null	0.862346	-0.0120464	0.0137689
K01910	citC	[citrate (pro-3S)-lyase] ligase [EC:6.2.1.22]	ko02020 Two-component system	Energy production and conversion	0.861815	-0.0192542	0.0242069
K17865	croR	3-hydroxybutyryl-CoA dehydratase [EC:4.2.1.55]	ko00630 Glyoxylate and dicarboxylate metabolism_x000D_ ko00650 Butanoate metabolism_x000D_ ko01100 Metabolic pathways_x000D_ ko01120 Microbial metabolism in diverse environments_x000D_ ko01200 Carbon metabolism	Lipid transport and metabolism	0.854845	0.0161259	0.0149948
K01997	livH	branched-chain amino acid transport system permease protein	ko02010 ABC transporters_x000D_ ko02024 Quorum sensing	Amino acid transport and metabolism	0.84525	0.0136455	0.0277614
K03651	cpdA	3',5'-cyclic-AMP phosphodiesterase [EC:3.1.4.53]	ko00230 Purine metabolism_x000D_ ko01100 Metabolic pathways_x000D_ ko02025 Biofilm formation - Pseudomonas aeruginosa	Signal transduction mechanisms	0.842176	-0.0207793	0.0453061
K03799	htpX	heat shock protein HtpX [EC:3.4.24.-]	Null	Posttranslational modification, protein turnover, chaperones	0.839194	-0.0282864	0.0298444
K02226	cobC, phpB	alpha-ribazole phosphatase [EC:3.1.3.73]	ko00860 Porphyrin and chlorophyll metabolism_x000D_ ko01100 Metabolic pathways	Carbohydrate transport and metabolism	0.836029	-0.0126932	0.0254455
K07706	agrC, blpH, fsrC	two-component system, LytTR family, sensor histidine kinase AgrC [EC:2.7.13.3]	ko02020 Two-component system_x000D_ ko02024 Quorum sensing	Signal transduction mechanisms	0.829831	-0.019046	0.0201945
K22278	pgdA	peptidoglycan-N-acetylglucosamine deacetylase [EC:3.5.1.104]	Null	Carbohydrate transport and metabolism, Cell wall/membrane/envelope biogenesis	0.827966	0.0248266	0.0308463
K00171	porD	pyruvate ferredoxin oxidoreductase delta subunit [EC:1.2.7.1]	ko00010 Glycolysis / Gluconeogenesis_x000D_ ko00020 Citrate cycle (TCA cycle)_x000D_ ko00620 Pyruvate metabolism_x000D_ ko00633 Nitrotoluene degradation_x000D_ ko00640 Propanoate metabolism_x000D_ ko00650 Butanoate metabolism_x000D_ ko00680 Methane metabolism_x000D_ ko00720 Carbon fixation pathways in prokaryotes_x000D_ ko01100 Metabolic pathways_x000D_ ko01110 Biosynthesis of secondary metabolit…	Energy production and conversion	0.814664	-0.0152211	0.01675
K17103	CHO1, pssA	CDP-diacylglycerol---serine O-phosphatidyltransferase [EC:2.7.8.8]	ko00260 Glycine, serine and threonine metabolism_x000D_ ko00564 Glycerophospholipid metabolism_x000D_ ko01100 Metabolic pathways_x000D_ ko01110 Biosynthesis of secondary metabolites	Lipid transport and metabolism	0.813093	0.00127003	0.0230553
K18023	mbhJ	membrane-bound hydrogenase subunit mbhJ [EC:1.12.7.2]	Null	Null	0.811208	-0.0180574	0.0360463
K16214	pezT	UDP-N-acetylglucosamine kinase [EC:2.7.1.176]	Null	Null	0.806627	0.0256679	0.0286193
K02855	rhaS	AraC family transcriptional regulator, L-rhamnose operon regulatory protein RhaS	Null	Transcription	0.795419	-0.0251659	0.0171931
K16011	algA, xanB, rfbA, wbpW, pslB	mannose-1-phosphate guanylyltransferase / mannose-6-phosphate isomerase [EC:2.7.7.13 5.3.1.8]	ko00051 Fructose and mannose metabolism_x000D_ ko00520 Amino sugar and nucleotide sugar metabolism_x000D_ ko01100 Metabolic pathways_x000D_ ko01110 Biosynthesis of secondary metabolites_x000D_ ko02025 Biofilm formation - Pseudomonas aeruginosa	Carbohydrate transport and metabolism	0.792714	0.0250492	0.0222895
K01925	murD	UDP-N-acetylmuramoylalanine--D-glutamate ligase [EC:6.3.2.9]	ko00471 D-Glutamine and D-glutamate metabolism_x000D_ ko00550 Peptidoglycan biosynthesis_x000D_ ko01100 Metabolic pathways	Cell wall/membrane/envelope biogenesis	0.785461	-0.0227568	0.0171719
K14645	K14645	serine protease [EC:3.4.21.-]	ko02024 Quorum sensing	Posttranslational modification, protein turnover, chaperones	0.784467	-0.0160807	0.0460985
K19736	aefR	TetR/AcrR family transcriptional regulator, regulator of autoinduction and epiphytic fitness	Null	Transcription	0.783125	0.0161223	0.0154163
K15781	serB-plsC	putative phosphoserine phosphatase / 1-acylglycerol-3-phosphate O-acyltransferase [EC:3.1.3.3 2.3.1.51]	Null	Null	0.781216	-0.0245958	0.0148545
K00015	gyaR, GOR1	glyoxylate reductase [EC:1.1.1.26]	ko00630 Glyoxylate and dicarboxylate metabolism_x000D_ ko01100 Metabolic pathways_x000D_ ko01110 Biosynthesis of secondary metabolites_x000D_ ko01120 Microbial metabolism in diverse environments	Energy production and conversion, Coenzyme transport and metabolism, General function prediction only	0.778895	-0.0171146	0.0338942
K20883	wbgN	alpha-1,2-colitosyltransferase [EC:2.4.1.341]	Null	Null	0.774171	-0.0253636	0.0224391
K01787	RENBP	N-acylglucosamine 2-epimerase [EC:5.1.3.8]	ko00520 Amino sugar and nucleotide sugar metabolism_x000D_ ko01100 Metabolic pathways	Null	0.766443	-0.0047292	0.0159572
K01138	K01138	uncharacterized sulfatase [EC:3.1.6.-]	Null	Inorganic ion transport and metabolism	0.762794	-0.0106878	0.0233351
K06412	spoVG	stage V sporulation protein G	Null	Cell cycle control, cell division, chromosome partitioning	0.757674	-0.00413698	0.0480643
K01567	pdaA	peptidoglycan-N-acetylmuramic acid deacetylase [EC:3.5.1.-]	Null	Carbohydrate transport and metabolism, Cell wall/membrane/envelope biogenesis	0.755049	-0.00845751	0.0381349
K01639	E4.1.3.3, nanA, NPL	N-acetylneuraminate lyase [EC:4.1.3.3]	ko00520 Amino sugar and nucleotide sugar metabolism_x000D_ ko01100 Metabolic pathways	Amino acid transport and metabolism, Cell wall/membrane/envelope biogenesis	0.740876	0.00506623	0.0216796
K15640	K15640, phoE	uncharacterized phosphatase	Null	Carbohydrate transport and metabolism	0.740849	-0.0202825	0.0234653
K03322	mntH	manganese transport protein	Null	Inorganic ion transport and metabolism	0.739847	-0.0184412	0.0344651
K11786	STH1_SNF2	ATP-dependent helicase STH1/SNF2 [EC:3.6.4.-]	Null	Null	0.730945	0.023124	0.0228701
K02564	nagB, GNPDA	glucosamine-6-phosphate deaminase [EC:3.5.99.6]	ko00520 Amino sugar and nucleotide sugar metabolism_x000D_ ko01100 Metabolic pathways	Carbohydrate transport and metabolism	0.72834	-0.0044737	0.0392426
K05820	hcaT	MFS transporter, PPP family, 3-phenylpropionic acid transporter	Null	Carbohydrate transport and metabolism, Amino acid transport and metabolism, Inorganic ion transport and metabolism, General function prediction only	0.727495	0.0215781	0.021116
K18118	aarC, cat1	succinyl-CoA:acetate CoA-transferase [EC:2.8.3.18]	ko00020 Citrate cycle (TCA cycle)_x000D_ ko00620 Pyruvate metabolism_x000D_ ko00650 Butanoate metabolism_x000D_ ko01100 Metabolic pathways_x000D_ ko01110 Biosynthesis of secondary metabolites_x000D_ ko01120 Microbial metabolism in diverse environments_x000D_ ko01200 Carbon metabolism	Energy production and conversion	0.720546	-0.0113019	0.0278781
K01839	deoB	phosphopentomutase [EC:5.4.2.7]	ko00030 Pentose phosphate pathway_x000D_ ko00230 Purine metabolism_x000D_ ko01100 Metabolic pathways	Carbohydrate transport and metabolism	0.719635	0.017794	0.0395058
K04027	eutM	ethanolamine utilization protein EutM	Null	Secondary metabolites biosynthesis, transport and catabolism, Energy production and conversion	0.697597	0.0184179	0.0230319
K07467	rstA1	phage replication initiation protein	Null	Replication, recombination and repair	0.684775	-0.0234172	0.0262109
K02003	ABC.CD.A	putative ABC transport system ATP-binding protein	Null	Cell wall/membrane/envelope biogenesis	0.669787	-0.00198987	0.0230466
K17108	GBA2	non-lysosomal glucosylceramidase [EC:3.2.1.45]	ko00511 Other glycan degradation_x000D_ ko00600 Sphingolipid metabolism_x000D_ ko01100 Metabolic pathways	Null	0.646466	-0.022249	0.0136143
K18692	cshB	ATP-dependent RNA helicase CshB [EC:3.6.4.13]	Null	Replication, recombination and repair	0.634108	-0.0207576	0.0249655
K01468	hutI, AMDHD1	imidazolonepropionase [EC:3.5.2.7]	ko00340 Histidine metabolism_x000D_ ko01100 Metabolic pathways	Secondary metabolites biosynthesis, transport and catabolism	0.61253	-0.0138037	0.0204266
K01258	pepT	tripeptide aminopeptidase [EC:3.4.11.4]	Null	Amino acid transport and metabolism	0.594842	-0.00681368	0.031997
K20459	nukF, mcdF, sboF	lantibiotic transport system ATP-binding protein	ko02010 ABC transporters	Defense mechanisms	0.57893	-0.0198004	0.0225532
K02911	RP-L32, MRPL32, rpmF	large subunit ribosomal protein L32	ko03010 Ribosome	Translation, ribosomal structure and biogenesis	0.515466	0.00968467	0.0125176
K01034	atoD	acetate CoA/acetoacetate CoA-transferase alpha subunit [EC:2.8.3.8 2.8.3.9]	ko00310 Lysine degradation_x000D_ ko00627 Aminobenzoate degradation_x000D_ ko00640 Propanoate metabolism_x000D_ ko00650 Butanoate metabolism_x000D_ ko01100 Metabolic pathways_x000D_ ko01120 Microbial metabolism in diverse environments_x000D_ ko02020 Two-component system	Lipid transport and metabolism	0.47567	0.0158627	0.0203371
K17592	SACS	sacsin	Null	Null	0.449754	0.0131269	0.00812695
K01866	YARS, tyrS	tyrosyl-tRNA synthetase [EC:6.1.1.1]	ko00970 Aminoacyl-tRNA biosynthesis	Translation, ribosomal structure and biogenesis	0.449359	-0.0137696	0.011537
K01808	rpiB	ribose 5-phosphate isomerase B [EC:5.3.1.6]	ko00030 Pentose phosphate pathway_x000D_ ko00051 Fructose and mannose metabolism_x000D_ ko00710 Carbon fixation in photosynthetic organisms_x000D_ ko01100 Metabolic pathways_x000D_ ko01110 Biosynthesis of secondary metabolites_x000D_ ko01120 Microbial metabolism in diverse environments_x000D_ ko01200 Carbon metabolism_x000D_ ko01230 Biosynthesis of amino acids	Carbohydrate transport and metabolism	0.426905	0.0139516	0.0169662
1Variable Importance in the projection.
2Jackknife standard error.
