# Supplementary material for: Comprehensive functional core microbiome comparison in genetically obese and lean hosts under the same environment
Source: Commun Biol. 2021 Nov 1;4:1246. doi: 10.1038/s42003-021-02784-w (PMC8560826; doi:10.1038/s42003-021-02784-w)
Supplement: Supplementary file 10 — Supplementary Data 7 [file 42003_2021_2784_MOESM10_ESM.xlsx]

## Sheet: Supplementary Data 7
Supplementary Data 7. Microbial gene abundances overlapping in Partial Least Squares Discriminant analysis and Partial Least Squares models when using relative abundance transformation.
KEGG	Name	KEGG Definition	KEGG Ptahway	COG cluster	Overlapp with additive log ratio approach
K00220	tyrC	cyclohexadieny/prephenate dehydrogenase [EC:1.3.1.43 1.3.1.12]	ko00400 Phenylalanine, tyrosine and tryptophan biosynthesis_x000D_ ko00401 Novobiocin biosynthesis_x000D_ ko01100 Metabolic pathways_x000D_ ko01110 Biosynthesis of secondary metabolites_x000D_ ko01230 Biosynthesis of amino acids	Amino acid transport and metabolism	Yes
K01478	arcA	arginine deiminase [EC:3.5.3.6]	ko00220 Arginine biosynthesis_x000D_ ko01100 Metabolic pathways_x000D_ ko01110 Biosynthesis of secondary metabolites	Amino acid transport and metabolism	Yes
K14682	argAB	amino-acid N-acetyltransferase [EC:2.3.1.1]	ko00220 Arginine biosynthesis_x000D_ ko01100 Metabolic pathways_x000D_ ko01110 Biosynthesis of secondary metabolites_x000D_ ko01210 2-Oxocarboxylic acid metabolism_x000D_ ko01230 Biosynthesis of amino acids	Amino acid transport and metabolism	Yes
K03307	TC.SSS	solute:Na+ symporter, SSS family	Null	Amino acid transport and metabolism
K13893	yejA	microcin C transport system substrate-binding protein	ko02010 ABC transporters	Amino acid transport and metabolism	Yes
K00281	GLDC, gcvP	glycine dehydrogenase [EC:1.4.4.2]	ko00260 Glycine, serine and threonine metabolism_x000D_ ko00630 Glyoxylate and dicarboxylate metabolism_x000D_ ko01100 Metabolic pathways_x000D_ ko01110 Biosynthesis of secondary metabolites_x000D_ ko01200 Carbon metabolism	Amino acid transport and metabolism
K11959	urtA	urea transport system substrate-binding protein	ko02010 ABC transporters	Amino acid transport and metabolism	Yes
K06001	trpB	tryptophan synthase beta chain [EC:4.2.1.20]	ko00260 Glycine, serine and threonine metabolism_x000D_ ko00400 Phenylalanine, tyrosine and tryptophan biosynthesis_x000D_ ko01100 Metabolic pathways_x000D_ ko01110 Biosynthesis of secondary metabolites_x000D_ ko01230 Biosynthesis of amino acids	Amino acid transport and metabolism
K01997	livH	branched-chain amino acid transport system permease protein	ko02010 ABC transporters_x000D_ ko02024 Quorum sensing	Amino acid transport and metabolism
K00390	cysH	phosphoadenosine phosphosulfate reductase [EC:1.8.4.8 1.8.4.10]	ko00920 Sulfur metabolism_x000D_ ko01100 Metabolic pathways_x000D_ ko01120 Microbial metabolism in diverse environments	Amino acid transport and metabolism, Coenzyme transport and metabolism	Yes
K00156	poxB	pyruvate dehydrogenase (quinone) [EC:1.2.5.1]	ko00620 Pyruvate metabolism_x000D_ ko01100 Metabolic pathways	Amino acid transport and metabolism, Coenzyme transport and metabolism	Yes
K05352	tarJ	ribitol-5-phosphate 2-dehydrogenase (NADP+) [EC:1.1.1.405]	ko00040 Pentose and glucuronate interconversions_x000D_ ko01100 Metabolic pathways	Amino acid transport and metabolism, General function prediction only
K02424	fliY, tcyA	L-cystine transport system substrate-binding protein	ko02010 ABC transporters	Amino acid transport and metabolism, Signal transduction mechanisms
K01734	mgsA	methylglyoxal synthase [EC:4.2.3.3]	ko00640 Propanoate metabolism_x000D_ ko01100 Metabolic pathways_x000D_ ko01120 Microbial metabolism in diverse environments	Carbohydrate transport and metabolism
K00879	fucK	L-fuculokinase [EC:2.7.1.51]	ko00051 Fructose and mannose metabolism_x000D_ ko01100 Metabolic pathways_x000D_ ko01120 Microbial metabolism in diverse environments	Carbohydrate transport and metabolism
K16559	exoK	endo-1,3-1,4-beta-glycanase ExoK [EC:3.2.1.-]	Null	Carbohydrate transport and metabolism
K03476	ulaG	L-ascorbate 6-phosphate lactonase [EC:3.1.1.-]	ko00053 Ascorbate and aldarate metabolism_x000D_ ko01100 Metabolic pathways_x000D_ ko01120 Microbial metabolism in diverse environments	Carbohydrate transport and metabolism
K21395	yiaO	TRAP-type transport system periplasmic protein	Null	Carbohydrate transport and metabolism
K01226	treC	trehalose-6-phosphate hydrolase [EC:3.2.1.93]	ko00500 Starch and sucrose metabolism_x000D_ ko01100 Metabolic pathways	Carbohydrate transport and metabolism	Yes
K05820	hcaT	MFS transporter, PPP family, 3-phenylpropionic acid transporter	Null	Carbohydrate transport and metabolism, Amino acid transport and metabolism, Inorganic ion transport and metabolism, General function prediction only	Yes
K22278	pgdA	peptidoglycan-N-acetylglucosamine deacetylase [EC:3.5.1.104]	Null	Carbohydrate transport and metabolism, Cell wall/membrane/envelope biogenesis
K02821	ulaC, sgaA	ascorbate PTS system EIIA or EIIAB component [EC:2.7.1.194]	ko00053 Ascorbate and aldarate metabolism_x000D_ ko01100 Metabolic pathways_x000D_ ko01120 Microbial metabolism in diverse environments_x000D_ ko02060 Phosphotransferase system (PTS)	Carbohydrate transport and metabolism, Signal transduction mechanisms
K07276	K07276	uncharacterized protein	Null	Cell cycle control, cell division, chromosome partitioning	Yes
K01449	cwlJ, sleB	N-acetylmuramoyl-L-alanine amidase [EC:3.5.1.28]	Null	Cell cycle control, cell division, chromosome partitioning, Cell wall/membrane/envelope biogenesis
K02419	fliP	flagellar biosynthetic protein FliP	ko02040 Flagellar assembly	Cell motility	Yes
K02456	gspG	general secretion pathway protein G	ko03070 Bacterial secretion system_x000D_ ko05111 Biofilm formation - Vibrio cholerae	Cell motility, Intracellular trafficking, secretion, and vesicular transport, Extracellular structures	Yes
K03411	cheD	chemotaxis protein CheD [EC:3.5.1.44]	ko02030 Bacterial chemotaxis	Cell motility, Signal transduction mechanisms
K04744	lptD, imp, ostA	LPS-assembly protein	Null	Cell wall/membrane/envelope biogenesis	Yes
K02558	mpl	UDP-N-acetylmuramate: L-alanyl-gamma-D-glutamyl-meso-diaminopimelate ligase [EC:6.3.2.45]	Null	Cell wall/membrane/envelope biogenesis	Yes
K09814	hrtA	hemin transport system ATP-binding protein [EC:3.6.3.-]	ko02010 ABC transporters	Cell wall/membrane/envelope biogenesis	Yes
K17948	nanM	N-acetylneuraminate epimerase [EC:5.1.3.24]	Null	Cell wall/membrane/envelope biogenesis	Yes
K03820	lnt	apolipoprotein N-acyltransferase [EC:2.3.1.269]	Null	Cell wall/membrane/envelope biogenesis	Yes
K22044	ybiO	moderate conductance mechanosensitive channel	Null	Cell wall/membrane/envelope biogenesis
K00912	lpxK	tetraacyldisaccharide 4'-kinase [EC:2.7.1.130]	ko00540 Lipopolysaccharide biosynthesis_x000D_ ko01100 Metabolic pathways	Cell wall/membrane/envelope biogenesis	Yes
K02535	lpxC	UDP-3-O-[3-hydroxymyristoyl] N-acetylglucosamine deacetylase [EC:3.5.1.108]	ko00540 Lipopolysaccharide biosynthesis_x000D_ ko01100 Metabolic pathways	Cell wall/membrane/envelope biogenesis
K13693	gpgS	glucosyl-3-phosphoglycerate synthase [EC:2.4.1.266]	Null	Cell wall/membrane/envelope biogenesis
K06861	lptB	lipopolysaccharide export system ATP-binding protein [EC:3.6.3.-]	ko02010 ABC transporters	Cell wall/membrane/envelope biogenesis
K12583	mgtA	phosphatidylinositol alpha 1,6-mannosyltransferase [EC:2.4.1.-]	Null	Cell wall/membrane/envelope biogenesis
K08600	srtB	sortase B [EC:3.4.22.71]	Null	Cell wall/membrane/envelope biogenesis
K05363	murM	serine/alanine adding enzyme [EC:2.3.2.10]	ko00550 Peptidoglycan biosynthesis_x000D_ ko01100 Metabolic pathways	Cell wall/membrane/envelope biogenesis
K07121	K07121	uncharacterized protein	Null	Cell wall/membrane/envelope biogenesis
K03585	acrA, mexA, adeI, smeD, mtrC, cmeA	membrane fusion protein, multidrug efflux system	ko01501 beta-Lactam resistance_x000D_ ko01503 Cationic antimicrobial peptide (CAMP) resistance	Cell wall/membrane/envelope biogenesis, Defense mechanisms	Yes
K03146	THI4, THI1	cysteine-dependent adenosine diphosphate thiazole synthase [EC:2.4.2.60]	ko00730 Thiamine metabolism_x000D_ ko01100 Metabolic pathways	Coenzyme transport and metabolism	Yes
K03644	lipA, LIAS, LIP1, LIP5	lipoyl synthase [EC:2.8.1.8]	ko00785 Lipoic acid metabolism_x000D_ ko01100 Metabolic pathways	Coenzyme transport and metabolism
K08311	nudH	putative (di)nucleoside polyphosphate hydrolase [EC:3.6.1.-]	ko03018 RNA degradation	Defense mechanisms	Yes
K01467	ampC	beta-lactamase class C [EC:3.5.2.6]	ko01501 beta-Lactam resistance_x000D_ ko02020 Two-component system	Defense mechanisms
K21134	triC	multidrug efflux pump	Null	Defense mechanisms
K00332	nuoC	NADH-quinone oxidoreductase subunit C [EC:7.1.1.2]	ko00190 Oxidative phosphorylation_x000D_ ko01100 Metabolic pathways	Energy production and conversion	Yes
K00161	PDHA, pdhA	pyruvate dehydrogenase E1 component alpha subunit [EC:1.2.4.1]	ko00010 Glycolysis / Gluconeogenesis_x000D_ ko00020 Citrate cycle (TCA cycle)_x000D_ ko00620 Pyruvate metabolism_x000D_ ko01100 Metabolic pathways_x000D_ ko01110 Biosynthesis of secondary metabolites_x000D_ ko01120 Microbial metabolism in diverse environments_x000D_ ko01200 Carbon metabolism_x000D_ ko04066 HIF-1 signaling pathway_x000D_ ko04922 Glucagon signaling pathway_x000D_ ko05230 Central ca…	Energy production and conversion
K01903	sucC	succinyl-CoA synthetase beta subunit [EC:6.2.1.5]	ko00020 Citrate cycle (TCA cycle)_x000D_ ko00640 Propanoate metabolism_x000D_ ko00660 C5-Branched dibasic acid metabolism_x000D_ ko00720 Carbon fixation pathways in prokaryotes_x000D_ ko01100 Metabolic pathways_x000D_ ko01110 Biosynthesis of secondary metabolites_x000D_ ko01120 Microbial metabolism in diverse environments_x000D_ ko01200 Carbon metabolism	Energy production and conversion	Yes
K02573	napG	ferredoxin-type protein NapG	Null	Energy production and conversion
K00162	PDHB, pdhB	pyruvate dehydrogenase E1 component beta subunit [EC:1.2.4.1]	ko00010 Glycolysis / Gluconeogenesis_x000D_ ko00020 Citrate cycle (TCA cycle)_x000D_ ko00620 Pyruvate metabolism_x000D_ ko01100 Metabolic pathways_x000D_ ko01110 Biosynthesis of secondary metabolites_x000D_ ko01120 Microbial metabolism in diverse environments_x000D_ ko01200 Carbon metabolism_x000D_ ko04066 HIF-1 signaling pathway_x000D_ ko04922 Glucagon signaling pathway_x000D_ ko05230 Central ca…	Energy production and conversion
K00086	dhaT	1,3-propanediol dehydrogenase [EC:1.1.1.202]	ko00561 Glycerolipid metabolism_x000D_ ko00640 Propanoate metabolism_x000D_ ko01100 Metabolic pathways	Energy production and conversion	Yes
K00180	iorB	indolepyruvate ferredoxin oxidoreductase, beta subunit [EC:1.2.7.8]	Null	Energy production and conversion
K00179	iorA	indolepyruvate ferredoxin oxidoreductase, alpha subunit [EC:1.2.7.8]	Null	Energy production and conversion
K22340	hylC	formate dehydrogenase (NAD+, ferredoxin) subunit C [EC:1.17.1.11]	Null	Energy production and conversion
K22339	hylB	formate dehydrogenase (NAD+, ferredoxin) subunit B [EC:1.17.1.11]	Null	Energy production and conversion
K14088	echC	ech hydrogenase subunit C	Null	Energy production and conversion
K00344	qor, CRYZ	NADPH:quinone reductase [EC:1.6.5.5]	Null	Energy production and conversion, General function prediction only	Yes
K07040	K07040	uncharacterized protein	Null	Function unknown
K07129	K07129	uncharacterized protein	Null	Function unknown	Yes
K09949	K09949	uncharacterized protein	Null	Function unknown	Yes
K07397	yhfA	putative redox protein	Null	General function prediction only	Yes
K14347	SLC10A7, P7	solute carrier family 10 (sodium/bile acid cotransporter), member 7	Null	General function prediction only	Yes
K11962	urtD	urea transport system ATP-binding protein	ko02010 ABC transporters	Amino acid transport and metabolism	Yes
K07263	pqqL	zinc protease [EC:3.4.24.-]	Null	General function prediction only	Yes
K10026	queE	7-carboxy-7-deazaguanine synthase [EC:4.3.99.3]	ko00790 Folate biosynthesis_x000D_ ko01100 Metabolic pathways	General function prediction only	Yes
K03308	TC.NSS	neurotransmitter:Na+ symporter, NSS family	Null	General function prediction only
K02371	fabK	enoyl-[acyl-carrier protein] reductase II [EC:1.3.1.9]	ko00061 Fatty acid biosynthesis_x000D_ ko01100 Metabolic pathways_x000D_ ko01212 Fatty acid metabolism	General function prediction only
K16044	iolW	scyllo-inositol 2-dehydrogenase (NADP+) [EC:1.1.1.371]	ko00562 Inositol phosphate metabolism_x000D_ ko01100 Metabolic pathways_x000D_ ko01120 Microbial metabolism in diverse environments	General function prediction only	Yes
K05520	pfpI	protease I [EC:3.5.1.124]	Null	General function prediction only
K07068	K07068	uncharacterized protein	Null	General function prediction only
K07239	TC.HME	heavy-metal exporter, HME family	Null	Inorganic ion transport and metabolism	Yes
K19976	mntB	manganese transport system permease protein	ko02010 ABC transporters	Inorganic ion transport and metabolism	Yes
K09820	ABC.MN.A	manganese/iron transport system ATP-binding protein	Null	Inorganic ion transport and metabolism	Yes
K02050	ABC.SN.P	NitT/TauT family transport system permease protein	Null	Inorganic ion transport and metabolism	Yes
K03306	TC.PIT	inorganic phosphate transporter, PiT family	Null	Inorganic ion transport and metabolism
K03322	mntH	manganese transport protein	Null	Inorganic ion transport and metabolism
K02453	gspD	general secretion pathway protein D	ko03070 Bacterial secretion system_x000D_ ko05111 Biofilm formation - Vibrio cholerae	Intracellular trafficking, secretion, and vesicular transport	Yes
K03559	exbD	biopolymer transport protein ExbD	Null	Intracellular trafficking, secretion, and vesicular transport	Yes
K03561	exbB	biopolymer transport protein ExbB	Null	Intracellular trafficking, secretion, and vesicular transport	Yes
K03205	virD4, lvhD4	type IV secretion system protein VirD4 [EC:7.4.2.8]	ko03070 Bacterial secretion system	Intracellular trafficking, secretion, and vesicular transport
K05939	aas	acyl-[acyl-carrier-protein]-phospholipid O-acyltransferase / long-chain-fatty-acid--[acyl-carrier-protein] ligase [EC:2.3.1.40 6.2.1.20]	ko00071 Fatty acid degradation_x000D_ ko00564 Glycerophospholipid metabolism	Lipid transport and metabolism	Yes
K00801	FDFT1	farnesyl-diphosphate farnesyltransferase [EC:2.5.1.21]	ko00100 Steroid biosynthesis_x000D_ ko00909 Sesquiterpenoid and triterpenoid biosynthesis_x000D_ ko01100 Metabolic pathways_x000D_ ko01110 Biosynthesis of secondary metabolites	Lipid transport and metabolism	Yes
K02291	crtB	15-cis-phytoene synthase [EC:2.5.1.32]	ko00906 Carotenoid biosynthesis_x000D_ ko01100 Metabolic pathways_x000D_ ko01110 Biosynthesis of secondary metabolites	Lipid transport and metabolism	Yes
K03526	gcpE, ispG	(E)-4-hydroxy-3-methylbut-2-enyl-diphosphate synthase [EC:1.17.7.1 1.17.7.3]	ko00900 Terpenoid backbone biosynthesis_x000D_ ko01100 Metabolic pathways_x000D_ ko01110 Biosynthesis of secondary metabolites	Lipid transport and metabolism	Yes
K17865	croR	3-hydroxybutyryl-CoA dehydratase [EC:4.2.1.55]	ko00630 Glyoxylate and dicarboxylate metabolism_x000D_ ko00650 Butanoate metabolism_x000D_ ko01100 Metabolic pathways_x000D_ ko01120 Microbial metabolism in diverse environments_x000D_ ko01200 Carbon metabolism	Lipid transport and metabolism	Yes
K06909	xtmB	phage terminase large subunit	Null	Mobilome: prophages, transposons
K21749	CMAS	N-acylneuraminate/3-deoxy-D-glycero-D-galacto-nononate cytidylyltransferase [EC:2.7.7.43 2.7.7.92]	ko00520 Amino sugar and nucleotide sugar metabolism_x000D_ ko01100 Metabolic pathways	Null
K01137	GNS	N-acetylglucosamine-6-sulfatase [EC:3.1.6.14]	ko00531 Glycosaminoglycan degradation_x000D_ ko01100 Metabolic pathways_x000D_ ko04142 Lysosome	Null	Yes
K01598	PPCDC, coaC	phosphopantothenoylcysteine decarboxylase [EC:4.1.1.36]	ko00770 Pantothenate and CoA biosynthesis_x000D_ ko01100 Metabolic pathways	Null
K01894	gluQ	glutamyl-Q tRNA(Asp) synthetase [EC:6.1.1.-]	Null	Null	Yes
K00254	DHODH, pyrD	dihydroorotate dehydrogenase [EC:1.3.5.2]	ko00240 Pyrimidine metabolism_x000D_ ko01100 Metabolic pathways	Null	Yes
K22015	fdhF	formate dehydrogenase (acceptor) [EC:1.17.99.7]	Null	Null	Yes
K07677	rcsC	two-component system, NarL family, capsular synthesis sensor histidine kinase RcsC [EC:2.7.13.3]	ko02020 Two-component system_x000D_ ko02026 Biofilm formation - Escherichia coli	Null	Yes
K10800	SMUG1	single-strand selective monofunctional uracil DNA glycosylase [EC:3.2.2.-]	ko03410 Base excision repair	Null	Yes
K15662	ituB, mycB, bmyB	iturin family lipopeptide synthetase B	ko01054 Nonribosomal peptide structures	Null	Yes
K11786	STH1_SNF2	ATP-dependent helicase STH1/SNF2 [EC:3.6.4.-]	Null	Null
K10219	ligC	2-hydroxy-4-carboxymuconate semialdehyde hemiacetal dehydrogenase [EC:1.1.1.312]	ko00350 Tyrosine metabolism_x000D_ ko00362 Benzoate degradation_x000D_ ko00627 Aminobenzoate degradation_x000D_ ko01100 Metabolic pathways_x000D_ ko01120 Microbial metabolism in diverse environments_x000D_ ko01220 Degradation of aromatic compounds	Null
K21528	gin	serine recombinase [EC:3.1.22.- 6.5.1.-]	Null	Null	Yes
K15665	K15665, ppsB, fenD	fengycin family lipopeptide synthetase B	ko01054 Nonribosomal peptide structures	Null
K07719	ycbB, glnL	two-component system, response regulator YcbB	ko02020 Two-component system	Null	Yes
K04990	PKD2L1	polycystin 2L1	ko04742 Taste transduction	Null
K18023	mbhJ	membrane-bound hydrogenase subunit mbhJ [EC:1.12.7.2]	Null	Null
K17592	SACS	sacsin	Null	Null
K00066	algD	GDP-mannose 6-dehydrogenase [EC:1.1.1.132]	ko00051 Fructose and mannose metabolism_x000D_ ko00520 Amino sugar and nucleotide sugar metabolism_x000D_ ko01100 Metabolic pathways_x000D_ ko02020 Two-component system	Null
K10771	APEX1	AP endonuclease 1 [EC:4.2.99.18]	ko03410 Base excision repair	Null	Yes
K20489	nisI	lantibiotic immunity protein	ko02020 Two-component system_x000D_ ko02024 Quorum sensing	Null
K01414	prlC	oligopeptidase A [EC:3.4.24.70]	Null	Posttranslational modification, protein turnover, chaperones	Yes
K14645	K14645	serine protease [EC:3.4.21.-]	ko02024 Quorum sensing	Posttranslational modification, protein turnover, chaperones
K13276	bpr	bacillopeptidase F [EC:3.4.21.-]	Null	Posttranslational modification, protein turnover, chaperones
K03799	htpX	heat shock protein HtpX [EC:3.4.24.-]	Null	Posttranslational modification, protein turnover, chaperones
K02341	holB	DNA polymerase III subunit delta' [EC:2.7.7.7]	ko03030 DNA replication_x000D_ ko03430 Mismatch repair_x000D_ ko03440 Homologous recombination	Replication, recombination and repair
K03701	uvrA	excinuclease ABC subunit A	ko03420 Nucleotide excision repair	Replication, recombination and repair
K03581	recD	exodeoxyribonuclease V alpha subunit [EC:3.1.11.5]	ko03440 Homologous recombination	Replication, recombination and repair
K14326	UPF1, RENT1	regulator of nonsense transcripts 1 [EC:3.6.4.-]	ko03013 RNA transport_x000D_ ko03015 mRNA surveillance pathway	Replication, recombination and repair
K18692	cshB	ATP-dependent RNA helicase CshB [EC:3.6.4.13]	Null	Replication, recombination and repair
K07467	rstA1	phage replication initiation protein	Null	Replication, recombination and repair
K13894	yejB	microcin C transport system permease protein	ko02010 ABC transporters	Amino acid transport and metabolism	Yes
K13895	yejE	microcin C transport system permease protein	ko02010 ABC transporters	Amino acid transport and metabolism	Yes
K19222	menI, DHNAT	1,4-dihydroxy-2-naphthoyl-CoA hydrolase [EC:3.1.2.28]	ko00130 Ubiquinone and other terpenoid-quinone biosynthesis_x000D_ ko01100 Metabolic pathways_x000D_ ko01110 Biosynthesis of secondary metabolites	Secondary metabolites biosynthesis, transport and catabolism
K18986	ihk	two-component system, OmpR family, sensor kinase Ihk [EC:2.7.13.3]	ko02020 Two-component system	Signal transduction mechanisms
K20201	ywlE	protein arginine phosphatase [EC:3.9.1.2]	Null	Signal transduction mechanisms
K21973	bluF	blue light- and temperature-responsive anti-repressor	Null	Signal transduction mechanisms	Yes
K10914	crp	CRP/FNR family transcriptional regulator, cyclic AMP receptor protein	ko02020 Two-component system_x000D_ ko02024 Quorum sensing_x000D_ ko02025 Biofilm formation - Pseudomonas aeruginosa_x000D_ ko02026 Biofilm formation - Escherichia coli_x000D_ ko05111 Biofilm formation - Vibrio cholerae	Signal transduction mechanisms	Yes
K07636	phoR	two-component system, OmpR family, phosphate regulon sensor histidine kinase PhoR [EC:2.7.13.3]	ko02020 Two-component system	Signal transduction mechanisms
K07706	agrC, blpH, fsrC	two-component system, LytTR family, sensor histidine kinase AgrC [EC:2.7.13.3]	ko02020 Two-component system_x000D_ ko02024 Quorum sensing	Signal transduction mechanisms
K07707	agrA, blpR, fsrA	two-component system, LytTR family, response regulator AgrA	ko02020 Two-component system_x000D_ ko02024 Quorum sensing	Signal transduction mechanisms
K18349	vanRC, vanRE, vanRG	two-component system, OmpR family, response regulator VanR	ko01502 Vancomycin resistance_x000D_ ko02020 Two-component system	Signal transduction mechanisms, Transcription
K20488	nisR, spaR	two-component system, OmpR family, lantibiotic biosynthesis response regulator NisR/SpaR	ko02020 Two-component system_x000D_ ko02024 Quorum sensing	Signal transduction mechanisms, Transcription
K03713	glnR	MerR family transcriptional regulator, glutamine synthetase repressor	Null	Transcription
K03628	rho	transcription termination factor Rho	ko03018 RNA degradation	Transcription	Yes
K09762	K09762	uncharacterized protein	Null	Transcription	Yes
K07979	ytrA	GntR family transcriptional regulator	Null	Transcription
K03624	greA	transcription elongation factor GreA	Null	Transcription	Yes
K21826	gbdR	AraC family transcriptional regulator, glycine betaine-responsive activator	Null	Transcription
K03827	yjaB	putative acetyltransferase [EC:2.3.1.-]	Null	Transcription, General function prediction only
K03578	hrpA	ATP-dependent helicase HrpA [EC:3.6.4.13]	Null	Translation, ribosomal structure and biogenesis	Yes
K03684	rnd	ribonuclease D [EC:3.1.13.5]	Null	Translation, ribosomal structure and biogenesis	Yes
K06204	dksA	DnaK suppressor protein	ko02026 Biofilm formation - Escherichia coli	Translation, ribosomal structure and biogenesis
K06969	rlmI	23S rRNA (cytosine1962-C5)-methyltransferase [EC:2.1.1.191]	Null	Translation, ribosomal structure and biogenesis	Yes
K01975	thpR	RNA 2',3'-cyclic 3'-phosphodiesterase [EC:3.1.4.58]	Null	Translation, ribosomal structure and biogenesis
K14761	ybcJ	ribosome-associated protein	Null	Translation, ribosomal structure and biogenesis	Yes
K01887	RARS, argS	arginyl-tRNA synthetase [EC:6.1.1.19]	ko00970 Aminoacyl-tRNA biosynthesis	Translation, ribosomal structure and biogenesis
K00783	rlmH	23S rRNA (pseudouridine1915-N3)-methyltransferase [EC:2.1.1.177]	Null	Translation, ribosomal structure and biogenesis
K01866	YARS, tyrS	tyrosyl-tRNA synthetase [EC:6.1.1.1]	ko00970 Aminoacyl-tRNA biosynthesis	Translation, ribosomal structure and biogenesis
