# Supplementary material for: Comprehensive functional core microbiome comparison in genetically obese and lean hosts under the same environment
Source: Commun Biol. 2021 Nov 1;4:1246. doi: 10.1038/s42003-021-02784-w (PMC8560826; doi:10.1038/s42003-021-02784-w)
Supplement: Supplementary file 11 — Supplementary Data 8 [file 42003_2021_2784_MOESM11_ESM.xlsx]

## Sheet: Supplementary Data 8
Supplementary Data 8. Top ten microbial taxa harbouring the greatest number of unique proteins clustered in the Kegg Orthologous groups (KO) or microbial genes explaining
intramuscular fat content.
KEGG	Name	KEGG Definition	KEGG Ptahway	COG cluster	Kingdom	Phylum	Family	Genus
K00220	tyrC	cyclohexadieny/prephenate dehydrogenase [EC:1.3.1.43 1.3.1.12]	ko00400 Phenylalanine, tyrosine and tryptophan biosynthesis_x000D_ ko00401 Novobiocin biosynthesis_x000D_ ko01100 Metabolic pathways_x000D_ ko01110 Biosynthesis of secondary metabolites_x000D_ ko01230 Biosynthesis of amino acids	Amino acid transport and metabolism	Bacteria	Verrucomicrobia	Akkermansiaceae	Akkermansia
K13893	yejA	microcin C transport system substrate-binding protein	ko02010 ABC transporters	Amino acid transport and metabolism	Bacteria	Verrucomicrobia	Akkermansiaceae	Akkermansia
K14682	argAB	amino-acid N-acetyltransferase [EC:2.3.1.1]	ko00220 Arginine biosynthesis_x000D_ ko01100 Metabolic pathways_x000D_ ko01110 Biosynthesis of secondary metabolites_x000D_ ko01210 2-Oxocarboxylic acid metabolism_x000D_ ko01230 Biosynthesis of amino acids	Amino acid transport and metabolism	Bacteria	Verrucomicrobia	Akkermansiaceae	Akkermansia
K19689	ampS, pepS, ampT	aminopeptidase [EC:3.4.11.-]	Null	Amino acid transport and metabolism	Bacteria	Verrucomicrobia	Akkermansiaceae	Akkermansia
K00156	poxB	pyruvate dehydrogenase (quinone) [EC:1.2.5.1]	ko00620 Pyruvate metabolism_x000D_ ko01100 Metabolic pathways	Amino acid transport and metabolism, Coenzyme transport and metabolism	Bacteria	Verrucomicrobia	Akkermansiaceae	Akkermansia
K07276	K07276	uncharacterized protein	Null	Cell cycle control, cell division, chromosome partitioning	Bacteria	Verrucomicrobia	Akkermansiaceae	Akkermansia
K03587	ftsI	cell division protein FtsI (penicillin-binding protein 3) [EC:3.4.16.4]	ko00550 Peptidoglycan biosynthesis_x000D_ ko01501 beta-Lactam resistance	Cell cycle control, cell division, chromosome partitioning, Cell wall/membrane/envelope biogenesis	Bacteria	Verrucomicrobia	Akkermansiaceae	Akkermansia
K00748	lpxB	lipid-A-disaccharide synthase [EC:2.4.1.182]	ko00540 Lipopolysaccharide biosynthesis_x000D_ ko01100 Metabolic pathways	Cell wall/membrane/envelope biogenesis	Bacteria	Verrucomicrobia	Akkermansiaceae	Akkermansia
K00912	lpxK	tetraacyldisaccharide 4'-kinase [EC:2.7.1.130]	ko00540 Lipopolysaccharide biosynthesis_x000D_ ko01100 Metabolic pathways	Cell wall/membrane/envelope biogenesis	Bacteria	Verrucomicrobia	Akkermansiaceae	Akkermansia
K02558	mpl	UDP-N-acetylmuramate: L-alanyl-gamma-D-glutamyl-meso-diaminopimelate ligase [EC:6.3.2.45]	Null	Cell wall/membrane/envelope biogenesis	Bacteria	Verrucomicrobia	Akkermansiaceae	Akkermansia
K03276	waaR, waaT, rfaJ	UDP-glucose/galactose:(glucosyl)LPS alpha-1,2-glucosyl/galactosyltransferase [EC:2.4.1.-]	ko00540 Lipopolysaccharide biosynthesis_x000D_ ko01100 Metabolic pathways	Cell wall/membrane/envelope biogenesis	Bacteria	Verrucomicrobia	Akkermansiaceae	Akkermansia
K03820	lnt	apolipoprotein N-acyltransferase [EC:2.3.1.269]	Null	Cell wall/membrane/envelope biogenesis	Bacteria	Verrucomicrobia	Akkermansiaceae	Akkermansia
K04744	lptD, imp, ostA	LPS-assembly protein	Null	Cell wall/membrane/envelope biogenesis	Bacteria	Verrucomicrobia	Akkermansiaceae	Akkermansia
K07267	oprB	porin	Null	Cell wall/membrane/envelope biogenesis	Bacteria	Verrucomicrobia	Akkermansiaceae	Akkermansia
K07277	SAM50, TOB55, bamA	outer membrane protein insertion porin family	Null	Cell wall/membrane/envelope biogenesis	Bacteria	Verrucomicrobia	Akkermansiaceae	Akkermansia
K09814	hrtA	hemin transport system ATP-binding protein [EC:3.6.3.-]	ko02010 ABC transporters	Cell wall/membrane/envelope biogenesis	Bacteria	Verrucomicrobia	Akkermansiaceae	Akkermansia
K12555	pbp2A	penicillin-binding protein 2A [EC:2.4.1.129 3.4.16.4]	ko00550 Peptidoglycan biosynthesis_x000D_ ko01100 Metabolic pathways_x000D_ ko01501 beta-Lactam resistance	Cell wall/membrane/envelope biogenesis	Bacteria	Verrucomicrobia	Akkermansiaceae	Akkermansia
K17948	nanM	N-acetylneuraminate epimerase [EC:5.1.3.24]	Null	Cell wall/membrane/envelope biogenesis	Bacteria	Verrucomicrobia	Akkermansiaceae	Akkermansia
K07091	lptF	lipopolysaccharide export system permease protein	ko02010 ABC transporters	Cell wall/membrane/envelope biogenesis, Cell motility	Bacteria	Verrucomicrobia	Akkermansiaceae	Akkermansia
K03585	acrA, mexA, adeI, smeD, mtrC, cmeA	membrane fusion protein, multidrug efflux system	ko01501 beta-Lactam resistance_x000D_ ko01503 Cationic antimicrobial peptide (CAMP) resistance	Cell wall/membrane/envelope biogenesis, Defense mechanisms	Bacteria	Verrucomicrobia	Akkermansiaceae	Akkermansia
K01737	queD, ptpS, PTS	6-pyruvoyltetrahydropterin/6-carboxytetrahydropterin synthase [EC:4.2.3.12 4.1.2.50]	ko00790 Folate biosynthesis_x000D_ ko01100 Metabolic pathways	Coenzyme transport and metabolism	Bacteria	Verrucomicrobia	Akkermansiaceae	Akkermansia
K08311	nudH	putative (di)nucleoside polyphosphate hydrolase [EC:3.6.1.-]	ko03018 RNA degradation	Defense mechanisms	Bacteria	Verrucomicrobia	Akkermansiaceae	Akkermansia
K00240	sdhB, frdB	succinate dehydrogenase / fumarate reductase, iron-sulfur subunit [EC:1.3.5.1 1.3.5.4]	ko00020 Citrate cycle (TCA cycle)_x000D_ ko00190 Oxidative phosphorylation_x000D_ ko00650 Butanoate metabolism_x000D_ ko00720 Carbon fixation pathways in prokaryotes_x000D_ ko01100 Metabolic pathways_x000D_ ko01110 Biosynthesis of secondary metabolites_x000D_ ko01120 Microbial metabolism in diverse environments_x000D_ ko01200 Carbon metabolism	Energy production and conversion	Bacteria	Verrucomicrobia	Akkermansiaceae	Akkermansia
K00241	sdhC, frdC	succinate dehydrogenase / fumarate reductase, cytochrome b subunit	ko00020 Citrate cycle (TCA cycle)_x000D_ ko00190 Oxidative phosphorylation_x000D_ ko00650 Butanoate metabolism_x000D_ ko00720 Carbon fixation pathways in prokaryotes_x000D_ ko01100 Metabolic pathways_x000D_ ko01110 Biosynthesis of secondary metabolites_x000D_ ko01120 Microbial metabolism in diverse environments_x000D_ ko01200 Carbon metabolism	Energy production and conversion	Bacteria	Verrucomicrobia	Akkermansiaceae	Akkermansia
K00332	nuoC	NADH-quinone oxidoreductase subunit C [EC:7.1.1.2]	ko00190 Oxidative phosphorylation_x000D_ ko01100 Metabolic pathways	Energy production and conversion	Bacteria	Verrucomicrobia	Akkermansiaceae	Akkermansia
K06019	ppaX	pyrophosphatase PpaX [EC:3.6.1.1]	ko00190 Oxidative phosphorylation	Energy production and conversion	Bacteria	Verrucomicrobia	Akkermansiaceae	Akkermansia
K09949	K09949	uncharacterized protein	Null	Function unknown	Bacteria	Verrucomicrobia	Akkermansiaceae	Akkermansia
K03453	TC.BASS	bile acid:Na+ symporter, BASS family	Null	General function prediction only	Bacteria	Verrucomicrobia	Akkermansiaceae	Akkermansia
K07037	pgpH	cyclic-di-AMP phosphodiesterase PgpH [EC:3.1.4.-]	Null	General function prediction only	Bacteria	Verrucomicrobia	Akkermansiaceae	Akkermansia
K07263	pqqL	zinc protease [EC:3.4.24.-]	Null	General function prediction only	Bacteria	Verrucomicrobia	Akkermansiaceae	Akkermansia
K10026	queE	7-carboxy-7-deazaguanine synthase [EC:4.3.99.3]	ko00790 Folate biosynthesis_x000D_ ko01100 Metabolic pathways	General function prediction only	Bacteria	Verrucomicrobia	Akkermansiaceae	Akkermansia
K14347	SLC10A7, P7	solute carrier family 10 (sodium/bile acid cotransporter), member 7	Null	General function prediction only	Bacteria	Verrucomicrobia	Akkermansiaceae	Akkermansia
K16044	iolW	scyllo-inositol 2-dehydrogenase (NADP+) [EC:1.1.1.371]	ko00562 Inositol phosphate metabolism_x000D_ ko01100 Metabolic pathways_x000D_ ko01120 Microbial metabolism in diverse environments	General function prediction only	Bacteria	Verrucomicrobia	Akkermansiaceae	Akkermansia
K02050	ABC.SN.P	NitT/TauT family transport system permease protein	Null	Inorganic ion transport and metabolism	Bacteria	Verrucomicrobia	Akkermansiaceae	Akkermansia
K07239	TC.HME	heavy-metal exporter, HME family	Null	Inorganic ion transport and metabolism	Bacteria	Verrucomicrobia	Akkermansiaceae	Akkermansia
K09820	ABC.MN.A	manganese/iron transport system ATP-binding protein	Null	Inorganic ion transport and metabolism	Bacteria	Verrucomicrobia	Akkermansiaceae	Akkermansia
K02453	gspD	general secretion pathway protein D	ko03070 Bacterial secretion system_x000D_ ko05111 Biofilm formation - Vibrio cholerae	Intracellular trafficking, secretion, and vesicular transport	Bacteria	Verrucomicrobia	Akkermansiaceae	Akkermansia
K03559	exbD	biopolymer transport protein ExbD	Null	Intracellular trafficking, secretion, and vesicular transport	Bacteria	Verrucomicrobia	Akkermansiaceae	Akkermansia
K03561	exbB	biopolymer transport protein ExbB	Null	Intracellular trafficking, secretion, and vesicular transport	Bacteria	Verrucomicrobia	Akkermansiaceae	Akkermansia
K03561	exbB	biopolymer transport protein ExbB	Null	Intracellular trafficking, secretion, and vesicular transport	Bacteria	Verrucomicrobia	Akkermansiaceae	Akkermansia
K11904	vgrG	type VI secretion system secreted protein VgrG	ko03070 Bacterial secretion system	Intracellular trafficking, secretion, and vesicular transport, Mobilome: prophages, transposons, General function prediction only	Bacteria	Verrucomicrobia	Akkermansiaceae	Akkermansia
K00801	FDFT1	farnesyl-diphosphate farnesyltransferase [EC:2.5.1.21]	ko00100 Steroid biosynthesis_x000D_ ko00909 Sesquiterpenoid and triterpenoid biosynthesis_x000D_ ko01100 Metabolic pathways_x000D_ ko01110 Biosynthesis of secondary metabolites	Lipid transport and metabolism	Bacteria	Verrucomicrobia	Akkermansiaceae	Akkermansia
K02291	crtB	15-cis-phytoene synthase [EC:2.5.1.32]	ko00906 Carotenoid biosynthesis_x000D_ ko01100 Metabolic pathways_x000D_ ko01110 Biosynthesis of secondary metabolites	Lipid transport and metabolism	Bacteria	Verrucomicrobia	Akkermansiaceae	Akkermansia
K05939	aas	acyl-[acyl-carrier-protein]-phospholipid O-acyltransferase / long-chain-fatty-acid--[acyl-carrier-protein] ligase [EC:2.3.1.40 6.2.1.20]	ko00071 Fatty acid degradation_x000D_ ko00564 Glycerophospholipid metabolism	Lipid transport and metabolism	Bacteria	Verrucomicrobia	Akkermansiaceae	Akkermansia
K05939	aas	acyl-[acyl-carrier-protein]-phospholipid O-acyltransferase / long-chain-fatty-acid--[acyl-carrier-protein] ligase [EC:2.3.1.40 6.2.1.20]	ko00071 Fatty acid degradation_x000D_ ko00564 Glycerophospholipid metabolism	Lipid transport and metabolism	Bacteria	Verrucomicrobia	Akkermansiaceae	Akkermansia
K01911	menE	O-succinylbenzoic acid---CoA ligase [EC:6.2.1.26]	ko00130 Ubiquinone and other terpenoid-quinone biosynthesis_x000D_ ko01100 Metabolic pathways_x000D_ ko01110 Biosynthesis of secondary metabolites	Lipid transport and metabolism, Secondary metabolites biosynthesis, transport and catabolism	Bacteria	Verrucomicrobia	Akkermansiaceae	Akkermansia
K00254	DHODH, pyrD	dihydroorotate dehydrogenase [EC:1.3.5.2]	ko00240 Pyrimidine metabolism_x000D_ ko01100 Metabolic pathways	Null	Bacteria	Verrucomicrobia	Akkermansiaceae	Akkermansia
K01137	GNS	N-acetylglucosamine-6-sulfatase [EC:3.1.6.14]	ko00531 Glycosaminoglycan degradation_x000D_ ko01100 Metabolic pathways_x000D_ ko04142 Lysosome	Null	Bacteria	Verrucomicrobia	Akkermansiaceae	Akkermansia
K01847	MUT	methylmalonyl-CoA mutase [EC:5.4.99.2]	ko00280 Valine, leucine and isoleucine degradation_x000D_ ko00630 Glyoxylate and dicarboxylate metabolism_x000D_ ko00640 Propanoate metabolism_x000D_ ko00720 Carbon fixation pathways in prokaryotes_x000D_ ko01100 Metabolic pathways_x000D_ ko01120 Microbial metabolism in diverse environments_x000D_ ko01200 Carbon metabolism	Null	Bacteria	Verrucomicrobia	Akkermansiaceae	Akkermansia
K01894	gluQ	glutamyl-Q tRNA(Asp) synthetase [EC:6.1.1.-]	Null	Null	Bacteria	Verrucomicrobia	Akkermansiaceae	Akkermansia
K10800	SMUG1	single-strand selective monofunctional uracil DNA glycosylase [EC:3.2.2.-]	ko03410 Base excision repair	Null	Bacteria	Verrucomicrobia	Akkermansiaceae	Akkermansia
K13059	nahK, lnpB	N-acetylhexosamine 1-kinase [EC:2.7.1.162]	Null	Null	Bacteria	Verrucomicrobia	Akkermansiaceae	Akkermansia
K01414	prlC	oligopeptidase A [EC:3.4.24.70]	Null	Posttranslational modification, protein turnover, chaperones	Bacteria	Verrucomicrobia	Akkermansiaceae	Akkermansia
K04084	dsbD	thioredoxin:protein disulfide reductase [EC:1.8.4.16]	Null	Posttranslational modification, protein turnover, chaperones	Bacteria	Verrucomicrobia	Akkermansiaceae	Akkermansia
K21929	udg	uracil-DNA glycosylase [EC:3.2.2.27]	ko03410 Base excision repair	Replication, recombination and repair	Bacteria	Verrucomicrobia	Akkermansiaceae	Akkermansia
K13894	yejB	microcin C transport system permease protein	ko02010 ABC transporters	Amino acid transport and metabolism	Bacteria	Verrucomicrobia	Akkermansiaceae	Akkermansia
K13895	yejE	microcin C transport system permease protein	ko02010 ABC transporters	Amino acid transport and metabolism	Bacteria	Verrucomicrobia	Akkermansiaceae	Akkermansia
K18336	K18336	2,4-didehydro-3-deoxy-L-rhamnonate hydrolase [EC:3.7.1.26]	ko00051 Fructose and mannose metabolism_x000D_ ko01100 Metabolic pathways_x000D_ ko01120 Microbial metabolism in diverse environments	Secondary metabolites biosynthesis, transport and catabolism	Bacteria	Verrucomicrobia	Akkermansiaceae	Akkermansia
K11912	ppkA	serine/threonine-protein kinase PpkA [EC:2.7.11.1]	ko02025 Biofilm formation - Pseudomonas aeruginosa_x000D_ ko03070 Bacterial secretion system	Signal transduction mechanisms	Bacteria	Verrucomicrobia	Akkermansiaceae	Akkermansia
K03628	rho	transcription termination factor Rho	ko03018 RNA degradation	Transcription	Bacteria	Verrucomicrobia	Akkermansiaceae	Akkermansia
K03578	hrpA	ATP-dependent helicase HrpA [EC:3.6.4.13]	Null	Translation, ribosomal structure and biogenesis	Bacteria	Verrucomicrobia	Akkermansiaceae	Akkermansia
K03578	hrpA	ATP-dependent helicase HrpA [EC:3.6.4.13]	Null	Translation, ribosomal structure and biogenesis	Bacteria	Verrucomicrobia	Akkermansiaceae	Akkermansia
K03684	rnd	ribonuclease D [EC:3.1.13.5]	Null	Translation, ribosomal structure and biogenesis	Bacteria	Verrucomicrobia	Akkermansiaceae	Akkermansia
K06168	miaB	tRNA-2-methylthio-N6-dimethylallyladenosine synthase [EC:2.8.4.3]	Null	Translation, ribosomal structure and biogenesis	Bacteria	Verrucomicrobia	Akkermansiaceae	Akkermansia
K06969	rlmI	23S rRNA (cytosine1962-C5)-methyltransferase [EC:2.1.1.191]	Null	Translation, ribosomal structure and biogenesis	Bacteria	Verrucomicrobia	Akkermansiaceae	Akkermansia
K00156	poxB	pyruvate dehydrogenase (quinone) [EC:1.2.5.1]	ko00620 Pyruvate metabolism_x000D_ ko01100 Metabolic pathways	Amino acid transport and metabolism, Coenzyme transport and metabolism	Bacteria	Verrucomicrobia	Akkermansiaceae
K00220	tyrC	cyclohexadieny/prephenate dehydrogenase [EC:1.3.1.43 1.3.1.12]	ko00400 Phenylalanine, tyrosine and tryptophan biosynthesis_x000D_ ko00401 Novobiocin biosynthesis_x000D_ ko01100 Metabolic pathways_x000D_ ko01110 Biosynthesis of secondary metabolites_x000D_ ko01230 Biosynthesis of amino acids	Amino acid transport and metabolism	Bacteria	Verrucomicrobia	Akkermansiaceae
K00240	sdhB, frdB	succinate dehydrogenase / fumarate reductase, iron-sulfur subunit [EC:1.3.5.1 1.3.5.4]	ko00020 Citrate cycle (TCA cycle)_x000D_ ko00190 Oxidative phosphorylation_x000D_ ko00650 Butanoate metabolism_x000D_ ko00720 Carbon fixation pathways in prokaryotes_x000D_ ko01100 Metabolic pathways_x000D_ ko01110 Biosynthesis of secondary metabolites_x000D_ ko01120 Microbial metabolism in diverse environments_x000D_ ko01200 Carbon metabolism	Energy production and conversion	Bacteria	Verrucomicrobia	Akkermansiaceae
K00241	sdhC, frdC	succinate dehydrogenase / fumarate reductase, cytochrome b subunit	ko00020 Citrate cycle (TCA cycle)_x000D_ ko00190 Oxidative phosphorylation_x000D_ ko00650 Butanoate metabolism_x000D_ ko00720 Carbon fixation pathways in prokaryotes_x000D_ ko01100 Metabolic pathways_x000D_ ko01110 Biosynthesis of secondary metabolites_x000D_ ko01120 Microbial metabolism in diverse environments_x000D_ ko01200 Carbon metabolism	Energy production and conversion	Bacteria	Verrucomicrobia	Akkermansiaceae
K00254	DHODH, pyrD	dihydroorotate dehydrogenase [EC:1.3.5.2]	ko00240 Pyrimidine metabolism_x000D_ ko01100 Metabolic pathways	Null	Bacteria	Verrucomicrobia	Akkermansiaceae
K00332	nuoC	NADH-quinone oxidoreductase subunit C [EC:7.1.1.2]	ko00190 Oxidative phosphorylation_x000D_ ko01100 Metabolic pathways	Energy production and conversion	Bacteria	Verrucomicrobia	Akkermansiaceae
K00334	nuoE	NADH-quinone oxidoreductase subunit E [EC:7.1.1.2]	ko00190 Oxidative phosphorylation_x000D_ ko01100 Metabolic pathways	Energy production and conversion	Bacteria	Verrucomicrobia	Akkermansiaceae
K00677	lpxA	UDP-N-acetylglucosamine acyltransferase [EC:2.3.1.129]	ko00540 Lipopolysaccharide biosynthesis_x000D_ ko01100 Metabolic pathways_x000D_ ko01503 Cationic antimicrobial peptide (CAMP) resistance	Cell wall/membrane/envelope biogenesis	Bacteria	Verrucomicrobia	Akkermansiaceae
K00748	lpxB	lipid-A-disaccharide synthase [EC:2.4.1.182]	ko00540 Lipopolysaccharide biosynthesis_x000D_ ko01100 Metabolic pathways	Cell wall/membrane/envelope biogenesis	Bacteria	Verrucomicrobia	Akkermansiaceae
K00801	FDFT1	farnesyl-diphosphate farnesyltransferase [EC:2.5.1.21]	ko00100 Steroid biosynthesis_x000D_ ko00909 Sesquiterpenoid and triterpenoid biosynthesis_x000D_ ko01100 Metabolic pathways_x000D_ ko01110 Biosynthesis of secondary metabolites	Lipid transport and metabolism	Bacteria	Verrucomicrobia	Akkermansiaceae
K00912	lpxK	tetraacyldisaccharide 4'-kinase [EC:2.7.1.130]	ko00540 Lipopolysaccharide biosynthesis_x000D_ ko01100 Metabolic pathways	Cell wall/membrane/envelope biogenesis	Bacteria	Verrucomicrobia	Akkermansiaceae
K01137	GNS	N-acetylglucosamine-6-sulfatase [EC:3.1.6.14]	ko00531 Glycosaminoglycan degradation_x000D_ ko01100 Metabolic pathways_x000D_ ko04142 Lysosome	Null	Bacteria	Verrucomicrobia	Akkermansiaceae
K01414	prlC	oligopeptidase A [EC:3.4.24.70]	Null	Posttranslational modification, protein turnover, chaperones	Bacteria	Verrucomicrobia	Akkermansiaceae
K01676	A, fumA, fumB	fumarate hydratase, class I [EC:4.2.1.2]	ko00020 Citrate cycle (TCA cycle)_x000D_ ko00620 Pyruvate metabolism_x000D_ ko00720 Carbon fixation pathways in prokaryotes_x000D_ ko01100 Metabolic pathways_x000D_ ko01110 Biosynthesis of secondary metabolites_x000D_ ko01120 Microbial metabolism in diverse environments_x000D_ ko01200 Carbon metabolism	Energy production and conversion	Bacteria	Verrucomicrobia	Akkermansiaceae
K01737	queD, ptpS, PTS	6-pyruvoyltetrahydropterin/6-carboxytetrahydropterin synthase [EC:4.2.3.12 4.1.2.50]	ko00790 Folate biosynthesis_x000D_ ko01100 Metabolic pathways	Coenzyme transport and metabolism	Bacteria	Verrucomicrobia	Akkermansiaceae
K01847	MUT	methylmalonyl-CoA mutase [EC:5.4.99.2]	ko00280 Valine, leucine and isoleucine degradation_x000D_ ko00630 Glyoxylate and dicarboxylate metabolism_x000D_ ko00640 Propanoate metabolism_x000D_ ko00720 Carbon fixation pathways in prokaryotes_x000D_ ko01100 Metabolic pathways_x000D_ ko01120 Microbial metabolism in diverse environments_x000D_ ko01200 Carbon metabolism	Null	Bacteria	Verrucomicrobia	Akkermansiaceae
K01894	gluQ	glutamyl-Q tRNA(Asp) synthetase [EC:6.1.1.-]	Null	Null	Bacteria	Verrucomicrobia	Akkermansiaceae
K01903	sucC	succinyl-CoA synthetase beta subunit [EC:6.2.1.5]	ko00020 Citrate cycle (TCA cycle)_x000D_ ko00640 Propanoate metabolism_x000D_ ko00660 C5-Branched dibasic acid metabolism_x000D_ ko00720 Carbon fixation pathways in prokaryotes_x000D_ ko01100 Metabolic pathways_x000D_ ko01110 Biosynthesis of secondary metabolites_x000D_ ko01120 Microbial metabolism in diverse environments_x000D_ ko01200 Carbon metabolism	Energy production and conversion	Bacteria	Verrucomicrobia	Akkermansiaceae
K02050	ABC.SN.P	NitT/TauT family transport system permease protein	Null	Inorganic ion transport and metabolism	Bacteria	Verrucomicrobia	Akkermansiaceae
K02291	crtB	15-cis-phytoene synthase [EC:2.5.1.32]	ko00906 Carotenoid biosynthesis_x000D_ ko01100 Metabolic pathways_x000D_ ko01110 Biosynthesis of secondary metabolites	Lipid transport and metabolism	Bacteria	Verrucomicrobia	Akkermansiaceae
K02453	gspD	general secretion pathway protein D	ko03070 Bacterial secretion system_x000D_ ko05111 Biofilm formation - Vibrio cholerae	Intracellular trafficking, secretion, and vesicular transport	Bacteria	Verrucomicrobia	Akkermansiaceae
K02456	gspG	general secretion pathway protein G	ko03070 Bacterial secretion system_x000D_ ko05111 Biofilm formation - Vibrio cholerae	Cell motility, Intracellular trafficking, secretion, and vesicular transport, Extracellular structures	Bacteria	Verrucomicrobia	Akkermansiaceae
K02558	mpl	UDP-N-acetylmuramate: L-alanyl-gamma-D-glutamyl-meso-diaminopimelate ligase [EC:6.3.2.45]	Null	Cell wall/membrane/envelope biogenesis	Bacteria	Verrucomicrobia	Akkermansiaceae
K03474	pdxJ	pyridoxine 5-phosphate synthase [EC:2.6.99.2]	ko00750 Vitamin B6 metabolism_x000D_ ko01100 Metabolic pathways	Coenzyme transport and metabolism	Bacteria	Verrucomicrobia	Akkermansiaceae
K03526	gcpE, ispG	(E)-4-hydroxy-3-methylbut-2-enyl-diphosphate synthase [EC:1.17.7.1 1.17.7.3]	ko00900 Terpenoid backbone biosynthesis_x000D_ ko01100 Metabolic pathways_x000D_ ko01110 Biosynthesis of secondary metabolites	Lipid transport and metabolism	Bacteria	Verrucomicrobia	Akkermansiaceae
K03559	exbD	biopolymer transport protein ExbD	Null	Intracellular trafficking, secretion, and vesicular transport	Bacteria	Verrucomicrobia	Akkermansiaceae
K03561	exbB	biopolymer transport protein ExbB	Null	Intracellular trafficking, secretion, and vesicular transport	Bacteria	Verrucomicrobia	Akkermansiaceae
K03578	hrpA	ATP-dependent helicase HrpA [EC:3.6.4.13]	Null	Translation, ribosomal structure and biogenesis	Bacteria	Verrucomicrobia	Akkermansiaceae
K03585	acrA, mexA, adeI, smeD, mtrC, cmeA	membrane fusion protein, multidrug efflux system	ko01501 beta-Lactam resistance_x000D_ ko01503 Cationic antimicrobial peptide (CAMP) resistance	Cell wall/membrane/envelope biogenesis, Defense mechanisms	Bacteria	Verrucomicrobia	Akkermansiaceae
K03587	ftsI	cell division protein FtsI (penicillin-binding protein 3) [EC:3.4.16.4]	ko00550 Peptidoglycan biosynthesis_x000D_ ko01501 beta-Lactam resistance	Cell cycle control, cell division, chromosome partitioning, Cell wall/membrane/envelope biogenesis	Bacteria	Verrucomicrobia	Akkermansiaceae
K03624	greA	transcription elongation factor GreA	Null	Transcription	Bacteria	Verrucomicrobia	Akkermansiaceae
K03628	rho	transcription termination factor Rho	ko03018 RNA degradation	Transcription	Bacteria	Verrucomicrobia	Akkermansiaceae
K03684	rnd	ribonuclease D [EC:3.1.13.5]	Null	Translation, ribosomal structure and biogenesis	Bacteria	Verrucomicrobia	Akkermansiaceae
K03820	lnt	apolipoprotein N-acyltransferase [EC:2.3.1.269]	Null	Cell wall/membrane/envelope biogenesis	Bacteria	Verrucomicrobia	Akkermansiaceae
K04084	dsbD	thioredoxin:protein disulfide reductase [EC:1.8.4.16]	Null	Posttranslational modification, protein turnover, chaperones	Bacteria	Verrucomicrobia	Akkermansiaceae
K05939	aas	acyl-[acyl-carrier-protein]-phospholipid O-acyltransferase / long-chain-fatty-acid--[acyl-carrier-protein] ligase [EC:2.3.1.40 6.2.1.20]	ko00071 Fatty acid degradation_x000D_ ko00564 Glycerophospholipid metabolism	Lipid transport and metabolism	Bacteria	Verrucomicrobia	Akkermansiaceae
K06168	miaB	tRNA-2-methylthio-N6-dimethylallyladenosine synthase [EC:2.8.4.3]	Null	Translation, ribosomal structure and biogenesis	Bacteria	Verrucomicrobia	Akkermansiaceae
K06969	rlmI	23S rRNA (cytosine1962-C5)-methyltransferase [EC:2.1.1.191]	Null	Translation, ribosomal structure and biogenesis	Bacteria	Verrucomicrobia	Akkermansiaceae
K07037	pgpH	cyclic-di-AMP phosphodiesterase PgpH [EC:3.1.4.-]	Null	General function prediction only	Bacteria	Verrucomicrobia	Akkermansiaceae
K07091	lptF	lipopolysaccharide export system permease protein	ko02010 ABC transporters	Cell wall/membrane/envelope biogenesis, Cell motility	Bacteria	Verrucomicrobia	Akkermansiaceae
K07239	TC.HME	heavy-metal exporter, HME family	Null	Inorganic ion transport and metabolism	Bacteria	Verrucomicrobia	Akkermansiaceae
K07263	pqqL	zinc protease [EC:3.4.24.-]	Null	General function prediction only	Bacteria	Verrucomicrobia	Akkermansiaceae
K07267	oprB	porin	Null	Cell wall/membrane/envelope biogenesis	Bacteria	Verrucomicrobia	Akkermansiaceae
K07277	SAM50, TOB55, bamA	outer membrane protein insertion porin family	Null	Cell wall/membrane/envelope biogenesis	Bacteria	Verrucomicrobia	Akkermansiaceae
K07397	yhfA	putative redox protein	Null	General function prediction only	Bacteria	Verrucomicrobia	Akkermansiaceae
K07588	argK	LAO/AO transport system kinase [EC:2.7.-.-]	Null	Posttranslational modification, protein turnover, chaperones	Bacteria	Verrucomicrobia	Akkermansiaceae
K08311	nudH	putative (di)nucleoside polyphosphate hydrolase [EC:3.6.1.-]	ko03018 RNA degradation	Defense mechanisms	Bacteria	Verrucomicrobia	Akkermansiaceae
K09007	folE2	GTP cyclohydrolase IB [EC:3.5.4.16]	ko00790 Folate biosynthesis_x000D_ ko01100 Metabolic pathways	Coenzyme transport and metabolism	Bacteria	Verrucomicrobia	Akkermansiaceae
K09814	hrtA	hemin transport system ATP-binding protein [EC:3.6.3.-]	ko02010 ABC transporters	Cell wall/membrane/envelope biogenesis	Bacteria	Verrucomicrobia	Akkermansiaceae
K09820	ABC.MN.A	manganese/iron transport system ATP-binding protein	Null	Inorganic ion transport and metabolism	Bacteria	Verrucomicrobia	Akkermansiaceae
K10026	queE	7-carboxy-7-deazaguanine synthase [EC:4.3.99.3]	ko00790 Folate biosynthesis_x000D_ ko01100 Metabolic pathways	General function prediction only	Bacteria	Verrucomicrobia	Akkermansiaceae
K10800	SMUG1	single-strand selective monofunctional uracil DNA glycosylase [EC:3.2.2.-]	ko03410 Base excision repair	Null	Bacteria	Verrucomicrobia	Akkermansiaceae
K11904	vgrG	type VI secretion system secreted protein VgrG	ko03070 Bacterial secretion system	Intracellular trafficking, secretion, and vesicular transport, Mobilome: prophages, transposons, General function prediction only	Bacteria	Verrucomicrobia	Akkermansiaceae
K12555	pbp2A	penicillin-binding protein 2A [EC:2.4.1.129 3.4.16.4]	ko00550 Peptidoglycan biosynthesis_x000D_ ko01100 Metabolic pathways_x000D_ ko01501 beta-Lactam resistance	Cell wall/membrane/envelope biogenesis	Bacteria	Verrucomicrobia	Akkermansiaceae
K13059	nahK, lnpB	N-acetylhexosamine 1-kinase [EC:2.7.1.162]	Null	Null	Bacteria	Verrucomicrobia	Akkermansiaceae
K13893	yejA	microcin C transport system substrate-binding protein	ko02010 ABC transporters	Amino acid transport and metabolism	Bacteria	Verrucomicrobia	Akkermansiaceae
K13894	yejB	microcin C transport system permease protein	ko02010 ABC transporters	Secondary metabolites biosynthesis, transport and catabolism	Bacteria	Verrucomicrobia	Akkermansiaceae
K13895	yejE	microcin C transport system permease protein	ko02010 ABC transporters	Secondary metabolites biosynthesis, transport and catabolism	Bacteria	Verrucomicrobia	Akkermansiaceae
K14347	SLC10A7, P7	solute carrier family 10 (sodium/bile acid cotransporter), member 7	Null	General function prediction only	Bacteria	Verrucomicrobia	Akkermansiaceae
K14682	argAB	amino-acid N-acetyltransferase [EC:2.3.1.1]	ko00220 Arginine biosynthesis_x000D_ ko01100 Metabolic pathways_x000D_ ko01110 Biosynthesis of secondary metabolites_x000D_ ko01210 2-Oxocarboxylic acid metabolism_x000D_ ko01230 Biosynthesis of amino acids	Amino acid transport and metabolism	Bacteria	Verrucomicrobia	Akkermansiaceae
K17948	nanM	N-acetylneuraminate epimerase [EC:5.1.3.24]	Null	Cell wall/membrane/envelope biogenesis	Bacteria	Verrucomicrobia	Akkermansiaceae
K18336	K18336	2,4-didehydro-3-deoxy-L-rhamnonate hydrolase [EC:3.7.1.26]	ko00051 Fructose and mannose metabolism_x000D_ ko01100 Metabolic pathways_x000D_ ko01120 Microbial metabolism in diverse environments	Secondary metabolites biosynthesis, transport and catabolism	Bacteria	Verrucomicrobia	Akkermansiaceae
K19411	mcsA	protein arginine kinase activator	Null	Posttranslational modification, protein turnover, chaperones	Bacteria	Verrucomicrobia	Akkermansiaceae
K19689	ampS, pepS, ampT	aminopeptidase [EC:3.4.11.-]	Null	Amino acid transport and metabolism	Bacteria	Verrucomicrobia	Akkermansiaceae
K19976	mntB	manganese transport system permease protein	ko02010 ABC transporters	Inorganic ion transport and metabolism	Bacteria	Verrucomicrobia	Akkermansiaceae
K21929	udg	uracil-DNA glycosylase [EC:3.2.2.27]	ko03410 Base excision repair	Replication, recombination and repair	Bacteria	Verrucomicrobia	Akkermansiaceae
K00086	dhaT	1,3-propanediol dehydrogenase [EC:1.1.1.202]	ko00561 Glycerolipid metabolism_x000D_ ko00640 Propanoate metabolism_x000D_ ko01100 Metabolic pathways	Energy production and conversion	Bacteria	Firmicutes	Ruminococcaceae
K00249	ACADM, acd	acyl-CoA dehydrogenase [EC:1.3.8.7]	ko00071 Fatty acid degradation_x000D_ ko00280 Valine, leucine and isoleucine degradation_x000D_ ko01100 Metabolic pathways_x000D_ ko01110 Biosynthesis of secondary metabolites_x000D_ ko01212 Fatty acid metabolism_x000D_ ko03320 PPAR signaling pathway	Lipid transport and metabolism	Bacteria	Firmicutes	Ruminococcaceae
K00334	nuoE	NADH-quinone oxidoreductase subunit E [EC:7.1.1.2]	ko00190 Oxidative phosphorylation_x000D_ ko01100 Metabolic pathways	Energy production and conversion	Bacteria	Firmicutes	Ruminococcaceae
K00334	nuoE	NADH-quinone oxidoreductase subunit E [EC:7.1.1.2]	ko00190 Oxidative phosphorylation_x000D_ ko01100 Metabolic pathways	Energy production and conversion	Bacteria	Firmicutes	Ruminococcaceae
K00355	NQO1	NAD(P)H dehydrogenase (quinone) [EC:1.6.5.2]	ko00130 Ubiquinone and other terpenoid-quinone biosynthesis_x000D_ ko01100 Metabolic pathways_x000D_ ko01110 Biosynthesis of secondary metabolites_x000D_ ko05200 Pathways in cancer_x000D_ ko05225 Hepatocellular carcinoma_x000D_ ko05418 Fluid shear stress and atherosclerosis	Energy production and conversion	Bacteria	Firmicutes	Ruminococcaceae
K00390	cysH	phosphoadenosine phosphosulfate reductase [EC:1.8.4.8 1.8.4.10]	ko00920 Sulfur metabolism_x000D_ ko01100 Metabolic pathways_x000D_ ko01120 Microbial metabolism in diverse environments	Amino acid transport and metabolism, Coenzyme transport and metabolism	Bacteria	Firmicutes	Ruminococcaceae
K00390	cysH	phosphoadenosine phosphosulfate reductase [EC:1.8.4.8 1.8.4.10]	ko00920 Sulfur metabolism_x000D_ ko01100 Metabolic pathways_x000D_ ko01120 Microbial metabolism in diverse environments	Amino acid transport and metabolism, Coenzyme transport and metabolism	Bacteria	Firmicutes	Ruminococcaceae
K00390	cysH	phosphoadenosine phosphosulfate reductase [EC:1.8.4.8 1.8.4.10]	ko00920 Sulfur metabolism_x000D_ ko01100 Metabolic pathways_x000D_ ko01120 Microbial metabolism in diverse environments	Amino acid transport and metabolism, Coenzyme transport and metabolism	Bacteria	Firmicutes	Ruminococcaceae
K00390	cysH	phosphoadenosine phosphosulfate reductase [EC:1.8.4.8 1.8.4.10]	ko00920 Sulfur metabolism_x000D_ ko01100 Metabolic pathways_x000D_ ko01120 Microbial metabolism in diverse environments	Amino acid transport and metabolism, Coenzyme transport and metabolism	Bacteria	Firmicutes	Ruminococcaceae
K00390	cysH	phosphoadenosine phosphosulfate reductase [EC:1.8.4.8 1.8.4.10]	ko00920 Sulfur metabolism_x000D_ ko01100 Metabolic pathways_x000D_ ko01120 Microbial metabolism in diverse environments	Amino acid transport and metabolism, Coenzyme transport and metabolism	Bacteria	Firmicutes	Ruminococcaceae
K00390	cysH	phosphoadenosine phosphosulfate reductase [EC:1.8.4.8 1.8.4.10]	ko00920 Sulfur metabolism_x000D_ ko01100 Metabolic pathways_x000D_ ko01120 Microbial metabolism in diverse environments	Amino acid transport and metabolism, Coenzyme transport and metabolism	Bacteria	Firmicutes	Ruminococcaceae
K01051	E3.1.1.11	pectinesterase [EC:3.1.1.11]	ko00040 Pentose and glucuronate interconversions_x000D_ ko01100 Metabolic pathways_x000D_ ko02020 Two-component system	Null	Bacteria	Firmicutes	Ruminococcaceae
K01051	E3.1.1.11	pectinesterase [EC:3.1.1.11]	ko00040 Pentose and glucuronate interconversions_x000D_ ko01100 Metabolic pathways_x000D_ ko02020 Two-component system	Null	Bacteria	Firmicutes	Ruminococcaceae
K01466	allB	allantoinase [EC:3.5.2.5]	ko00230 Purine metabolism_x000D_ ko01100 Metabolic pathways_x000D_ ko01120 Microbial metabolism in diverse environments	Nucleotide transport and metabolism	Bacteria	Firmicutes	Ruminococcaceae
K01466	allB	allantoinase [EC:3.5.2.5]	ko00230 Purine metabolism_x000D_ ko01100 Metabolic pathways_x000D_ ko01120 Microbial metabolism in diverse environments	Nucleotide transport and metabolism	Bacteria	Firmicutes	Ruminococcaceae
K01478	arcA	arginine deiminase [EC:3.5.3.6]	ko00220 Arginine biosynthesis_x000D_ ko01100 Metabolic pathways_x000D_ ko01110 Biosynthesis of secondary metabolites	Amino acid transport and metabolism	Bacteria	Firmicutes	Ruminococcaceae
K01737	queD, ptpS, PTS	6-pyruvoyltetrahydropterin/6-carboxytetrahydropterin synthase [EC:4.2.3.12 4.1.2.50]	ko00790 Folate biosynthesis_x000D_ ko01100 Metabolic pathways	Coenzyme transport and metabolism	Bacteria	Firmicutes	Ruminococcaceae
K01965	PCCA, pccA	propionyl-CoA carboxylase alpha chain [EC:6.4.1.3]	ko00280 Valine, leucine and isoleucine degradation_x000D_ ko00630 Glyoxylate and dicarboxylate metabolism_x000D_ ko00640 Propanoate metabolism_x000D_ ko01100 Metabolic pathways_x000D_ ko01110 Biosynthesis of secondary metabolites_x000D_ ko01120 Microbial metabolism in diverse environments_x000D_ ko01200 Carbon metabolism	Lipid transport and metabolism	Bacteria	Firmicutes	Ruminococcaceae
K02050	ABC.SN.P	NitT/TauT family transport system permease protein	Null	Inorganic ion transport and metabolism	Bacteria	Firmicutes	Ruminococcaceae
K02050	ABC.SN.P	NitT/TauT family transport system permease protein	Null	Inorganic ion transport and metabolism	Bacteria	Firmicutes	Ruminococcaceae
K02050	ABC.SN.P	NitT/TauT family transport system permease protein	Null	Inorganic ion transport and metabolism	Bacteria	Firmicutes	Ruminococcaceae
K02050	ABC.SN.P	NitT/TauT family transport system permease protein	Null	Inorganic ion transport and metabolism	Bacteria	Firmicutes	Ruminococcaceae
K02050	ABC.SN.P	NitT/TauT family transport system permease protein	Null	Inorganic ion transport and metabolism	Bacteria	Firmicutes	Ruminococcaceae
K02050	ABC.SN.P	NitT/TauT family transport system permease protein	Null	Inorganic ion transport and metabolism	Bacteria	Firmicutes	Ruminococcaceae
K03276	waaR, waaT, rfaJ	UDP-glucose/galactose:(glucosyl)LPS alpha-1,2-glucosyl/galactosyltransferase [EC:2.4.1.-]	ko00540 Lipopolysaccharide biosynthesis_x000D_ ko01100 Metabolic pathways	Cell wall/membrane/envelope biogenesis	Bacteria	Firmicutes	Ruminococcaceae
K03276	waaR, waaT, rfaJ	UDP-glucose/galactose:(glucosyl)LPS alpha-1,2-glucosyl/galactosyltransferase [EC:2.4.1.-]	ko00540 Lipopolysaccharide biosynthesis_x000D_ ko01100 Metabolic pathways	Cell wall/membrane/envelope biogenesis	Bacteria	Firmicutes	Ruminococcaceae
K03453	TC.BASS	bile acid:Na+ symporter, BASS family	Null	General function prediction only	Bacteria	Firmicutes	Ruminococcaceae
K03526	gcpE, ispG	(E)-4-hydroxy-3-methylbut-2-enyl-diphosphate synthase [EC:1.17.7.1 1.17.7.3]	ko00900 Terpenoid backbone biosynthesis_x000D_ ko01100 Metabolic pathways_x000D_ ko01110 Biosynthesis of secondary metabolites	Lipid transport and metabolism	Bacteria	Firmicutes	Ruminococcaceae
K03526	gcpE, ispG	(E)-4-hydroxy-3-methylbut-2-enyl-diphosphate synthase [EC:1.17.7.1 1.17.7.3]	ko00900 Terpenoid backbone biosynthesis_x000D_ ko01100 Metabolic pathways_x000D_ ko01110 Biosynthesis of secondary metabolites	Lipid transport and metabolism	Bacteria	Firmicutes	Ruminococcaceae
K03526	gcpE, ispG	(E)-4-hydroxy-3-methylbut-2-enyl-diphosphate synthase [EC:1.17.7.1 1.17.7.3]	ko00900 Terpenoid backbone biosynthesis_x000D_ ko01100 Metabolic pathways_x000D_ ko01110 Biosynthesis of secondary metabolites	Lipid transport and metabolism	Bacteria	Firmicutes	Ruminococcaceae
K03526	gcpE, ispG	(E)-4-hydroxy-3-methylbut-2-enyl-diphosphate synthase [EC:1.17.7.1 1.17.7.3]	ko00900 Terpenoid backbone biosynthesis_x000D_ ko01100 Metabolic pathways_x000D_ ko01110 Biosynthesis of secondary metabolites	Lipid transport and metabolism	Bacteria	Firmicutes	Ruminococcaceae
K03559	exbD	biopolymer transport protein ExbD	Null	Intracellular trafficking, secretion, and vesicular transport	Bacteria	Firmicutes	Ruminococcaceae
K03587	ftsI	cell division protein FtsI (penicillin-binding protein 3) [EC:3.4.16.4]	ko00550 Peptidoglycan biosynthesis_x000D_ ko01501 beta-Lactam resistance	Cell cycle control, cell division, chromosome partitioning, Cell wall/membrane/envelope biogenesis	Bacteria	Firmicutes	Ruminococcaceae
K03587	ftsI	cell division protein FtsI (penicillin-binding protein 3) [EC:3.4.16.4]	ko00550 Peptidoglycan biosynthesis_x000D_ ko01501 beta-Lactam resistance	Cell cycle control, cell division, chromosome partitioning, Cell wall/membrane/envelope biogenesis	Bacteria	Firmicutes	Ruminococcaceae
K03624	greA	transcription elongation factor GreA	Null	Transcription	Bacteria	Firmicutes	Ruminococcaceae
K03624	greA	transcription elongation factor GreA	Null	Transcription	Bacteria	Firmicutes	Ruminococcaceae
K03624	greA	transcription elongation factor GreA	Null	Transcription	Bacteria	Firmicutes	Ruminococcaceae
K03628	rho	transcription termination factor Rho	ko03018 RNA degradation	Transcription	Bacteria	Firmicutes	Ruminococcaceae
K03628	rho	transcription termination factor Rho	ko03018 RNA degradation	Transcription	Bacteria	Firmicutes	Ruminococcaceae
K05820	hcaT	MFS transporter, PPP family, 3-phenylpropionic acid transporter	Null	Carbohydrate transport and metabolism, Amino acid transport and metabolism, Inorganic ion transport and metabolism, General function prediction only	Bacteria	Firmicutes	Ruminococcaceae
K06019	ppaX	pyrophosphatase PpaX [EC:3.6.1.1]	ko00190 Oxidative phosphorylation	Energy production and conversion	Bacteria	Firmicutes	Ruminococcaceae
K06168	miaB	tRNA-2-methylthio-N6-dimethylallyladenosine synthase [EC:2.8.4.3]	Null	Translation, ribosomal structure and biogenesis	Bacteria	Firmicutes	Ruminococcaceae
K06168	miaB	tRNA-2-methylthio-N6-dimethylallyladenosine synthase [EC:2.8.4.3]	Null	Translation, ribosomal structure and biogenesis	Bacteria	Firmicutes	Ruminococcaceae
K06168	miaB	tRNA-2-methylthio-N6-dimethylallyladenosine synthase [EC:2.8.4.3]	Null	Translation, ribosomal structure and biogenesis	Bacteria	Firmicutes	Ruminococcaceae
K06168	miaB	tRNA-2-methylthio-N6-dimethylallyladenosine synthase [EC:2.8.4.3]	Null	Translation, ribosomal structure and biogenesis	Bacteria	Firmicutes	Ruminococcaceae
K06168	miaB	tRNA-2-methylthio-N6-dimethylallyladenosine synthase [EC:2.8.4.3]	Null	Translation, ribosomal structure and biogenesis	Bacteria	Firmicutes	Ruminococcaceae
K06969	rlmI	23S rRNA (cytosine1962-C5)-methyltransferase [EC:2.1.1.191]	Null	Translation, ribosomal structure and biogenesis	Bacteria	Firmicutes	Ruminococcaceae
K06969	rlmI	23S rRNA (cytosine1962-C5)-methyltransferase [EC:2.1.1.191]	Null	Translation, ribosomal structure and biogenesis	Bacteria	Firmicutes	Ruminococcaceae
K06969	rlmI	23S rRNA (cytosine1962-C5)-methyltransferase [EC:2.1.1.191]	Null	Translation, ribosomal structure and biogenesis	Bacteria	Firmicutes	Ruminococcaceae
K06969	rlmI	23S rRNA (cytosine1962-C5)-methyltransferase [EC:2.1.1.191]	Null	Translation, ribosomal structure and biogenesis	Bacteria	Firmicutes	Ruminococcaceae
K06969	rlmI	23S rRNA (cytosine1962-C5)-methyltransferase [EC:2.1.1.191]	Null	Translation, ribosomal structure and biogenesis	Bacteria	Firmicutes	Ruminococcaceae
K07037	pgpH	cyclic-di-AMP phosphodiesterase PgpH [EC:3.1.4.-]	Null	General function prediction only	Bacteria	Firmicutes	Ruminococcaceae
K07129	K07129	uncharacterized protein	Null	Function unknown	Bacteria	Firmicutes	Ruminococcaceae
K07263	pqqL	zinc protease [EC:3.4.24.-]	Null	General function prediction only	Bacteria	Firmicutes	Ruminococcaceae
K07263	pqqL	zinc protease [EC:3.4.24.-]	Null	General function prediction only	Bacteria	Firmicutes	Ruminococcaceae
K07263	pqqL	zinc protease [EC:3.4.24.-]	Null	General function prediction only	Bacteria	Firmicutes	Ruminococcaceae
K07263	pqqL	zinc protease [EC:3.4.24.-]	Null	General function prediction only	Bacteria	Firmicutes	Ruminococcaceae
K07397	yhfA	putative redox protein	Null	General function prediction only	Bacteria	Firmicutes	Ruminococcaceae
K07677	rcsC	two-component system, NarL family, capsular synthesis sensor histidine kinase RcsC [EC:2.7.13.3]	ko02020 Two-component system_x000D_ ko02026 Biofilm formation - Escherichia coli	Null	Bacteria	Firmicutes	Ruminococcaceae
K07677	rcsC	two-component system, NarL family, capsular synthesis sensor histidine kinase RcsC [EC:2.7.13.3]	ko02020 Two-component system_x000D_ ko02026 Biofilm formation - Escherichia coli	Null	Bacteria	Firmicutes	Ruminococcaceae
K08323	rspA, manD	mannonate dehydratase [EC:4.2.1.8]	ko00040 Pentose and glucuronate interconversions_x000D_ ko01100 Metabolic pathways	Cell wall/membrane/envelope biogenesis, General function prediction only	Bacteria	Firmicutes	Ruminococcaceae
K09762	K09762	uncharacterized protein	Null	Transcription	Bacteria	Firmicutes	Ruminococcaceae
K09762	K09762	uncharacterized protein	Null	Transcription	Bacteria	Firmicutes	Ruminococcaceae
K09762	K09762	uncharacterized protein	Null	Transcription	Bacteria	Firmicutes	Ruminococcaceae
K09762	K09762	uncharacterized protein	Null	Transcription	Bacteria	Firmicutes	Ruminococcaceae
K10026	queE	7-carboxy-7-deazaguanine synthase [EC:4.3.99.3]	ko00790 Folate biosynthesis_x000D_ ko01100 Metabolic pathways	General function prediction only	Bacteria	Firmicutes	Ruminococcaceae
K10914	crp	CRP/FNR family transcriptional regulator, cyclic AMP receptor protein	ko02020 Two-component system_x000D_ ko02024 Quorum sensing_x000D_ ko02025 Biofilm formation - Pseudomonas aeruginosa_x000D_ ko02026 Biofilm formation - Escherichia coli_x000D_ ko05111 Biofilm formation - Vibrio cholerae	Signal transduction mechanisms	Bacteria	Firmicutes	Ruminococcaceae
K11904	vgrG	type VI secretion system secreted protein VgrG	ko03070 Bacterial secretion system	Intracellular trafficking, secretion, and vesicular transport, Mobilome: prophages, transposons, General function prediction only	Bacteria	Firmicutes	Ruminococcaceae
K11904	vgrG	type VI secretion system secreted protein VgrG	ko03070 Bacterial secretion system	Intracellular trafficking, secretion, and vesicular transport, Mobilome: prophages, transposons, General function prediction only	Bacteria	Firmicutes	Ruminococcaceae
K11959	urtA	urea transport system substrate-binding protein	ko02010 ABC transporters	Amino acid transport and metabolism	Bacteria	Firmicutes	Ruminococcaceae
K12555	pbp2A	penicillin-binding protein 2A [EC:2.4.1.129 3.4.16.4]	ko00550 Peptidoglycan biosynthesis_x000D_ ko01100 Metabolic pathways_x000D_ ko01501 beta-Lactam resistance	Cell wall/membrane/envelope biogenesis	Bacteria	Firmicutes	Ruminococcaceae
K12555	pbp2A	penicillin-binding protein 2A [EC:2.4.1.129 3.4.16.4]	ko00550 Peptidoglycan biosynthesis_x000D_ ko01100 Metabolic pathways_x000D_ ko01501 beta-Lactam resistance	Cell wall/membrane/envelope biogenesis	Bacteria	Firmicutes	Ruminococcaceae
K12555	pbp2A	penicillin-binding protein 2A [EC:2.4.1.129 3.4.16.4]	ko00550 Peptidoglycan biosynthesis_x000D_ ko01100 Metabolic pathways_x000D_ ko01501 beta-Lactam resistance	Cell wall/membrane/envelope biogenesis	Bacteria	Firmicutes	Ruminococcaceae
K13059	nahK, lnpB	N-acetylhexosamine 1-kinase [EC:2.7.1.162]	Null	Null	Bacteria	Firmicutes	Ruminococcaceae
K13059	nahK, lnpB	N-acetylhexosamine 1-kinase [EC:2.7.1.162]	Null	Null	Bacteria	Firmicutes	Ruminococcaceae
K13059	nahK, lnpB	N-acetylhexosamine 1-kinase [EC:2.7.1.162]	Null	Null	Bacteria	Firmicutes	Ruminococcaceae
K14682	argAB	amino-acid N-acetyltransferase [EC:2.3.1.1]	ko00220 Arginine biosynthesis_x000D_ ko01100 Metabolic pathways_x000D_ ko01110 Biosynthesis of secondary metabolites_x000D_ ko01210 2-Oxocarboxylic acid metabolism_x000D_ ko01230 Biosynthesis of amino acids	Amino acid transport and metabolism	Bacteria	Firmicutes	Ruminococcaceae
K14761	ybcJ	ribosome-associated protein	Null	Translation, ribosomal structure and biogenesis	Bacteria	Firmicutes	Ruminococcaceae
K14761	ybcJ	ribosome-associated protein	Null	Translation, ribosomal structure and biogenesis	Bacteria	Firmicutes	Ruminococcaceae
K15662	ituB, mycB, bmyB	iturin family lipopeptide synthetase B	ko01054 Nonribosomal peptide structures	Null	Bacteria	Firmicutes	Ruminococcaceae
K16044	iolW	scyllo-inositol 2-dehydrogenase (NADP+) [EC:1.1.1.371]	ko00562 Inositol phosphate metabolism_x000D_ ko01100 Metabolic pathways_x000D_ ko01120 Microbial metabolism in diverse environments	General function prediction only	Bacteria	Firmicutes	Ruminococcaceae
K16044	iolW	scyllo-inositol 2-dehydrogenase (NADP+) [EC:1.1.1.371]	ko00562 Inositol phosphate metabolism_x000D_ ko01100 Metabolic pathways_x000D_ ko01120 Microbial metabolism in diverse environments	General function prediction only	Bacteria	Firmicutes	Ruminococcaceae
K16291	erfK	L,D-transpeptidase ErfK/SrfK	Null	Cell wall/membrane/envelope biogenesis	Bacteria	Firmicutes	Ruminococcaceae
K17865	croR	3-hydroxybutyryl-CoA dehydratase [EC:4.2.1.55]	ko00630 Glyoxylate and dicarboxylate metabolism_x000D_ ko00650 Butanoate metabolism_x000D_ ko01100 Metabolic pathways_x000D_ ko01120 Microbial metabolism in diverse environments_x000D_ ko01200 Carbon metabolism	Lipid transport and metabolism	Bacteria	Firmicutes	Ruminococcaceae
K19411	mcsA	protein arginine kinase activator	Null	Posttranslational modification, protein turnover, chaperones	Bacteria	Firmicutes	Ruminococcaceae
K19689	ampS, pepS, ampT	aminopeptidase [EC:3.4.11.-]	Null	Amino acid transport and metabolism	Bacteria	Firmicutes	Ruminococcaceae
K21528	gin	serine recombinase [EC:3.1.22.- 6.5.1.-]	Null	Null	Bacteria	Firmicutes	Ruminococcaceae
K21528	gin	serine recombinase [EC:3.1.22.- 6.5.1.-]	Null	Null	Bacteria	Firmicutes	Ruminococcaceae
K21528	gin	serine recombinase [EC:3.1.22.- 6.5.1.-]	Null	Null	Bacteria	Firmicutes	Ruminococcaceae
K21929	udg	uracil-DNA glycosylase [EC:3.2.2.27]	ko03410 Base excision repair	Replication, recombination and repair	Bacteria	Firmicutes	Ruminococcaceae
K21929	udg	uracil-DNA glycosylase [EC:3.2.2.27]	ko03410 Base excision repair	Replication, recombination and repair	Bacteria	Firmicutes	Ruminococcaceae
K21929	udg	uracil-DNA glycosylase [EC:3.2.2.27]	ko03410 Base excision repair	Replication, recombination and repair	Bacteria	Firmicutes	Ruminococcaceae
K21929	udg	uracil-DNA glycosylase [EC:3.2.2.27]	ko03410 Base excision repair	Replication, recombination and repair	Bacteria	Firmicutes	Ruminococcaceae
K21973	bluF	blue light- and temperature-responsive anti-repressor	Null	Signal transduction mechanisms	Bacteria	Firmicutes	Ruminococcaceae
K00240	sdhB, frdB	succinate dehydrogenase / fumarate reductase, iron-sulfur subunit [EC:1.3.5.1 1.3.5.4]	ko00020 Citrate cycle (TCA cycle)_x000D_ ko00190 Oxidative phosphorylation_x000D_ ko00650 Butanoate metabolism_x000D_ ko00720 Carbon fixation pathways in prokaryotes_x000D_ ko01100 Metabolic pathways_x000D_ ko01110 Biosynthesis of secondary metabolites_x000D_ ko01120 Microbial metabolism in diverse environments_x000D_ ko01200 Carbon metabolism	Energy production and conversion	Bacteria	Bacteroidetes
K00240	sdhB, frdB	succinate dehydrogenase / fumarate reductase, iron-sulfur subunit [EC:1.3.5.1 1.3.5.4]	ko00020 Citrate cycle (TCA cycle)_x000D_ ko00190 Oxidative phosphorylation_x000D_ ko00650 Butanoate metabolism_x000D_ ko00720 Carbon fixation pathways in prokaryotes_x000D_ ko01100 Metabolic pathways_x000D_ ko01110 Biosynthesis of secondary metabolites_x000D_ ko01120 Microbial metabolism in diverse environments_x000D_ ko01200 Carbon metabolism	Energy production and conversion	Bacteria	Bacteroidetes
K00240	sdhB, frdB	succinate dehydrogenase / fumarate reductase, iron-sulfur subunit [EC:1.3.5.1 1.3.5.4]	ko00020 Citrate cycle (TCA cycle)_x000D_ ko00190 Oxidative phosphorylation_x000D_ ko00650 Butanoate metabolism_x000D_ ko00720 Carbon fixation pathways in prokaryotes_x000D_ ko01100 Metabolic pathways_x000D_ ko01110 Biosynthesis of secondary metabolites_x000D_ ko01120 Microbial metabolism in diverse environments_x000D_ ko01200 Carbon metabolism	Energy production and conversion	Bacteria	Bacteroidetes
K00241	sdhC, frdC	succinate dehydrogenase / fumarate reductase, cytochrome b subunit	ko00020 Citrate cycle (TCA cycle)_x000D_ ko00190 Oxidative phosphorylation_x000D_ ko00650 Butanoate metabolism_x000D_ ko00720 Carbon fixation pathways in prokaryotes_x000D_ ko01100 Metabolic pathways_x000D_ ko01110 Biosynthesis of secondary metabolites_x000D_ ko01120 Microbial metabolism in diverse environments_x000D_ ko01200 Carbon metabolism	Energy production and conversion	Bacteria	Bacteroidetes
K00241	sdhC, frdC	succinate dehydrogenase / fumarate reductase, cytochrome b subunit	ko00020 Citrate cycle (TCA cycle)_x000D_ ko00190 Oxidative phosphorylation_x000D_ ko00650 Butanoate metabolism_x000D_ ko00720 Carbon fixation pathways in prokaryotes_x000D_ ko01100 Metabolic pathways_x000D_ ko01110 Biosynthesis of secondary metabolites_x000D_ ko01120 Microbial metabolism in diverse environments_x000D_ ko01200 Carbon metabolism	Energy production and conversion	Bacteria	Bacteroidetes
K00249	ACADM, acd	acyl-CoA dehydrogenase [EC:1.3.8.7]	ko00071 Fatty acid degradation_x000D_ ko00280 Valine, leucine and isoleucine degradation_x000D_ ko01100 Metabolic pathways_x000D_ ko01110 Biosynthesis of secondary metabolites_x000D_ ko01212 Fatty acid metabolism_x000D_ ko03320 PPAR signaling pathway	Lipid transport and metabolism	Bacteria	Bacteroidetes
K00249	ACADM, acd	acyl-CoA dehydrogenase [EC:1.3.8.7]	ko00071 Fatty acid degradation_x000D_ ko00280 Valine, leucine and isoleucine degradation_x000D_ ko01100 Metabolic pathways_x000D_ ko01110 Biosynthesis of secondary metabolites_x000D_ ko01212 Fatty acid metabolism_x000D_ ko03320 PPAR signaling pathway	Lipid transport and metabolism	Bacteria	Bacteroidetes
K00254	DHODH, pyrD	dihydroorotate dehydrogenase [EC:1.3.5.2]	ko00240 Pyrimidine metabolism_x000D_ ko01100 Metabolic pathways	Null	Bacteria	Bacteroidetes
K00349	nqrD	Na+-transporting NADH:ubiquinone oxidoreductase subunit D [EC:7.2.1.1]	Null	Energy production and conversion	Bacteria	Bacteroidetes
K00349	nqrD	Na+-transporting NADH:ubiquinone oxidoreductase subunit D [EC:7.2.1.1]	Null	Energy production and conversion	Bacteria	Bacteroidetes
K00351	nqrF	Na+-transporting NADH:ubiquinone oxidoreductase subunit F [EC:7.2.1.1]	Null	Energy production and conversion	Bacteria	Bacteroidetes
K00351	nqrF	Na+-transporting NADH:ubiquinone oxidoreductase subunit F [EC:7.2.1.1]	Null	Energy production and conversion	Bacteria	Bacteroidetes
K00351	nqrF	Na+-transporting NADH:ubiquinone oxidoreductase subunit F [EC:7.2.1.1]	Null	Energy production and conversion	Bacteria	Bacteroidetes
K00351	nqrF	Na+-transporting NADH:ubiquinone oxidoreductase subunit F [EC:7.2.1.1]	Null	Energy production and conversion	Bacteria	Bacteroidetes
K00351	nqrF	Na+-transporting NADH:ubiquinone oxidoreductase subunit F [EC:7.2.1.1]	Null	Energy production and conversion	Bacteria	Bacteroidetes
K00355	NQO1	NAD(P)H dehydrogenase (quinone) [EC:1.6.5.2]	ko00130 Ubiquinone and other terpenoid-quinone biosynthesis_x000D_ ko01100 Metabolic pathways_x000D_ ko01110 Biosynthesis of secondary metabolites_x000D_ ko05200 Pathways in cancer_x000D_ ko05225 Hepatocellular carcinoma_x000D_ ko05418 Fluid shear stress and atherosclerosis	General function prediction only	Bacteria	Bacteroidetes
K00390	cysH	phosphoadenosine phosphosulfate reductase [EC:1.8.4.8 1.8.4.10]	ko00920 Sulfur metabolism_x000D_ ko01100 Metabolic pathways_x000D_ ko01120 Microbial metabolism in diverse environments	Amino acid transport and metabolism, Coenzyme transport and metabolism	Bacteria	Bacteroidetes
K00390	cysH	phosphoadenosine phosphosulfate reductase [EC:1.8.4.8 1.8.4.10]	ko00920 Sulfur metabolism_x000D_ ko01100 Metabolic pathways_x000D_ ko01120 Microbial metabolism in diverse environments	Amino acid transport and metabolism, Coenzyme transport and metabolism	Bacteria	Bacteroidetes
K00390	cysH	phosphoadenosine phosphosulfate reductase [EC:1.8.4.8 1.8.4.10]	ko00920 Sulfur metabolism_x000D_ ko01100 Metabolic pathways_x000D_ ko01120 Microbial metabolism in diverse environments	Amino acid transport and metabolism, Coenzyme transport and metabolism	Bacteria	Bacteroidetes
K00677	lpxA	UDP-N-acetylglucosamine acyltransferase [EC:2.3.1.129]	ko00540 Lipopolysaccharide biosynthesis_x000D_ ko01100 Metabolic pathways_x000D_ ko01503 Cationic antimicrobial peptide (CAMP) resistance	Cell wall/membrane/envelope biogenesis	Bacteria	Bacteroidetes
K00677	lpxA	UDP-N-acetylglucosamine acyltransferase [EC:2.3.1.129]	ko00540 Lipopolysaccharide biosynthesis_x000D_ ko01100 Metabolic pathways_x000D_ ko01503 Cationic antimicrobial peptide (CAMP) resistance	Cell wall/membrane/envelope biogenesis	Bacteria	Bacteroidetes
K00677	lpxA	UDP-N-acetylglucosamine acyltransferase [EC:2.3.1.129]	ko00540 Lipopolysaccharide biosynthesis_x000D_ ko01100 Metabolic pathways_x000D_ ko01503 Cationic antimicrobial peptide (CAMP) resistance	Cell wall/membrane/envelope biogenesis	Bacteria	Bacteroidetes
K00748	lpxB	lipid-A-disaccharide synthase [EC:2.4.1.182]	ko00540 Lipopolysaccharide biosynthesis_x000D_ ko01100 Metabolic pathways	Cell wall/membrane/envelope biogenesis	Bacteria	Bacteroidetes
K00748	lpxB	lipid-A-disaccharide synthase [EC:2.4.1.182]	ko00540 Lipopolysaccharide biosynthesis_x000D_ ko01100 Metabolic pathways	Cell wall/membrane/envelope biogenesis	Bacteria	Bacteroidetes
K00912	lpxK	tetraacyldisaccharide 4'-kinase [EC:2.7.1.130]	ko00540 Lipopolysaccharide biosynthesis_x000D_ ko01100 Metabolic pathways	Cell wall/membrane/envelope biogenesis	Bacteria	Bacteroidetes
K00912	lpxK	tetraacyldisaccharide 4'-kinase [EC:2.7.1.130]	ko00540 Lipopolysaccharide biosynthesis_x000D_ ko01100 Metabolic pathways	Cell wall/membrane/envelope biogenesis	Bacteria	Bacteroidetes
K00912	lpxK	tetraacyldisaccharide 4'-kinase [EC:2.7.1.130]	ko00540 Lipopolysaccharide biosynthesis_x000D_ ko01100 Metabolic pathways	Cell wall/membrane/envelope biogenesis	Bacteria	Bacteroidetes
K00912	lpxK	tetraacyldisaccharide 4'-kinase [EC:2.7.1.130]	ko00540 Lipopolysaccharide biosynthesis_x000D_ ko01100 Metabolic pathways	Cell wall/membrane/envelope biogenesis	Bacteria	Bacteroidetes
K01051	E3.1.1.11	pectinesterase [EC:3.1.1.11]	ko00040 Pentose and glucuronate interconversions_x000D_ ko01100 Metabolic pathways_x000D_ ko02020 Two-component system	Null	Bacteria	Bacteroidetes
K01051	E3.1.1.11	pectinesterase [EC:3.1.1.11]	ko00040 Pentose and glucuronate interconversions_x000D_ ko01100 Metabolic pathways_x000D_ ko02020 Two-component system	Null	Bacteria	Bacteroidetes
K01051	E3.1.1.11	pectinesterase [EC:3.1.1.11]	ko00040 Pentose and glucuronate interconversions_x000D_ ko01100 Metabolic pathways_x000D_ ko02020 Two-component system	Null	Bacteria	Bacteroidetes
K01051	E3.1.1.11	pectinesterase [EC:3.1.1.11]	ko00040 Pentose and glucuronate interconversions_x000D_ ko01100 Metabolic pathways_x000D_ ko02020 Two-component system	Null	Bacteria	Bacteroidetes
K01051	E3.1.1.11	pectinesterase [EC:3.1.1.11]	ko00040 Pentose and glucuronate interconversions_x000D_ ko01100 Metabolic pathways_x000D_ ko02020 Two-component system	Null	Bacteria	Bacteroidetes
K01137	GNS	N-acetylglucosamine-6-sulfatase [EC:3.1.6.14]	ko00531 Glycosaminoglycan degradation_x000D_ ko01100 Metabolic pathways_x000D_ ko04142 Lysosome	Null	Bacteria	Bacteroidetes
K01137	GNS	N-acetylglucosamine-6-sulfatase [EC:3.1.6.14]	ko00531 Glycosaminoglycan degradation_x000D_ ko01100 Metabolic pathways_x000D_ ko04142 Lysosome	Null	Bacteria	Bacteroidetes
K01137	GNS	N-acetylglucosamine-6-sulfatase [EC:3.1.6.14]	ko00531 Glycosaminoglycan degradation_x000D_ ko01100 Metabolic pathways_x000D_ ko04142 Lysosome	Null	Bacteria	Bacteroidetes
K01226	treC	trehalose-6-phosphate hydrolase [EC:3.2.1.93]	ko00500 Starch and sucrose metabolism_x000D_ ko01100 Metabolic pathways	Carbohydrate transport and metabolism	Bacteria	Bacteroidetes
K01277	DPP3	dipeptidyl-peptidase III [EC:3.4.14.4]	Null	Null	Bacteria	Bacteroidetes
K01277	DPP3	dipeptidyl-peptidase III [EC:3.4.14.4]	Null	Null	Bacteria	Bacteroidetes
K01277	DPP3	dipeptidyl-peptidase III [EC:3.4.14.4]	Null	Null	Bacteria	Bacteroidetes
K01277	DPP3	dipeptidyl-peptidase III [EC:3.4.14.4]	Null	Null	Bacteria	Bacteroidetes
K01284	dcp	peptidyl-dipeptidase Dcp [EC:3.4.15.5]	Null	Posttranslational modification, protein turnover, chaperones	Bacteria	Bacteroidetes
K01284	dcp	peptidyl-dipeptidase Dcp [EC:3.4.15.5]	Null	Posttranslational modification, protein turnover, chaperones	Bacteria	Bacteroidetes
K01284	dcp	peptidyl-dipeptidase Dcp [EC:3.4.15.5]	Null	Posttranslational modification, protein turnover, chaperones	Bacteria	Bacteroidetes
K01284	dcp	peptidyl-dipeptidase Dcp [EC:3.4.15.5]	Null	Posttranslational modification, protein turnover, chaperones	Bacteria	Bacteroidetes
K01414	prlC	oligopeptidase A [EC:3.4.24.70]	Null	Posttranslational modification, protein turnover, chaperones	Bacteria	Bacteroidetes
K01478	arcA	arginine deiminase [EC:3.5.3.6]	ko00220 Arginine biosynthesis_x000D_ ko01100 Metabolic pathways_x000D_ ko01110 Biosynthesis of secondary metabolites	Amino acid transport and metabolism	Bacteria	Bacteroidetes
K01676	A, fumA, fumB	fumarate hydratase, class I [EC:4.2.1.2]	ko00020 Citrate cycle (TCA cycle)_x000D_ ko00620 Pyruvate metabolism_x000D_ ko00720 Carbon fixation pathways in prokaryotes_x000D_ ko01100 Metabolic pathways_x000D_ ko01110 Biosynthesis of secondary metabolites_x000D_ ko01120 Microbial metabolism in diverse environments_x000D_ ko01200 Carbon metabolism	Energy production and conversion	Bacteria	Bacteroidetes
K01676	A, fumA, fumB	fumarate hydratase, class I [EC:4.2.1.2]	ko00020 Citrate cycle (TCA cycle)_x000D_ ko00620 Pyruvate metabolism_x000D_ ko00720 Carbon fixation pathways in prokaryotes_x000D_ ko01100 Metabolic pathways_x000D_ ko01110 Biosynthesis of secondary metabolites_x000D_ ko01120 Microbial metabolism in diverse environments_x000D_ ko01200 Carbon metabolism	Energy production and conversion	Bacteria	Bacteroidetes
K01676	A, fumA, fumB	fumarate hydratase, class I [EC:4.2.1.2]	ko00020 Citrate cycle (TCA cycle)_x000D_ ko00620 Pyruvate metabolism_x000D_ ko00720 Carbon fixation pathways in prokaryotes_x000D_ ko01100 Metabolic pathways_x000D_ ko01110 Biosynthesis of secondary metabolites_x000D_ ko01120 Microbial metabolism in diverse environments_x000D_ ko01200 Carbon metabolism	Energy production and conversion	Bacteria	Bacteroidetes
K01676	A, fumA, fumB	fumarate hydratase, class I [EC:4.2.1.2]	ko00020 Citrate cycle (TCA cycle)_x000D_ ko00620 Pyruvate metabolism_x000D_ ko00720 Carbon fixation pathways in prokaryotes_x000D_ ko01100 Metabolic pathways_x000D_ ko01110 Biosynthesis of secondary metabolites_x000D_ ko01120 Microbial metabolism in diverse environments_x000D_ ko01200 Carbon metabolism	Energy production and conversion	Bacteria	Bacteroidetes
K01737	queD, ptpS, PTS	6-pyruvoyltetrahydropterin/6-carboxytetrahydropterin synthase [EC:4.2.3.12 4.1.2.50]	ko00790 Folate biosynthesis_x000D_ ko01100 Metabolic pathways	Coenzyme transport and metabolism	Bacteria	Bacteroidetes
K01737	queD, ptpS, PTS	6-pyruvoyltetrahydropterin/6-carboxytetrahydropterin synthase [EC:4.2.3.12 4.1.2.50]	ko00790 Folate biosynthesis_x000D_ ko01100 Metabolic pathways	Coenzyme transport and metabolism	Bacteria	Bacteroidetes
K01847	MUT	methylmalonyl-CoA mutase [EC:5.4.99.2]	ko00280 Valine, leucine and isoleucine degradation_x000D_ ko00630 Glyoxylate and dicarboxylate metabolism_x000D_ ko00640 Propanoate metabolism_x000D_ ko00720 Carbon fixation pathways in prokaryotes_x000D_ ko01100 Metabolic pathways_x000D_ ko01120 Microbial metabolism in diverse environments_x000D_ ko01200 Carbon metabolism	Null	Bacteria	Bacteroidetes
K01847	MUT	methylmalonyl-CoA mutase [EC:5.4.99.2]	ko00280 Valine, leucine and isoleucine degradation_x000D_ ko00630 Glyoxylate and dicarboxylate metabolism_x000D_ ko00640 Propanoate metabolism_x000D_ ko00720 Carbon fixation pathways in prokaryotes_x000D_ ko01100 Metabolic pathways_x000D_ ko01120 Microbial metabolism in diverse environments_x000D_ ko01200 Carbon metabolism	Null	Bacteria	Bacteroidetes
K01847	MUT	methylmalonyl-CoA mutase [EC:5.4.99.2]	ko00280 Valine, leucine and isoleucine degradation_x000D_ ko00630 Glyoxylate and dicarboxylate metabolism_x000D_ ko00640 Propanoate metabolism_x000D_ ko00720 Carbon fixation pathways in prokaryotes_x000D_ ko01100 Metabolic pathways_x000D_ ko01120 Microbial metabolism in diverse environments_x000D_ ko01200 Carbon metabolism	Null	Bacteria	Bacteroidetes
K01847	MUT	methylmalonyl-CoA mutase [EC:5.4.99.2]	ko00280 Valine, leucine and isoleucine degradation_x000D_ ko00630 Glyoxylate and dicarboxylate metabolism_x000D_ ko00640 Propanoate metabolism_x000D_ ko00720 Carbon fixation pathways in prokaryotes_x000D_ ko01100 Metabolic pathways_x000D_ ko01120 Microbial metabolism in diverse environments_x000D_ ko01200 Carbon metabolism	Null	Bacteria	Bacteroidetes
K01894	gluQ	glutamyl-Q tRNA(Asp) synthetase [EC:6.1.1.-]	Null	Null	Bacteria	Bacteroidetes
K01911	menE	O-succinylbenzoic acid---CoA ligase [EC:6.2.1.26]	ko00130 Ubiquinone and other terpenoid-quinone biosynthesis_x000D_ ko01100 Metabolic pathways_x000D_ ko01110 Biosynthesis of secondary metabolites	Lipid transport and metabolism, Secondary metabolites biosynthesis, transport and catabolism	Bacteria	Bacteroidetes
K01911	menE	O-succinylbenzoic acid---CoA ligase [EC:6.2.1.26]	ko00130 Ubiquinone and other terpenoid-quinone biosynthesis_x000D_ ko01100 Metabolic pathways_x000D_ ko01110 Biosynthesis of secondary metabolites	Lipid transport and metabolism, Secondary metabolites biosynthesis, transport and catabolism	Bacteria	Bacteroidetes
K01965	PCCA, pccA	propionyl-CoA carboxylase alpha chain [EC:6.4.1.3]	ko00280 Valine, leucine and isoleucine degradation_x000D_ ko00630 Glyoxylate and dicarboxylate metabolism_x000D_ ko00640 Propanoate metabolism_x000D_ ko01100 Metabolic pathways_x000D_ ko01110 Biosynthesis of secondary metabolites_x000D_ ko01120 Microbial metabolism in diverse environments_x000D_ ko01200 Carbon metabolism	Lipid transport and metabolism	Bacteria	Bacteroidetes
K02843	waaF, rfaF	heptosyltransferase II [EC:2.4.-.-]	ko00540 Lipopolysaccharide biosynthesis_x000D_ ko01100 Metabolic pathways	Cell wall/membrane/envelope biogenesis	Bacteria	Bacteroidetes
K02843	waaF, rfaF	heptosyltransferase II [EC:2.4.-.-]	ko00540 Lipopolysaccharide biosynthesis_x000D_ ko01100 Metabolic pathways	Cell wall/membrane/envelope biogenesis	Bacteria	Bacteroidetes
K02843	waaF, rfaF	heptosyltransferase II [EC:2.4.-.-]	ko00540 Lipopolysaccharide biosynthesis_x000D_ ko01100 Metabolic pathways	Cell wall/membrane/envelope biogenesis	Bacteria	Bacteroidetes
K03113	EIF1, SUI1	translation initiation factor 1	ko03013 RNA transport	Translation, ribosomal structure and biogenesis	Bacteria	Bacteroidetes
K03146	THI4, THI1	cysteine-dependent adenosine diphosphate thiazole synthase [EC:2.4.2.60]	ko00730 Thiamine metabolism_x000D_ ko01100 Metabolic pathways	Coenzyme transport and metabolism	Bacteria	Bacteroidetes
K03269	lpxH	UDP-2,3-diacylglucosamine hydrolase [EC:3.6.1.54]	ko00540 Lipopolysaccharide biosynthesis_x000D_ ko01100 Metabolic pathways	Cell wall/membrane/envelope biogenesis	Bacteria	Bacteroidetes
K03269	lpxH	UDP-2,3-diacylglucosamine hydrolase [EC:3.6.1.54]	ko00540 Lipopolysaccharide biosynthesis_x000D_ ko01100 Metabolic pathways	Cell wall/membrane/envelope biogenesis	Bacteria	Bacteroidetes
K03276	waaR, waaT, rfaJ	UDP-glucose/galactose:(glucosyl)LPS alpha-1,2-glucosyl/galactosyltransferase [EC:2.4.1.-]	ko00540 Lipopolysaccharide biosynthesis_x000D_ ko01100 Metabolic pathways	Cell wall/membrane/envelope biogenesis	Bacteria	Bacteroidetes
K03453	TC.BASS	bile acid:Na+ symporter, BASS family	Null	General function prediction only	Bacteria	Bacteroidetes
K03473	pdxB	erythronate-4-phosphate dehydrogenase [EC:1.1.1.290]	ko00750 Vitamin B6 metabolism_x000D_ ko01100 Metabolic pathways	Coenzyme transport and metabolism, General function prediction only	Bacteria	Bacteroidetes
K03473	pdxB	erythronate-4-phosphate dehydrogenase [EC:1.1.1.290]	ko00750 Vitamin B6 metabolism_x000D_ ko01100 Metabolic pathways	Coenzyme transport and metabolism, General function prediction only	Bacteria	Bacteroidetes
K03474	pdxJ	pyridoxine 5-phosphate synthase [EC:2.6.99.2]	ko00750 Vitamin B6 metabolism_x000D_ ko01100 Metabolic pathways	Coenzyme transport and metabolism	Bacteria	Bacteroidetes
K03474	pdxJ	pyridoxine 5-phosphate synthase [EC:2.6.99.2]	ko00750 Vitamin B6 metabolism_x000D_ ko01100 Metabolic pathways	Coenzyme transport and metabolism	Bacteria	Bacteroidetes
K03474	pdxJ	pyridoxine 5-phosphate synthase [EC:2.6.99.2]	ko00750 Vitamin B6 metabolism_x000D_ ko01100 Metabolic pathways	Coenzyme transport and metabolism	Bacteria	Bacteroidetes
K03526	gcpE, ispG	(E)-4-hydroxy-3-methylbut-2-enyl-diphosphate synthase [EC:1.17.7.1 1.17.7.3]	ko00900 Terpenoid backbone biosynthesis_x000D_ ko01100 Metabolic pathways_x000D_ ko01110 Biosynthesis of secondary metabolites	Lipid transport and metabolism	Bacteria	Bacteroidetes
K03526	gcpE, ispG	(E)-4-hydroxy-3-methylbut-2-enyl-diphosphate synthase [EC:1.17.7.1 1.17.7.3]	ko00900 Terpenoid backbone biosynthesis_x000D_ ko01100 Metabolic pathways_x000D_ ko01110 Biosynthesis of secondary metabolites	Lipid transport and metabolism	Bacteria	Bacteroidetes
K03526	gcpE, ispG	(E)-4-hydroxy-3-methylbut-2-enyl-diphosphate synthase [EC:1.17.7.1 1.17.7.3]	ko00900 Terpenoid backbone biosynthesis_x000D_ ko01100 Metabolic pathways_x000D_ ko01110 Biosynthesis of secondary metabolites	Lipid transport and metabolism	Bacteria	Bacteroidetes
K03526	gcpE, ispG	(E)-4-hydroxy-3-methylbut-2-enyl-diphosphate synthase [EC:1.17.7.1 1.17.7.3]	ko00900 Terpenoid backbone biosynthesis_x000D_ ko01100 Metabolic pathways_x000D_ ko01110 Biosynthesis of secondary metabolites	Lipid transport and metabolism	Bacteria	Bacteroidetes
K03559	exbD	biopolymer transport protein ExbD	Null	Intracellular trafficking, secretion, and vesicular transport	Bacteria	Bacteroidetes
K03559	exbD	biopolymer transport protein ExbD	Null	Intracellular trafficking, secretion, and vesicular transport	Bacteria	Bacteroidetes
K03559	exbD	biopolymer transport protein ExbD	Null	Intracellular trafficking, secretion, and vesicular transport	Bacteria	Bacteroidetes
K03561	exbB	biopolymer transport protein ExbB	Null	Intracellular trafficking, secretion, and vesicular transport	Bacteria	Bacteroidetes
K03561	exbB	biopolymer transport protein ExbB	Null	Intracellular trafficking, secretion, and vesicular transport	Bacteria	Bacteroidetes
K03561	exbB	biopolymer transport protein ExbB	Null	Intracellular trafficking, secretion, and vesicular transport	Bacteria	Bacteroidetes
K03585	acrA, mexA, adeI, smeD, mtrC, cmeA	membrane fusion protein, multidrug efflux system	ko01501 beta-Lactam resistance_x000D_ ko01503 Cationic antimicrobial peptide (CAMP) resistance	Cell wall/membrane/envelope biogenesis, Defense mechanisms	Bacteria	Bacteroidetes
K03585	acrA, mexA, adeI, smeD, mtrC, cmeA	membrane fusion protein, multidrug efflux system	ko01501 beta-Lactam resistance_x000D_ ko01503 Cationic antimicrobial peptide (CAMP) resistance	Cell wall/membrane/envelope biogenesis, Defense mechanisms	Bacteria	Bacteroidetes
K03585	acrA, mexA, adeI, smeD, mtrC, cmeA	membrane fusion protein, multidrug efflux system	ko01501 beta-Lactam resistance_x000D_ ko01503 Cationic antimicrobial peptide (CAMP) resistance	Cell wall/membrane/envelope biogenesis, Defense mechanisms	Bacteria	Bacteroidetes
K03585	acrA, mexA, adeI, smeD, mtrC, cmeA	membrane fusion protein, multidrug efflux system	ko01501 beta-Lactam resistance_x000D_ ko01503 Cationic antimicrobial peptide (CAMP) resistance	Cell wall/membrane/envelope biogenesis, Defense mechanisms	Bacteria	Bacteroidetes
K03585	acrA, mexA, adeI, smeD, mtrC, cmeA	membrane fusion protein, multidrug efflux system	ko01501 beta-Lactam resistance_x000D_ ko01503 Cationic antimicrobial peptide (CAMP) resistance	Cell wall/membrane/envelope biogenesis, Defense mechanisms	Bacteria	Bacteroidetes
K03585	acrA, mexA, adeI, smeD, mtrC, cmeA	membrane fusion protein, multidrug efflux system	ko01501 beta-Lactam resistance_x000D_ ko01503 Cationic antimicrobial peptide (CAMP) resistance	Cell wall/membrane/envelope biogenesis, Defense mechanisms	Bacteria	Bacteroidetes
K03587	ftsI	cell division protein FtsI (penicillin-binding protein 3) [EC:3.4.16.4]	ko00550 Peptidoglycan biosynthesis_x000D_ ko01501 beta-Lactam resistance	Cell cycle control, cell division, chromosome partitioning, Cell wall/membrane/envelope biogenesis	Bacteria	Bacteroidetes
K03587	ftsI	cell division protein FtsI (penicillin-binding protein 3) [EC:3.4.16.4]	ko00550 Peptidoglycan biosynthesis_x000D_ ko01501 beta-Lactam resistance	Cell cycle control, cell division, chromosome partitioning, Cell wall/membrane/envelope biogenesis	Bacteria	Bacteroidetes
K03587	ftsI	cell division protein FtsI (penicillin-binding protein 3) [EC:3.4.16.4]	ko00550 Peptidoglycan biosynthesis_x000D_ ko01501 beta-Lactam resistance	Cell cycle control, cell division, chromosome partitioning, Cell wall/membrane/envelope biogenesis	Bacteria	Bacteroidetes
K03587	ftsI	cell division protein FtsI (penicillin-binding protein 3) [EC:3.4.16.4]	ko00550 Peptidoglycan biosynthesis_x000D_ ko01501 beta-Lactam resistance	Cell cycle control, cell division, chromosome partitioning, Cell wall/membrane/envelope biogenesis	Bacteria	Bacteroidetes
K03624	greA	transcription elongation factor GreA	Null	Transcription	Bacteria	Bacteroidetes
K03624	greA	transcription elongation factor GreA	Null	Transcription	Bacteria	Bacteroidetes
K03628	rho	transcription termination factor Rho	ko03018 RNA degradation	Transcription	Bacteria	Bacteroidetes
K03628	rho	transcription termination factor Rho	ko03018 RNA degradation	Transcription	Bacteria	Bacteroidetes
K03628	rho	transcription termination factor Rho	ko03018 RNA degradation	Transcription	Bacteria	Bacteroidetes
K03820	lnt	apolipoprotein N-acyltransferase [EC:2.3.1.269]	Null	Cell wall/membrane/envelope biogenesis	Bacteria	Bacteroidetes
K04084	dsbD	thioredoxin:protein disulfide reductase [EC:1.8.4.16]	Null	Posttranslational modification, protein turnover, chaperones	Bacteria	Bacteroidetes
K04084	dsbD	thioredoxin:protein disulfide reductase [EC:1.8.4.16]	Null	Posttranslational modification, protein turnover, chaperones	Bacteria	Bacteroidetes
K04084	dsbD	thioredoxin:protein disulfide reductase [EC:1.8.4.16]	Null	Posttranslational modification, protein turnover, chaperones	Bacteria	Bacteroidetes
K04084	dsbD	thioredoxin:protein disulfide reductase [EC:1.8.4.16]	Null	Posttranslational modification, protein turnover, chaperones	Bacteria	Bacteroidetes
K06139	pqqE	PqqA peptide cyclase [EC:1.21.98.4]	Null	General function prediction only	Bacteria	Bacteroidetes
K06139	pqqE	PqqA peptide cyclase [EC:1.21.98.4]	Null	General function prediction only	Bacteria	Bacteroidetes
K06168	miaB	tRNA-2-methylthio-N6-dimethylallyladenosine synthase [EC:2.8.4.3]	Null	Translation, ribosomal structure and biogenesis	Bacteria	Bacteroidetes
K06168	miaB	tRNA-2-methylthio-N6-dimethylallyladenosine synthase [EC:2.8.4.3]	Null	Translation, ribosomal structure and biogenesis	Bacteria	Bacteroidetes
K06168	miaB	tRNA-2-methylthio-N6-dimethylallyladenosine synthase [EC:2.8.4.3]	Null	Translation, ribosomal structure and biogenesis	Bacteria	Bacteroidetes
K06168	miaB	tRNA-2-methylthio-N6-dimethylallyladenosine synthase [EC:2.8.4.3]	Null	Translation, ribosomal structure and biogenesis	Bacteria	Bacteroidetes
K06969	rlmI	23S rRNA (cytosine1962-C5)-methyltransferase [EC:2.1.1.191]	Null	Translation, ribosomal structure and biogenesis	Bacteria	Bacteroidetes
K06969	rlmI	23S rRNA (cytosine1962-C5)-methyltransferase [EC:2.1.1.191]	Null	Translation, ribosomal structure and biogenesis	Bacteria	Bacteroidetes
K06969	rlmI	23S rRNA (cytosine1962-C5)-methyltransferase [EC:2.1.1.191]	Null	Translation, ribosomal structure and biogenesis	Bacteria	Bacteroidetes
K07037	pgpH	cyclic-di-AMP phosphodiesterase PgpH [EC:3.1.4.-]	Null	General function prediction only	Bacteria	Bacteroidetes
K07037	pgpH	cyclic-di-AMP phosphodiesterase PgpH [EC:3.1.4.-]	Null	General function prediction only	Bacteria	Bacteroidetes
K07037	pgpH	cyclic-di-AMP phosphodiesterase PgpH [EC:3.1.4.-]	Null	General function prediction only	Bacteria	Bacteroidetes
K07091	lptF	lipopolysaccharide export system permease protein	ko02010 ABC transporters	Cell wall/membrane/envelope biogenesis, Cell motility	Bacteria	Bacteroidetes
K07091	lptF	lipopolysaccharide export system permease protein	ko02010 ABC transporters	Cell wall/membrane/envelope biogenesis, Cell motility	Bacteria	Bacteroidetes
K07239	TC.HME	heavy-metal exporter, HME family	Null	Inorganic ion transport and metabolism	Bacteria	Bacteroidetes
K07263	pqqL	zinc protease [EC:3.4.24.-]	Null	General function prediction only	Bacteria	Bacteroidetes
K07263	pqqL	zinc protease [EC:3.4.24.-]	Null	General function prediction only	Bacteria	Bacteroidetes
K07263	pqqL	zinc protease [EC:3.4.24.-]	Null	General function prediction only	Bacteria	Bacteroidetes
K07277	SAM50, TOB55, bamA	outer membrane protein insertion porin family	Null	Cell wall/membrane/envelope biogenesis	Bacteria	Bacteroidetes
K07277	SAM50, TOB55, bamA	outer membrane protein insertion porin family	Null	Cell wall/membrane/envelope biogenesis	Bacteria	Bacteroidetes
K07277	SAM50, TOB55, bamA	outer membrane protein insertion porin family	Null	Cell wall/membrane/envelope biogenesis	Bacteria	Bacteroidetes
K07277	SAM50, TOB55, bamA	outer membrane protein insertion porin family	Null	Cell wall/membrane/envelope biogenesis	Bacteria	Bacteroidetes
K07397	yhfA	putative redox protein	Null	General function prediction only	Bacteria	Bacteroidetes
K07588	argK	LAO/AO transport system kinase [EC:2.7.-.-]	Null	Posttranslational modification, protein turnover, chaperones	Bacteria	Bacteroidetes
K07588	argK	LAO/AO transport system kinase [EC:2.7.-.-]	Null	Posttranslational modification, protein turnover, chaperones	Bacteria	Bacteroidetes
K07588	argK	LAO/AO transport system kinase [EC:2.7.-.-]	Null	Posttranslational modification, protein turnover, chaperones	Bacteria	Bacteroidetes
K07677	rcsC	two-component system, NarL family, capsular synthesis sensor histidine kinase RcsC [EC:2.7.13.3]	ko02020 Two-component system_x000D_ ko02026 Biofilm formation - Escherichia coli	Null	Bacteria	Bacteroidetes
K07677	rcsC	two-component system, NarL family, capsular synthesis sensor histidine kinase RcsC [EC:2.7.13.3]	ko02020 Two-component system_x000D_ ko02026 Biofilm formation - Escherichia coli	Null	Bacteria	Bacteroidetes
K07677	rcsC	two-component system, NarL family, capsular synthesis sensor histidine kinase RcsC [EC:2.7.13.3]	ko02020 Two-component system_x000D_ ko02026 Biofilm formation - Escherichia coli	Null	Bacteria	Bacteroidetes
K10026	queE	7-carboxy-7-deazaguanine synthase [EC:4.3.99.3]	ko00790 Folate biosynthesis_x000D_ ko01100 Metabolic pathways	General function prediction only	Bacteria	Bacteroidetes
K10026	queE	7-carboxy-7-deazaguanine synthase [EC:4.3.99.3]	ko00790 Folate biosynthesis_x000D_ ko01100 Metabolic pathways	General function prediction only	Bacteria	Bacteroidetes
K10026	queE	7-carboxy-7-deazaguanine synthase [EC:4.3.99.3]	ko00790 Folate biosynthesis_x000D_ ko01100 Metabolic pathways	General function prediction only	Bacteria	Bacteroidetes
K10771	APEX1	AP endonuclease 1 [EC:4.2.99.18]	ko03410 Base excision repair	Null	Bacteria	Bacteroidetes
K11904	vgrG	type VI secretion system secreted protein VgrG	ko03070 Bacterial secretion system	Intracellular trafficking, secretion, and vesicular transport, Mobilome: prophages, transposons, General function prediction only	Bacteria	Bacteroidetes
K11912	ppkA	serine/threonine-protein kinase PpkA [EC:2.7.11.1]	ko02025 Biofilm formation - Pseudomonas aeruginosa_x000D_ ko03070 Bacterial secretion system	Signal transduction mechanisms	Bacteria	Bacteroidetes
K11912	ppkA	serine/threonine-protein kinase PpkA [EC:2.7.11.1]	ko02025 Biofilm formation - Pseudomonas aeruginosa_x000D_ ko03070 Bacterial secretion system	Signal transduction mechanisms	Bacteria	Bacteroidetes
K11912	ppkA	serine/threonine-protein kinase PpkA [EC:2.7.11.1]	ko02025 Biofilm formation - Pseudomonas aeruginosa_x000D_ ko03070 Bacterial secretion system	Signal transduction mechanisms	Bacteria	Bacteroidetes
K11912	ppkA	serine/threonine-protein kinase PpkA [EC:2.7.11.1]	ko02025 Biofilm formation - Pseudomonas aeruginosa_x000D_ ko03070 Bacterial secretion system	Signal transduction mechanisms	Bacteria	Bacteroidetes
K12943	ygeR	lipoprotein YgeR	Null	Cell wall/membrane/envelope biogenesis	Bacteria	Bacteroidetes
K13059	nahK, lnpB	N-acetylhexosamine 1-kinase [EC:2.7.1.162]	Null	Null	Bacteria	Bacteroidetes
K13059	nahK, lnpB	N-acetylhexosamine 1-kinase [EC:2.7.1.162]	Null	Null	Bacteria	Bacteroidetes
K13059	nahK, lnpB	N-acetylhexosamine 1-kinase [EC:2.7.1.162]	Null	Null	Bacteria	Bacteroidetes
K15662	ituB, mycB, bmyB	iturin family lipopeptide synthetase B	ko01054 Nonribosomal peptide structures	Null	Bacteria	Bacteroidetes
K16044	iolW	scyllo-inositol 2-dehydrogenase (NADP+) [EC:1.1.1.371]	ko00562 Inositol phosphate metabolism_x000D_ ko01100 Metabolic pathways_x000D_ ko01120 Microbial metabolism in diverse environments	General function prediction only	Bacteria	Bacteroidetes
K16053	ybdG, mscM	miniconductance mechanosensitive channel	Null	Cell wall/membrane/envelope biogenesis	Bacteria	Bacteroidetes
K16053	ybdG, mscM	miniconductance mechanosensitive channel	Null	Cell wall/membrane/envelope biogenesis	Bacteria	Bacteroidetes
K16053	ybdG, mscM	miniconductance mechanosensitive channel	Null	Cell wall/membrane/envelope biogenesis	Bacteria	Bacteroidetes
K16053	ybdG, mscM	miniconductance mechanosensitive channel	Null	Cell wall/membrane/envelope biogenesis	Bacteria	Bacteroidetes
K16291	erfK	L,D-transpeptidase ErfK/SrfK	Null	Cell wall/membrane/envelope biogenesis	Bacteria	Bacteroidetes
K17865	croR	3-hydroxybutyryl-CoA dehydratase [EC:4.2.1.55]	ko00630 Glyoxylate and dicarboxylate metabolism_x000D_ ko00650 Butanoate metabolism_x000D_ ko01100 Metabolic pathways_x000D_ ko01120 Microbial metabolism in diverse environments_x000D_ ko01200 Carbon metabolism	Lipid transport and metabolism	Bacteria	Bacteroidetes
K17948	nanM	N-acetylneuraminate epimerase [EC:5.1.3.24]	Null	Cell wall/membrane/envelope biogenesis	Bacteria	Bacteroidetes
K21528	gin	serine recombinase [EC:3.1.22.- 6.5.1.-]	Null	Null	Bacteria	Bacteroidetes
K00086	dhaT	1,3-propanediol dehydrogenase [EC:1.1.1.202]	ko00561 Glycerolipid metabolism_x000D_ ko00640 Propanoate metabolism_x000D_ ko01100 Metabolic pathways	Energy production and conversion	Bacteria	Firmicutes
K00086	dhaT	1,3-propanediol dehydrogenase [EC:1.1.1.202]	ko00561 Glycerolipid metabolism_x000D_ ko00640 Propanoate metabolism_x000D_ ko01100 Metabolic pathways	Energy production and conversion	Bacteria	Firmicutes
K00086	dhaT	1,3-propanediol dehydrogenase [EC:1.1.1.202]	ko00561 Glycerolipid metabolism_x000D_ ko00640 Propanoate metabolism_x000D_ ko01100 Metabolic pathways	Energy production and conversion	Bacteria	Firmicutes
K00240	sdhB, frdB	succinate dehydrogenase / fumarate reductase, iron-sulfur subunit [EC:1.3.5.1 1.3.5.4]	ko00020 Citrate cycle (TCA cycle)_x000D_ ko00190 Oxidative phosphorylation_x000D_ ko00650 Butanoate metabolism_x000D_ ko00720 Carbon fixation pathways in prokaryotes_x000D_ ko01100 Metabolic pathways_x000D_ ko01110 Biosynthesis of secondary metabolites_x000D_ ko01120 Microbial metabolism in diverse environments_x000D_ ko01200 Carbon metabolism	Energy production and conversion	Bacteria	Firmicutes
K00334	nuoE	NADH-quinone oxidoreductase subunit E [EC:7.1.1.2]	ko00190 Oxidative phosphorylation_x000D_ ko01100 Metabolic pathways	Energy production and conversion	Bacteria	Firmicutes
K00334	nuoE	NADH-quinone oxidoreductase subunit E [EC:7.1.1.2]	ko00190 Oxidative phosphorylation_x000D_ ko01100 Metabolic pathways	Energy production and conversion	Bacteria	Firmicutes
K00334	nuoE	NADH-quinone oxidoreductase subunit E [EC:7.1.1.2]	ko00190 Oxidative phosphorylation_x000D_ ko01100 Metabolic pathways	Energy production and conversion	Bacteria	Firmicutes
K00351	nqrF	Na+-transporting NADH:ubiquinone oxidoreductase subunit F [EC:7.2.1.1]	Null	Energy production and conversion	Bacteria	Firmicutes
K00390	cysH	phosphoadenosine phosphosulfate reductase [EC:1.8.4.8 1.8.4.10]	ko00920 Sulfur metabolism_x000D_ ko01100 Metabolic pathways_x000D_ ko01120 Microbial metabolism in diverse environments	Amino acid transport and metabolism, Coenzyme transport and metabolism	Bacteria	Firmicutes
K00390	cysH	phosphoadenosine phosphosulfate reductase [EC:1.8.4.8 1.8.4.10]	ko00920 Sulfur metabolism_x000D_ ko01100 Metabolic pathways_x000D_ ko01120 Microbial metabolism in diverse environments	Amino acid transport and metabolism, Coenzyme transport and metabolism	Bacteria	Firmicutes
K00390	cysH	phosphoadenosine phosphosulfate reductase [EC:1.8.4.8 1.8.4.10]	ko00920 Sulfur metabolism_x000D_ ko01100 Metabolic pathways_x000D_ ko01120 Microbial metabolism in diverse environments	Amino acid transport and metabolism, Coenzyme transport and metabolism	Bacteria	Firmicutes
K00390	cysH	phosphoadenosine phosphosulfate reductase [EC:1.8.4.8 1.8.4.10]	ko00920 Sulfur metabolism_x000D_ ko01100 Metabolic pathways_x000D_ ko01120 Microbial metabolism in diverse environments	Amino acid transport and metabolism, Coenzyme transport and metabolism	Bacteria	Firmicutes
K00390	cysH	phosphoadenosine phosphosulfate reductase [EC:1.8.4.8 1.8.4.10]	ko00920 Sulfur metabolism_x000D_ ko01100 Metabolic pathways_x000D_ ko01120 Microbial metabolism in diverse environments	Amino acid transport and metabolism, Coenzyme transport and metabolism	Bacteria	Firmicutes
K00390	cysH	phosphoadenosine phosphosulfate reductase [EC:1.8.4.8 1.8.4.10]	ko00920 Sulfur metabolism_x000D_ ko01100 Metabolic pathways_x000D_ ko01120 Microbial metabolism in diverse environments	Amino acid transport and metabolism, Coenzyme transport and metabolism	Bacteria	Firmicutes
K01051	E3.1.1.11	pectinesterase [EC:3.1.1.11]	ko00040 Pentose and glucuronate interconversions_x000D_ ko01100 Metabolic pathways_x000D_ ko02020 Two-component system	Null	Bacteria	Firmicutes
K01051	E3.1.1.11	pectinesterase [EC:3.1.1.11]	ko00040 Pentose and glucuronate interconversions_x000D_ ko01100 Metabolic pathways_x000D_ ko02020 Two-component system	Null	Bacteria	Firmicutes
K01051	E3.1.1.11	pectinesterase [EC:3.1.1.11]	ko00040 Pentose and glucuronate interconversions_x000D_ ko01100 Metabolic pathways_x000D_ ko02020 Two-component system	Null	Bacteria	Firmicutes
K01051	E3.1.1.11	pectinesterase [EC:3.1.1.11]	ko00040 Pentose and glucuronate interconversions_x000D_ ko01100 Metabolic pathways_x000D_ ko02020 Two-component system	Null	Bacteria	Firmicutes
K01051	E3.1.1.11	pectinesterase [EC:3.1.1.11]	ko00040 Pentose and glucuronate interconversions_x000D_ ko01100 Metabolic pathways_x000D_ ko02020 Two-component system	Null	Bacteria	Firmicutes
K01051	E3.1.1.11	pectinesterase [EC:3.1.1.11]	ko00040 Pentose and glucuronate interconversions_x000D_ ko01100 Metabolic pathways_x000D_ ko02020 Two-component system	Null	Bacteria	Firmicutes
K01137	GNS	N-acetylglucosamine-6-sulfatase [EC:3.1.6.14]	ko00531 Glycosaminoglycan degradation_x000D_ ko01100 Metabolic pathways_x000D_ ko04142 Lysosome	Null	Bacteria	Firmicutes
K01226	treC	trehalose-6-phosphate hydrolase [EC:3.2.1.93]	ko00500 Starch and sucrose metabolism_x000D_ ko01100 Metabolic pathways	Carbohydrate transport and metabolism	Bacteria	Firmicutes
K01419	hslV, clpQ	ATP-dependent HslUV protease, peptidase subunit HslV [EC:3.4.25.2]	Null	Posttranslational modification, protein turnover, chaperones	Bacteria	Firmicutes
K01466	allB	allantoinase [EC:3.5.2.5]	ko00230 Purine metabolism_x000D_ ko01100 Metabolic pathways_x000D_ ko01120 Microbial metabolism in diverse environments	Nucleotide transport and metabolism	Bacteria	Firmicutes
K01466	allB	allantoinase [EC:3.5.2.5]	ko00230 Purine metabolism_x000D_ ko01100 Metabolic pathways_x000D_ ko01120 Microbial metabolism in diverse environments	Nucleotide transport and metabolism	Bacteria	Firmicutes
K01737	queD, ptpS, PTS	6-pyruvoyltetrahydropterin/6-carboxytetrahydropterin synthase [EC:4.2.3.12 4.1.2.50]	ko00790 Folate biosynthesis_x000D_ ko01100 Metabolic pathways	Coenzyme transport and metabolism	Bacteria	Firmicutes
K01737	queD, ptpS, PTS	6-pyruvoyltetrahydropterin/6-carboxytetrahydropterin synthase [EC:4.2.3.12 4.1.2.50]	ko00790 Folate biosynthesis_x000D_ ko01100 Metabolic pathways	Coenzyme transport and metabolism	Bacteria	Firmicutes
K01737	queD, ptpS, PTS	6-pyruvoyltetrahydropterin/6-carboxytetrahydropterin synthase [EC:4.2.3.12 4.1.2.50]	ko00790 Folate biosynthesis_x000D_ ko01100 Metabolic pathways	Coenzyme transport and metabolism	Bacteria	Firmicutes
K01894	gluQ	glutamyl-Q tRNA(Asp) synthetase [EC:6.1.1.-]	Null	Null	Bacteria	Firmicutes
K01911	menE	O-succinylbenzoic acid---CoA ligase [EC:6.2.1.26]	ko00130 Ubiquinone and other terpenoid-quinone biosynthesis_x000D_ ko01100 Metabolic pathways_x000D_ ko01110 Biosynthesis of secondary metabolites	Lipid transport and metabolism, Secondary metabolites biosynthesis, transport and catabolism	Bacteria	Firmicutes
K01911	menE	O-succinylbenzoic acid---CoA ligase [EC:6.2.1.26]	ko00130 Ubiquinone and other terpenoid-quinone biosynthesis_x000D_ ko01100 Metabolic pathways_x000D_ ko01110 Biosynthesis of secondary metabolites	Lipid transport and metabolism, Secondary metabolites biosynthesis, transport and catabolism	Bacteria	Firmicutes
K01965	PCCA, pccA	propionyl-CoA carboxylase alpha chain [EC:6.4.1.3]	ko00280 Valine, leucine and isoleucine degradation_x000D_ ko00630 Glyoxylate and dicarboxylate metabolism_x000D_ ko00640 Propanoate metabolism_x000D_ ko01100 Metabolic pathways_x000D_ ko01110 Biosynthesis of secondary metabolites_x000D_ ko01120 Microbial metabolism in diverse environments_x000D_ ko01200 Carbon metabolism	Lipid transport and metabolism	Bacteria	Firmicutes
K01965	PCCA, pccA	propionyl-CoA carboxylase alpha chain [EC:6.4.1.3]	ko00280 Valine, leucine and isoleucine degradation_x000D_ ko00630 Glyoxylate and dicarboxylate metabolism_x000D_ ko00640 Propanoate metabolism_x000D_ ko01100 Metabolic pathways_x000D_ ko01110 Biosynthesis of secondary metabolites_x000D_ ko01120 Microbial metabolism in diverse environments_x000D_ ko01200 Carbon metabolism	Lipid transport and metabolism	Bacteria	Firmicutes
K02050	ABC.SN.P	NitT/TauT family transport system permease protein	Null	Inorganic ion transport and metabolism	Bacteria	Firmicutes
K02050	ABC.SN.P	NitT/TauT family transport system permease protein	Null	Inorganic ion transport and metabolism	Bacteria	Firmicutes
K02050	ABC.SN.P	NitT/TauT family transport system permease protein	Null	Inorganic ion transport and metabolism	Bacteria	Firmicutes
K02050	ABC.SN.P	NitT/TauT family transport system permease protein	Null	Inorganic ion transport and metabolism	Bacteria	Firmicutes
K02050	ABC.SN.P	NitT/TauT family transport system permease protein	Null	Inorganic ion transport and metabolism	Bacteria	Firmicutes
K02050	ABC.SN.P	NitT/TauT family transport system permease protein	Null	Inorganic ion transport and metabolism	Bacteria	Firmicutes
K02050	ABC.SN.P	NitT/TauT family transport system permease protein	Null	Inorganic ion transport and metabolism	Bacteria	Firmicutes
K02419	fliP	flagellar biosynthetic protein FliP	ko02040 Flagellar assembly	Cell motility	Bacteria	Firmicutes
K02419	fliP	flagellar biosynthetic protein FliP	ko02040 Flagellar assembly	Cell motility	Bacteria	Firmicutes
K02453	gspD	general secretion pathway protein D	ko03070 Bacterial secretion system_x000D_ ko05111 Biofilm formation - Vibrio cholerae	Intracellular trafficking, secretion, and vesicular transport	Bacteria	Firmicutes
K02456	gspG	general secretion pathway protein G	ko03070 Bacterial secretion system_x000D_ ko05111 Biofilm formation - Vibrio cholerae	Cell motility, Intracellular trafficking, secretion, and vesicular transport, Extracellular structures	Bacteria	Firmicutes
K02456	gspG	general secretion pathway protein G	ko03070 Bacterial secretion system_x000D_ ko05111 Biofilm formation - Vibrio cholerae	Cell motility, Intracellular trafficking, secretion, and vesicular transport, Extracellular structures	Bacteria	Firmicutes
K02843	waaF, rfaF	heptosyltransferase II [EC:2.4.-.-]	ko00540 Lipopolysaccharide biosynthesis_x000D_ ko01100 Metabolic pathways	Cell wall/membrane/envelope biogenesis	Bacteria	Firmicutes
K02843	waaF, rfaF	heptosyltransferase II [EC:2.4.-.-]	ko00540 Lipopolysaccharide biosynthesis_x000D_ ko01100 Metabolic pathways	Cell wall/membrane/envelope biogenesis	Bacteria	Firmicutes
K02843	waaF, rfaF	heptosyltransferase II [EC:2.4.-.-]	ko00540 Lipopolysaccharide biosynthesis_x000D_ ko01100 Metabolic pathways	Cell wall/membrane/envelope biogenesis	Bacteria	Firmicutes
K03276	waaR, waaT, rfaJ	UDP-glucose/galactose:(glucosyl)LPS alpha-1,2-glucosyl/galactosyltransferase [EC:2.4.1.-]	ko00540 Lipopolysaccharide biosynthesis_x000D_ ko01100 Metabolic pathways	Cell wall/membrane/envelope biogenesis	Bacteria	Firmicutes
K03276	waaR, waaT, rfaJ	UDP-glucose/galactose:(glucosyl)LPS alpha-1,2-glucosyl/galactosyltransferase [EC:2.4.1.-]	ko00540 Lipopolysaccharide biosynthesis_x000D_ ko01100 Metabolic pathways	Cell wall/membrane/envelope biogenesis	Bacteria	Firmicutes
K03276	waaR, waaT, rfaJ	UDP-glucose/galactose:(glucosyl)LPS alpha-1,2-glucosyl/galactosyltransferase [EC:2.4.1.-]	ko00540 Lipopolysaccharide biosynthesis_x000D_ ko01100 Metabolic pathways	Cell wall/membrane/envelope biogenesis	Bacteria	Firmicutes
K03276	waaR, waaT, rfaJ	UDP-glucose/galactose:(glucosyl)LPS alpha-1,2-glucosyl/galactosyltransferase [EC:2.4.1.-]	ko00540 Lipopolysaccharide biosynthesis_x000D_ ko01100 Metabolic pathways	Cell wall/membrane/envelope biogenesis	Bacteria	Firmicutes
K03453	TC.BASS	bile acid:Na+ symporter, BASS family	Null	General function prediction only	Bacteria	Firmicutes
K03526	gcpE, ispG	(E)-4-hydroxy-3-methylbut-2-enyl-diphosphate synthase [EC:1.17.7.1 1.17.7.3]	ko00900 Terpenoid backbone biosynthesis_x000D_ ko01100 Metabolic pathways_x000D_ ko01110 Biosynthesis of secondary metabolites	Lipid transport and metabolism	Bacteria	Firmicutes
K03526	gcpE, ispG	(E)-4-hydroxy-3-methylbut-2-enyl-diphosphate synthase [EC:1.17.7.1 1.17.7.3]	ko00900 Terpenoid backbone biosynthesis_x000D_ ko01100 Metabolic pathways_x000D_ ko01110 Biosynthesis of secondary metabolites	Lipid transport and metabolism	Bacteria	Firmicutes
K03526	gcpE, ispG	(E)-4-hydroxy-3-methylbut-2-enyl-diphosphate synthase [EC:1.17.7.1 1.17.7.3]	ko00900 Terpenoid backbone biosynthesis_x000D_ ko01100 Metabolic pathways_x000D_ ko01110 Biosynthesis of secondary metabolites	Lipid transport and metabolism	Bacteria	Firmicutes
K03526	gcpE, ispG	(E)-4-hydroxy-3-methylbut-2-enyl-diphosphate synthase [EC:1.17.7.1 1.17.7.3]	ko00900 Terpenoid backbone biosynthesis_x000D_ ko01100 Metabolic pathways_x000D_ ko01110 Biosynthesis of secondary metabolites	Lipid transport and metabolism	Bacteria	Firmicutes
K03559	exbD	biopolymer transport protein ExbD	Null	Intracellular trafficking, secretion, and vesicular transport	Bacteria	Firmicutes
K03559	exbD	biopolymer transport protein ExbD	Null	Intracellular trafficking, secretion, and vesicular transport	Bacteria	Firmicutes
K03585	acrA, mexA, adeI, smeD, mtrC, cmeA	membrane fusion protein, multidrug efflux system	ko01501 beta-Lactam resistance_x000D_ ko01503 Cationic antimicrobial peptide (CAMP) resistance	Cell wall/membrane/envelope biogenesis, Defense mechanisms	Bacteria	Firmicutes
K03585	acrA, mexA, adeI, smeD, mtrC, cmeA	membrane fusion protein, multidrug efflux system	ko01501 beta-Lactam resistance_x000D_ ko01503 Cationic antimicrobial peptide (CAMP) resistance	Cell wall/membrane/envelope biogenesis, Defense mechanisms	Bacteria	Firmicutes
K03585	acrA, mexA, adeI, smeD, mtrC, cmeA	membrane fusion protein, multidrug efflux system	ko01501 beta-Lactam resistance_x000D_ ko01503 Cationic antimicrobial peptide (CAMP) resistance	Cell wall/membrane/envelope biogenesis, Defense mechanisms	Bacteria	Firmicutes
K03585	acrA, mexA, adeI, smeD, mtrC, cmeA	membrane fusion protein, multidrug efflux system	ko01501 beta-Lactam resistance_x000D_ ko01503 Cationic antimicrobial peptide (CAMP) resistance	Cell wall/membrane/envelope biogenesis, Defense mechanisms	Bacteria	Firmicutes
K03587	ftsI	cell division protein FtsI (penicillin-binding protein 3) [EC:3.4.16.4]	ko00550 Peptidoglycan biosynthesis_x000D_ ko01501 beta-Lactam resistance	Cell cycle control, cell division, chromosome partitioning, Cell wall/membrane/envelope biogenesis	Bacteria	Firmicutes
K03587	ftsI	cell division protein FtsI (penicillin-binding protein 3) [EC:3.4.16.4]	ko00550 Peptidoglycan biosynthesis_x000D_ ko01501 beta-Lactam resistance	Cell cycle control, cell division, chromosome partitioning, Cell wall/membrane/envelope biogenesis	Bacteria	Firmicutes
K03587	ftsI	cell division protein FtsI (penicillin-binding protein 3) [EC:3.4.16.4]	ko00550 Peptidoglycan biosynthesis_x000D_ ko01501 beta-Lactam resistance	Cell cycle control, cell division, chromosome partitioning, Cell wall/membrane/envelope biogenesis	Bacteria	Firmicutes
K03624	greA	transcription elongation factor GreA	Null	Transcription	Bacteria	Firmicutes
K03624	greA	transcription elongation factor GreA	Null	Transcription	Bacteria	Firmicutes
K03624	greA	transcription elongation factor GreA	Null	Transcription	Bacteria	Firmicutes
K03624	greA	transcription elongation factor GreA	Null	Transcription	Bacteria	Firmicutes
K03624	greA	transcription elongation factor GreA	Null	Transcription	Bacteria	Firmicutes
K03628	rho	transcription termination factor Rho	ko03018 RNA degradation	Transcription	Bacteria	Firmicutes
K03628	rho	transcription termination factor Rho	ko03018 RNA degradation	Transcription	Bacteria	Firmicutes
K03628	rho	transcription termination factor Rho	ko03018 RNA degradation	Transcription	Bacteria	Firmicutes
K03628	rho	transcription termination factor Rho	ko03018 RNA degradation	Transcription	Bacteria	Firmicutes
K03628	rho	transcription termination factor Rho	ko03018 RNA degradation	Transcription	Bacteria	Firmicutes
K03628	rho	transcription termination factor Rho	ko03018 RNA degradation	Transcription	Bacteria	Firmicutes
K05820	hcaT	MFS transporter, PPP family, 3-phenylpropionic acid transporter	Null	Carbohydrate transport and metabolism, Amino acid transport and metabolism, Inorganic ion transport and metabolism, General function prediction only	Bacteria	Firmicutes
K05820	hcaT	MFS transporter, PPP family, 3-phenylpropionic acid transporter	Null	Carbohydrate transport and metabolism, Amino acid transport and metabolism, Inorganic ion transport and metabolism, General function prediction only	Bacteria	Firmicutes
K05939	aas	acyl-[acyl-carrier-protein]-phospholipid O-acyltransferase / long-chain-fatty-acid--[acyl-carrier-protein] ligase [EC:2.3.1.40 6.2.1.20]	ko00071 Fatty acid degradation_x000D_ ko00564 Glycerophospholipid metabolism	Lipid transport and metabolism	Bacteria	Firmicutes
K05939	aas	acyl-[acyl-carrier-protein]-phospholipid O-acyltransferase / long-chain-fatty-acid--[acyl-carrier-protein] ligase [EC:2.3.1.40 6.2.1.20]	ko00071 Fatty acid degradation_x000D_ ko00564 Glycerophospholipid metabolism	Lipid transport and metabolism	Bacteria	Firmicutes
K06019	ppaX	pyrophosphatase PpaX [EC:3.6.1.1]	ko00190 Oxidative phosphorylation	Energy production and conversion	Bacteria	Firmicutes
K06139	pqqE	PqqA peptide cyclase [EC:1.21.98.4]	Null	General function prediction only	Bacteria	Firmicutes
K06139	pqqE	PqqA peptide cyclase [EC:1.21.98.4]	Null	General function prediction only	Bacteria	Firmicutes
K06168	miaB	tRNA-2-methylthio-N6-dimethylallyladenosine synthase [EC:2.8.4.3]	Null	Translation, ribosomal structure and biogenesis	Bacteria	Firmicutes
K06168	miaB	tRNA-2-methylthio-N6-dimethylallyladenosine synthase [EC:2.8.4.3]	Null	Translation, ribosomal structure and biogenesis	Bacteria	Firmicutes
K06168	miaB	tRNA-2-methylthio-N6-dimethylallyladenosine synthase [EC:2.8.4.3]	Null	Translation, ribosomal structure and biogenesis	Bacteria	Firmicutes
K06168	miaB	tRNA-2-methylthio-N6-dimethylallyladenosine synthase [EC:2.8.4.3]	Null	Translation, ribosomal structure and biogenesis	Bacteria	Firmicutes
K06168	miaB	tRNA-2-methylthio-N6-dimethylallyladenosine synthase [EC:2.8.4.3]	Null	Translation, ribosomal structure and biogenesis	Bacteria	Firmicutes
K06168	miaB	tRNA-2-methylthio-N6-dimethylallyladenosine synthase [EC:2.8.4.3]	Null	Translation, ribosomal structure and biogenesis	Bacteria	Firmicutes
K06168	miaB	tRNA-2-methylthio-N6-dimethylallyladenosine synthase [EC:2.8.4.3]	Null	Translation, ribosomal structure and biogenesis	Bacteria	Firmicutes
K06168	miaB	tRNA-2-methylthio-N6-dimethylallyladenosine synthase [EC:2.8.4.3]	Null	Translation, ribosomal structure and biogenesis	Bacteria	Firmicutes
K06168	miaB	tRNA-2-methylthio-N6-dimethylallyladenosine synthase [EC:2.8.4.3]	Null	Translation, ribosomal structure and biogenesis	Bacteria	Firmicutes
K06969	rlmI	23S rRNA (cytosine1962-C5)-methyltransferase [EC:2.1.1.191]	Null	Translation, ribosomal structure and biogenesis	Bacteria	Firmicutes
K06969	rlmI	23S rRNA (cytosine1962-C5)-methyltransferase [EC:2.1.1.191]	Null	Translation, ribosomal structure and biogenesis	Bacteria	Firmicutes
K06969	rlmI	23S rRNA (cytosine1962-C5)-methyltransferase [EC:2.1.1.191]	Null	Translation, ribosomal structure and biogenesis	Bacteria	Firmicutes
K06969	rlmI	23S rRNA (cytosine1962-C5)-methyltransferase [EC:2.1.1.191]	Null	Translation, ribosomal structure and biogenesis	Bacteria	Firmicutes
K06969	rlmI	23S rRNA (cytosine1962-C5)-methyltransferase [EC:2.1.1.191]	Null	Translation, ribosomal structure and biogenesis	Bacteria	Firmicutes
K07037	pgpH	cyclic-di-AMP phosphodiesterase PgpH [EC:3.1.4.-]	Null	General function prediction only	Bacteria	Firmicutes
K07037	pgpH	cyclic-di-AMP phosphodiesterase PgpH [EC:3.1.4.-]	Null	General function prediction only	Bacteria	Firmicutes
K07129	K07129	uncharacterized protein	Null	Function unknown	Bacteria	Firmicutes
K07263	pqqL	zinc protease [EC:3.4.24.-]	Null	General function prediction only	Bacteria	Firmicutes
K07263	pqqL	zinc protease [EC:3.4.24.-]	Null	General function prediction only	Bacteria	Firmicutes
K07263	pqqL	zinc protease [EC:3.4.24.-]	Null	General function prediction only	Bacteria	Firmicutes
K07397	yhfA	putative redox protein	Null	General function prediction only	Bacteria	Firmicutes
K07677	rcsC	two-component system, NarL family, capsular synthesis sensor histidine kinase RcsC [EC:2.7.13.3]	ko02020 Two-component system_x000D_ ko02026 Biofilm formation - Escherichia coli	Null	Bacteria	Firmicutes
K07677	rcsC	two-component system, NarL family, capsular synthesis sensor histidine kinase RcsC [EC:2.7.13.3]	ko02020 Two-component system_x000D_ ko02026 Biofilm formation - Escherichia coli	Null	Bacteria	Firmicutes
K07677	rcsC	two-component system, NarL family, capsular synthesis sensor histidine kinase RcsC [EC:2.7.13.3]	ko02020 Two-component system_x000D_ ko02026 Biofilm formation - Escherichia coli	Null	Bacteria	Firmicutes
K08311	nudH	putative (di)nucleoside polyphosphate hydrolase [EC:3.6.1.-]	ko03018 RNA degradation	Defense mechanisms	Bacteria	Firmicutes
K08323	rspA, manD	mannonate dehydratase [EC:4.2.1.8]	ko00040 Pentose and glucuronate interconversions_x000D_ ko01100 Metabolic pathways	Cell wall/membrane/envelope biogenesis, General function prediction only	Bacteria	Firmicutes
K09007	folE2	GTP cyclohydrolase IB [EC:3.5.4.16]	ko00790 Folate biosynthesis_x000D_ ko01100 Metabolic pathways	Coenzyme transport and metabolism	Bacteria	Firmicutes
K09762	K09762	uncharacterized protein	Null	Transcription	Bacteria	Firmicutes
K09762	K09762	uncharacterized protein	Null	Transcription	Bacteria	Firmicutes
K09762	K09762	uncharacterized protein	Null	Transcription	Bacteria	Firmicutes
K09762	K09762	uncharacterized protein	Null	Transcription	Bacteria	Firmicutes
K09820	ABC.MN.A	manganese/iron transport system ATP-binding protein	Null	Inorganic ion transport and metabolism	Bacteria	Firmicutes
K10026	queE	7-carboxy-7-deazaguanine synthase [EC:4.3.99.3]	ko00790 Folate biosynthesis_x000D_ ko01100 Metabolic pathways	General function prediction only	Bacteria	Firmicutes
K10026	queE	7-carboxy-7-deazaguanine synthase [EC:4.3.99.3]	ko00790 Folate biosynthesis_x000D_ ko01100 Metabolic pathways	General function prediction only	Bacteria	Firmicutes
K10914	crp	CRP/FNR family transcriptional regulator, cyclic AMP receptor protein	ko02020 Two-component system_x000D_ ko02024 Quorum sensing_x000D_ ko02025 Biofilm formation - Pseudomonas aeruginosa_x000D_ ko02026 Biofilm formation - Escherichia coli_x000D_ ko05111 Biofilm formation - Vibrio cholerae	Signal transduction mechanisms	Bacteria	Firmicutes
K10914	crp	CRP/FNR family transcriptional regulator, cyclic AMP receptor protein	ko02020 Two-component system_x000D_ ko02024 Quorum sensing_x000D_ ko02025 Biofilm formation - Pseudomonas aeruginosa_x000D_ ko02026 Biofilm formation - Escherichia coli_x000D_ ko05111 Biofilm formation - Vibrio cholerae	Signal transduction mechanisms	Bacteria	Firmicutes
K10914	crp	CRP/FNR family transcriptional regulator, cyclic AMP receptor protein	ko02020 Two-component system_x000D_ ko02024 Quorum sensing_x000D_ ko02025 Biofilm formation - Pseudomonas aeruginosa_x000D_ ko02026 Biofilm formation - Escherichia coli_x000D_ ko05111 Biofilm formation - Vibrio cholerae	Signal transduction mechanisms	Bacteria	Firmicutes
K11904	vgrG	type VI secretion system secreted protein VgrG	ko03070 Bacterial secretion system	Intracellular trafficking, secretion, and vesicular transport, Mobilome: prophages, transposons, General function prediction only	Bacteria	Firmicutes
K11904	vgrG	type VI secretion system secreted protein VgrG	ko03070 Bacterial secretion system	Intracellular trafficking, secretion, and vesicular transport, Mobilome: prophages, transposons, General function prediction only	Bacteria	Firmicutes
K11904	vgrG	type VI secretion system secreted protein VgrG	ko03070 Bacterial secretion system	Intracellular trafficking, secretion, and vesicular transport, Mobilome: prophages, transposons, General function prediction only	Bacteria	Firmicutes
K11959	urtA	urea transport system substrate-binding protein	ko02010 ABC transporters	Amino acid transport and metabolism	Bacteria	Firmicutes
K11959	urtA	urea transport system substrate-binding protein	ko02010 ABC transporters	Amino acid transport and metabolism	Bacteria	Firmicutes
K12555	pbp2A	penicillin-binding protein 2A [EC:2.4.1.129 3.4.16.4]	ko00550 Peptidoglycan biosynthesis_x000D_ ko01100 Metabolic pathways_x000D_ ko01501 beta-Lactam resistance	Cell wall/membrane/envelope biogenesis	Bacteria	Firmicutes
K12555	pbp2A	penicillin-binding protein 2A [EC:2.4.1.129 3.4.16.4]	ko00550 Peptidoglycan biosynthesis_x000D_ ko01100 Metabolic pathways_x000D_ ko01501 beta-Lactam resistance	Cell wall/membrane/envelope biogenesis	Bacteria	Firmicutes
K12555	pbp2A	penicillin-binding protein 2A [EC:2.4.1.129 3.4.16.4]	ko00550 Peptidoglycan biosynthesis_x000D_ ko01100 Metabolic pathways_x000D_ ko01501 beta-Lactam resistance	Cell wall/membrane/envelope biogenesis	Bacteria	Firmicutes
K12555	pbp2A	penicillin-binding protein 2A [EC:2.4.1.129 3.4.16.4]	ko00550 Peptidoglycan biosynthesis_x000D_ ko01100 Metabolic pathways_x000D_ ko01501 beta-Lactam resistance	Cell wall/membrane/envelope biogenesis	Bacteria	Firmicutes
K13059	nahK, lnpB	N-acetylhexosamine 1-kinase [EC:2.7.1.162]	Null	Null	Bacteria	Firmicutes
K13059	nahK, lnpB	N-acetylhexosamine 1-kinase [EC:2.7.1.162]	Null	Null	Bacteria	Firmicutes
K13059	nahK, lnpB	N-acetylhexosamine 1-kinase [EC:2.7.1.162]	Null	Null	Bacteria	Firmicutes
K13547	btrR, neoB, kanB	L-glutamine:2-deoxy-scyllo-inosose/3-amino-2,3-dideoxy-scyllo-inosose aminotransferase [EC:2.6.1.100 2.6.1.101]	ko00524 Neomycin, kanamycin and gentamicin biosynthesis_x000D_ ko01110 Biosynthesis of secondary metabolites	Null	Bacteria	Firmicutes
K13893	yejA	microcin C transport system substrate-binding protein	ko02010 ABC transporters	Amino acid transport and metabolism	Bacteria	Firmicutes
K14273	xdh	D-xylose 1-dehydrogenase (NADP+) [EC:1.1.1.179]	ko00040 Pentose and glucuronate interconversions_x000D_ ko01100 Metabolic pathways	General function prediction only	Bacteria	Firmicutes
K14761	ybcJ	ribosome-associated protein	Null	Translation, ribosomal structure and biogenesis	Bacteria	Firmicutes
K14761	ybcJ	ribosome-associated protein	Null	Translation, ribosomal structure and biogenesis	Bacteria	Firmicutes
K14761	ybcJ	ribosome-associated protein	Null	Translation, ribosomal structure and biogenesis	Bacteria	Firmicutes
K14761	ybcJ	ribosome-associated protein	Null	Translation, ribosomal structure and biogenesis	Bacteria	Firmicutes
K15662	ituB, mycB, bmyB	iturin family lipopeptide synthetase B	ko01054 Nonribosomal peptide structures	Null	Bacteria	Firmicutes
K15662	ituB, mycB, bmyB	iturin family lipopeptide synthetase B	ko01054 Nonribosomal peptide structures	Null	Bacteria	Firmicutes
K15662	ituB, mycB, bmyB	iturin family lipopeptide synthetase B	ko01054 Nonribosomal peptide structures	Null	Bacteria	Firmicutes
K16044	iolW	scyllo-inositol 2-dehydrogenase (NADP+) [EC:1.1.1.371]	ko00562 Inositol phosphate metabolism_x000D_ ko01100 Metabolic pathways_x000D_ ko01120 Microbial metabolism in diverse environments	General function prediction only	Bacteria	Firmicutes
K16044	iolW	scyllo-inositol 2-dehydrogenase (NADP+) [EC:1.1.1.371]	ko00562 Inositol phosphate metabolism_x000D_ ko01100 Metabolic pathways_x000D_ ko01120 Microbial metabolism in diverse environments	General function prediction only	Bacteria	Firmicutes
K16044	iolW	scyllo-inositol 2-dehydrogenase (NADP+) [EC:1.1.1.371]	ko00562 Inositol phosphate metabolism_x000D_ ko01100 Metabolic pathways_x000D_ ko01120 Microbial metabolism in diverse environments	General function prediction only	Bacteria	Firmicutes
K16291	erfK	L,D-transpeptidase ErfK/SrfK	Null	Cell wall/membrane/envelope biogenesis	Bacteria	Firmicutes
K17865	croR	3-hydroxybutyryl-CoA dehydratase [EC:4.2.1.55]	ko00630 Glyoxylate and dicarboxylate metabolism_x000D_ ko00650 Butanoate metabolism_x000D_ ko01100 Metabolic pathways_x000D_ ko01120 Microbial metabolism in diverse environments_x000D_ ko01200 Carbon metabolism	Lipid transport and metabolism	Bacteria	Firmicutes
K17865	croR	3-hydroxybutyryl-CoA dehydratase [EC:4.2.1.55]	ko00630 Glyoxylate and dicarboxylate metabolism_x000D_ ko00650 Butanoate metabolism_x000D_ ko01100 Metabolic pathways_x000D_ ko01120 Microbial metabolism in diverse environments_x000D_ ko01200 Carbon metabolism	Lipid transport and metabolism	Bacteria	Firmicutes
K17865	croR	3-hydroxybutyryl-CoA dehydratase [EC:4.2.1.55]	ko00630 Glyoxylate and dicarboxylate metabolism_x000D_ ko00650 Butanoate metabolism_x000D_ ko01100 Metabolic pathways_x000D_ ko01120 Microbial metabolism in diverse environments_x000D_ ko01200 Carbon metabolism	Lipid transport and metabolism	Bacteria	Firmicutes
K18336	K18336	2,4-didehydro-3-deoxy-L-rhamnonate hydrolase [EC:3.7.1.26]	ko00051 Fructose and mannose metabolism_x000D_ ko01100 Metabolic pathways_x000D_ ko01120 Microbial metabolism in diverse environments	Secondary metabolites biosynthesis, transport and catabolism	Bacteria	Firmicutes
K19411	mcsA	protein arginine kinase activator	Null	Posttranslational modification, protein turnover, chaperones	Bacteria	Firmicutes
K19411	mcsA	protein arginine kinase activator	Null	Posttranslational modification, protein turnover, chaperones	Bacteria	Firmicutes
K19411	mcsA	protein arginine kinase activator	Null	Posttranslational modification, protein turnover, chaperones	Bacteria	Firmicutes
K19689	ampS, pepS, ampT	aminopeptidase [EC:3.4.11.-]	Null	Amino acid transport and metabolism	Bacteria	Firmicutes
K19689	ampS, pepS, ampT	aminopeptidase [EC:3.4.11.-]	Null	Amino acid transport and metabolism	Bacteria	Firmicutes
K19689	ampS, pepS, ampT	aminopeptidase [EC:3.4.11.-]	Null	Amino acid transport and metabolism	Bacteria	Firmicutes
K19689	ampS, pepS, ampT	aminopeptidase [EC:3.4.11.-]	Null	Amino acid transport and metabolism	Bacteria	Firmicutes
K19689	ampS, pepS, ampT	aminopeptidase [EC:3.4.11.-]	Null	Amino acid transport and metabolism	Bacteria	Firmicutes
K21514	aviRb	23S rRNA (uridine2479-2'-O)-methyltransferase [EC:2.1.1.208]	Null	Translation, ribosomal structure and biogenesis	Bacteria	Firmicutes
K21528	gin	serine recombinase [EC:3.1.22.- 6.5.1.-]	Null	Null	Bacteria	Firmicutes
K21929	udg	uracil-DNA glycosylase [EC:3.2.2.27]	ko03410 Base excision repair	Replication, recombination and repair	Bacteria	Firmicutes
K21929	udg	uracil-DNA glycosylase [EC:3.2.2.27]	ko03410 Base excision repair	Replication, recombination and repair	Bacteria	Firmicutes
K21929	udg	uracil-DNA glycosylase [EC:3.2.2.27]	ko03410 Base excision repair	Replication, recombination and repair	Bacteria	Firmicutes
K21973	bluF	blue light- and temperature-responsive anti-repressor	Null	Signal transduction mechanisms	Bacteria	Firmicutes
K21973	bluF	blue light- and temperature-responsive anti-repressor	Null	Signal transduction mechanisms	Bacteria	Firmicutes
K22015	fdhF	formate dehydrogenase (acceptor) [EC:1.17.99.7]	Null	Null	Bacteria	Firmicutes
