# Supplementary material for: Comprehensive functional core microbiome comparison in genetically obese and lean hosts under the same environment
Source: Commun Biol. 2021 Nov 1;4:1246. doi: 10.1038/s42003-021-02784-w (PMC8560826; doi:10.1038/s42003-021-02784-w)
Supplement: Supplementary file 12 — Supplementary Data 9 [file 42003_2021_2784_MOESM12_ESM.xlsx]

## Sheet: Supplementary Data 9
Supplementary Data 9. Parameters from the Partial Least Squares analysis model explaining body fat percentage by using 184 microbial gene additive-log ratio transformed abundances.
The model presented a godness of fit of 86.9%, a godness of prediction after cross-validation of 71.5%.
KEGG	Name	KEGG Definition	KEGG Ptahway	COG cluster	VIP1	Regression Coeff.	cvSE2	Explaining intramuscular fat content
K05520	pfpI	protease I [EC:3.5.1.124]	Null	General function prediction only	1.49928	-0.0644058	0.0527909
K16559	exoK	endo-1,3-1,4-beta-glycanase ExoK [EC:3.2.1.-]	Null	Carbohydrate transport and metabolism	1.49273	-0.0688862	0.0739453
K00956	cysN	sulfate adenylyltransferase subunit 1 [EC:2.7.7.4]	ko00230 Purine metabolism_x000D_ ko00261 Monobactam biosynthesis_x000D_ ko00450 Selenocompound metabolism_x000D_ ko00920 Sulfur metabolism_x000D_ ko01100 Metabolic pathways_x000D_ ko01110 Biosynthesis of secondary metabolites_x000D_ ko01120 Microbial metabolism in diverse environments	Inorganic ion transport and metabolism	1.32161	0.0624187	0.0498632
K01752	E4.3.1.17, sdaA, sdaB, tdcG	L-serine dehydratase [EC:4.3.1.17]	ko00260 Glycine, serine and threonine metabolism_x000D_ ko00270 Cysteine and methionine metabolism_x000D_ ko01100 Metabolic pathways_x000D_ ko01110 Biosynthesis of secondary metabolites_x000D_ ko01200 Carbon metabolism_x000D_ ko01230 Biosynthesis of amino acids	Amino acid transport and metabolism	1.30084	0.0153002	0.0283317
K00344	qor, CRYZ	NADPH:quinone reductase [EC:1.6.5.5]	Null	Energy production and conversion, General function prediction only	1.25073	-0.0540197	0.0556071	Yes
K20492	nisG, spaG, cprC	lantibiotic transport system permease protein	ko02010 ABC transporters_x000D_ ko02020 Two-component system_x000D_ ko02024 Quorum sensing	Defense mechanisms	1.2432	-0.0466378	0.0507584
K10984	agaB	galactosamine PTS system EIIB component [EC:2.7.1.-]	ko00052 Galactose metabolism_x000D_ ko01100 Metabolic pathways_x000D_ ko02060 Phosphotransferase system (PTS)	Carbohydrate transport and metabolism	1.23977	0.0375844	0.0558487
K11753	ribF	riboflavin kinase / FMN adenylyltransferase [EC:2.7.1.26 2.7.7.2]	ko00740 Riboflavin metabolism_x000D_ ko01100 Metabolic pathways_x000D_ ko01110 Biosynthesis of secondary metabolites	Coenzyme transport and metabolism	1.21667	-0.0406919	0.0528725
K03113	EIF1, SUI1	translation initiation factor 1	ko03013 RNA transport	Translation, ribosomal structure and biogenesis	1.18959	-0.0248716	0.0289755	Yes
K06442	tlyA	23S rRNA (cytidine1920-2'-O)/16S rRNA (cytidine1409-2'-O)-methyltransferase [EC:2.1.1.226 2.1.1.227]	Null	Translation, ribosomal structure and biogenesis	1.18067	0.0233374	0.0289545
K00390	cysH	phosphoadenosine phosphosulfate reductase [EC:1.8.4.8 1.8.4.10]	ko00920 Sulfur metabolism_x000D_ ko01100 Metabolic pathways_x000D_ ko01120 Microbial metabolism in diverse environments	Amino acid transport and metabolism, Coenzyme transport and metabolism	1.17832	0.0541724	0.0765138	Yes
K17624	engCP, engBF, endoEF	endo-alpha-N-acetylgalactosaminidase [EC:3.2.1.97]	Null	Null	1.17785	-0.0446474	0.0686601
K08264	hdrD	heterodisulfide reductase subunit D [EC:1.8.98.1]	ko00680 Methane metabolism_x000D_ ko01100 Metabolic pathways_x000D_ ko01120 Microbial metabolism in diverse environments_x000D_ ko01200 Carbon metabolism	Energy production and conversion	1.15504	-0.0438051	0.0786561	Yes
K03276	waaR, waaT, rfaJ	UDP-glucose/galactose:(glucosyl)LPS alpha-1,2-glucosyl/galactosyltransferase [EC:2.4.1.-]	ko00540 Lipopolysaccharide biosynthesis_x000D_ ko01100 Metabolic pathways	Cell wall/membrane/envelope biogenesis	1.15246	0.0656272	0.0813629	Yes
K13292	lgt, umpA	phosphatidylglycerol---prolipoprotein diacylglyceryl transferase [EC:2.5.1.145]	Null	Cell wall/membrane/envelope biogenesis	1.13291	-0.0557102	0.0963155
K19175	dptH	DNA phosphorothioation-dependent restriction protein DptH	Null	Null	1.12858	-0.0604375	0.0386278
K01911	menE	O-succinylbenzoic acid---CoA ligase [EC:6.2.1.26]	ko00130 Ubiquinone and other terpenoid-quinone biosynthesis_x000D_ ko01100 Metabolic pathways_x000D_ ko01110 Biosynthesis of secondary metabolites	Lipid transport and metabolism, Secondary metabolites biosynthesis, transport and catabolism	1.12647	0.0387746	0.0301636	Yes
K20489	nisI	lantibiotic immunity protein	ko02020 Two-component system_x000D_ ko02024 Quorum sensing	Null	1.12523	-0.0303577	0.0653746
K11921	cynR	LysR family transcriptional regulator, cyn operon transcriptional activator	Null	Transcription	1.12088	-0.0620431	0.0756054
K01847	MUT	methylmalonyl-CoA mutase [EC:5.4.99.2]	ko00280 Valine, leucine and isoleucine degradation_x000D_ ko00630 Glyoxylate and dicarboxylate metabolism_x000D_ ko00640 Propanoate metabolism_x000D_ ko00720 Carbon fixation pathways in prokaryotes_x000D_ ko01100 Metabolic pathways_x000D_ ko01120 Microbial metabolism in diverse environments_x000D_ ko01200 Carbon metabolism	Null	1.11667	-0.00926966	0.0251485	Yes
K06229	SUFU	suppressor of fused	ko04340 Hedgehog signaling pathway_x000D_ ko04341 Hedgehog signaling pathway - fly_x000D_ ko05200 Pathways in cancer_x000D_ ko05217 Basal cell carcinoma	Null	1.11033	-0.0517288	0.0760107
K01467	ampC	beta-lactamase class C [EC:3.5.2.6]	ko01501 beta-Lactam resistance_x000D_ ko02020 Two-component system	Defense mechanisms	1.10985	0.048196	0.0570855
K00175	korB, oorB, oforB	2-oxoglutarate/2-oxoacid ferredoxin oxidoreductase subunit beta [EC:1.2.7.3 1.2.7.11]	ko00010 Glycolysis / Gluconeogenesis_x000D_ ko00020 Citrate cycle (TCA cycle)_x000D_ ko00620 Pyruvate metabolism_x000D_ ko00650 Butanoate metabolism_x000D_ ko00720 Carbon fixation pathways in prokaryotes_x000D_ ko01100 Metabolic pathways_x000D_ ko01110 Biosynthesis of secondary metabolites_x000D_ ko01120 Microbial metabolism in diverse environments_x000D_ ko01200 Carbon metabolism	Energy production and conversion	1.10949	-0.0147596	0.0329009
K00100	bdhAB	butanol dehydrogenase [EC:1.1.1.-]	ko00650 Butanoate metabolism_x000D_ ko01100 Metabolic pathways_x000D_ ko01120 Microbial metabolism in diverse environments	Energy production and conversion	1.10911	-0.0534189	0.0540684
K06296	gerKB	spore germination protein KB	Null	Null	1.10741	-0.0393399	0.0468242
K00249	ACADM, acd	acyl-CoA dehydrogenase [EC:1.3.8.7]	ko00071 Fatty acid degradation_x000D_ ko00280 Valine, leucine and isoleucine degradation_x000D_ ko01100 Metabolic pathways_x000D_ ko01110 Biosynthesis of secondary metabolites_x000D_ ko01212 Fatty acid metabolism_x000D_ ko03320 PPAR signaling pathway	Lipid transport and metabolism	1.10598	-0.00896866	0.0357891	Yes
K00349	nqrD	Na+-transporting NADH:ubiquinone oxidoreductase subunit D [EC:7.2.1.1]	Null	Energy production and conversion	1.10556	-0.00856526	0.0191396	Yes
K15192	BTAF1, MOT1	TATA-binding protein-associated factor [EC:3.6.4.-]	Null	Null	1.10334	-0.0529104	0.0531677
K07129	K07129	uncharacterized protein	Null	Function unknown	1.10231	0.0306495	0.0210014	Yes
K01284	dcp	peptidyl-dipeptidase Dcp [EC:3.4.15.5]	Null	Posttranslational modification, protein turnover, chaperones	1.10209	-0.00599145	0.0418514	Yes
K09001	anmK	anhydro-N-acetylmuramic acid kinase [EC:2.7.1.170]	Null	Cell wall/membrane/envelope biogenesis	1.10061	0.0184714	0.0707084
K01685	uxaA	altronate hydrolase [EC:4.2.1.7]	ko00040 Pentose and glucuronate interconversions_x000D_ ko01100 Metabolic pathways	Carbohydrate transport and metabolism	1.09979	0.0302994	0.0375774
K04516	AROA1, aroA	chorismate mutase [EC:5.4.99.5]	ko00400 Phenylalanine, tyrosine and tryptophan biosynthesis_x000D_ ko01100 Metabolic pathways_x000D_ ko01110 Biosynthesis of secondary metabolites_x000D_ ko01230 Biosynthesis of amino acids	Amino acid transport and metabolism	1.09338	0.00614523	0.0408588
K00241	sdhC, frdC	succinate dehydrogenase / fumarate reductase, cytochrome b subunit	ko00020 Citrate cycle (TCA cycle)_x000D_ ko00190 Oxidative phosphorylation_x000D_ ko00650 Butanoate metabolism_x000D_ ko00720 Carbon fixation pathways in prokaryotes_x000D_ ko01100 Metabolic pathways_x000D_ ko01110 Biosynthesis of secondary metabolites_x000D_ ko01120 Microbial metabolism in diverse environments_x000D_ ko01200 Carbon metabolism	Energy production and conversion	1.09253	-0.00765026	0.0287181	Yes
K00426	cydB	cytochrome bd ubiquinol oxidase subunit II [EC:7.1.1.7]	ko00190 Oxidative phosphorylation_x000D_ ko02020 Two-component system	Energy production and conversion	1.09231	-0.00612572	0.0424042
K03281	TC.CIC	chloride channel protein, CIC family	Null	Inorganic ion transport and metabolism	1.09	0.000801371	0.0216893
K08289	purT	phosphoribosylglycinamide formyltransferase 2 [EC:2.1.2.2]	ko00230 Purine metabolism_x000D_ ko00670 One carbon pool by folate_x000D_ ko01100 Metabolic pathways_x000D_ ko01110 Biosynthesis of secondary metabolites	Nucleotide transport and metabolism	1.08852	-0.00791532	0.0234148
K00180	iorB	indolepyruvate ferredoxin oxidoreductase, beta subunit [EC:1.2.7.8]	Null	Energy production and conversion	1.08781	-0.00363308	0.0694923
K10678	nfsA	nitroreductase [EC:1.-.-.-]	ko00633 Nitrotoluene degradation_x000D_ ko01120 Microbial metabolism in diverse environments	Energy production and conversion	1.08664	0.0627215	0.0371391
K03771	surA	peptidyl-prolyl cis-trans isomerase SurA [EC:5.2.1.8]	Null	Posttranslational modification, protein turnover, chaperones	1.08364	0.00399107	0.03601
K07164	K07164	uncharacterized protein	Null	General function prediction only	1.08198	-0.00333214	0.0213712
K00239	sdhA, frdA	succinate dehydrogenase / fumarate reductase, flavoprotein subunit [EC:1.3.5.1 1.3.5.4]	ko00020 Citrate cycle (TCA cycle)_x000D_ ko00190 Oxidative phosphorylation_x000D_ ko00650 Butanoate metabolism_x000D_ ko00720 Carbon fixation pathways in prokaryotes_x000D_ ko01100 Metabolic pathways_x000D_ ko01110 Biosynthesis of secondary metabolites_x000D_ ko01120 Microbial metabolism in diverse environments_x000D_ ko01200 Carbon metabolism_x000D_ ko05134 Legionellosis	Energy production and conversion	1.07977	0.0116728	0.0241128
K03587	ftsI	cell division protein FtsI (penicillin-binding protein 3) [EC:3.4.16.4]	ko00550 Peptidoglycan biosynthesis_x000D_ ko01501 beta-Lactam resistance	Cell cycle control, cell division, chromosome partitioning, Cell wall/membrane/envelope biogenesis	1.07824	-0.00441385	0.0243186	Yes
K07277	SAM50, TOB55, bamA	outer membrane protein insertion porin family	Null	Cell wall/membrane/envelope biogenesis	1.07676	-0.00548976	0.024755	Yes
K03296	TC.HAE1	hydrophobic/amphiphilic exporter-1 (mainly G- bacteria), HAE1 family	Null	Defense mechanisms	1.07658	0.0178252	0.0208663
K03305	TC.POT	proton-dependent oligopeptide transporter, POT family	Null	Amino acid transport and metabolism	1.07637	-0.000690476	0.0236147
K03189	ureG	urease accessory protein	Null	Posttranslational modification, protein turnover, chaperones	1.07546	-0.0301513	0.0539155
K00099	dxr	1-deoxy-D-xylulose-5-phosphate reductoisomerase [EC:1.1.1.267]	ko00900 Terpenoid backbone biosynthesis_x000D_ ko01100 Metabolic pathways_x000D_ ko01110 Biosynthesis of secondary metabolites	Lipid transport and metabolism	1.07474	-0.00941218	0.0650519
K00425	cydA	cytochrome bd ubiquinol oxidase subunit I [EC:7.1.1.7]	ko00190 Oxidative phosphorylation_x000D_ ko02020 Two-component system	Energy production and conversion	1.07419	0.000222717	0.0342341
K00677	lpxA	UDP-N-acetylglucosamine acyltransferase [EC:2.3.1.129]	ko00540 Lipopolysaccharide biosynthesis_x000D_ ko01100 Metabolic pathways_x000D_ ko01503 Cationic antimicrobial peptide (CAMP) resistance	Cell wall/membrane/envelope biogenesis	1.07353	0.0127542	0.0268998	Yes
K03526	gcpE, ispG	(E)-4-hydroxy-3-methylbut-2-enyl-diphosphate synthase [EC:1.17.7.1 1.17.7.3]	ko00900 Terpenoid backbone biosynthesis_x000D_ ko01100 Metabolic pathways_x000D_ ko01110 Biosynthesis of secondary metabolites	Lipid transport and metabolism	1.07107	0.0142759	0.0420238	Yes
K00800	aroA	3-phosphoshikimate 1-carboxyvinyltransferase [EC:2.5.1.19]	ko00400 Phenylalanine, tyrosine and tryptophan biosynthesis_x000D_ ko01100 Metabolic pathways_x000D_ ko01110 Biosynthesis of secondary metabolites_x000D_ ko01230 Biosynthesis of amino acids	Amino acid transport and metabolism	1.07062	-0.0137526	0.0340218
K18189	TACO1	translational activator of cytochrome c oxidase 1	Null	Null	1.06539	-0.0350979	0.0365974
K11912	ppkA	serine/threonine-protein kinase PpkA [EC:2.7.11.1]	ko02025 Biofilm formation - Pseudomonas aeruginosa_x000D_ ko03070 Bacterial secretion system	Signal transduction mechanisms	1.06502	-0.0306913	0.0608572	Yes
K00343	nuoN	NADH-quinone oxidoreductase subunit N [EC:7.1.1.2]	ko00190 Oxidative phosphorylation_x000D_ ko01100 Metabolic pathways	Energy production and conversion	1.06488	0.00930915	0.0258706
K00337	nuoH	NADH-quinone oxidoreductase subunit H [EC:7.1.1.2]	ko00190 Oxidative phosphorylation_x000D_ ko01100 Metabolic pathways	Energy production and conversion	1.06254	-0.00209257	0.0371973
K00748	lpxB	lipid-A-disaccharide synthase [EC:2.4.1.182]	ko00540 Lipopolysaccharide biosynthesis_x000D_ ko01100 Metabolic pathways	Cell wall/membrane/envelope biogenesis	1.06195	0.00538129	0.0300156	Yes
K07305	msrB	peptide-methionine (R)-S-oxide reductase [EC:1.8.4.12]	Null	Posttranslational modification, protein turnover, chaperones	1.05806	-0.0387719	0.0912324
K00341	nuoL	NADH-quinone oxidoreductase subunit L [EC:7.1.1.2]	ko00190 Oxidative phosphorylation_x000D_ ko01100 Metabolic pathways	Energy production and conversion, Inorganic ion transport and metabolism	1.05779	0.00203105	0.0294903
K00342	nuoM	NADH-quinone oxidoreductase subunit M [EC:7.1.1.2]	ko00190 Oxidative phosphorylation_x000D_ ko01100 Metabolic pathways	Energy production and conversion	1.05723	0.000298126	0.0277032
K00331	nuoB	NADH-quinone oxidoreductase subunit B [EC:7.1.1.2]	ko00190 Oxidative phosphorylation_x000D_ ko01100 Metabolic pathways	Energy production and conversion	1.05452	0.000103998	0.0301415
K00339	nuoJ	NADH-quinone oxidoreductase subunit J [EC:7.1.1.2]	ko00190 Oxidative phosphorylation_x000D_ ko01100 Metabolic pathways	Energy production and conversion	1.05331	0.0153462	0.0262635
K01956	carA, CPA1	carbamoyl-phosphate synthase small subunit [EC:6.3.5.5]	ko00240 Pyrimidine metabolism_x000D_ ko00250 Alanine, aspartate and glutamate metabolism_x000D_ ko01100 Metabolic pathways	Amino acid transport and metabolism, Nucleotide transport and metabolism	1.05101	0.00558611	0.0726398
K03092	rpoN	RNA polymerase sigma-54 factor	ko02020 Two-component system_x000D_ ko05111 Biofilm formation - Vibrio cholerae	Transcription	1.04922	0.011951	0.0481959
K06997	yggS, PROSC	PLP dependent protein	Null	General function prediction only	1.04595	-0.0162781	0.0611951
K03561	exbB	biopolymer transport protein ExbB	Null	Intracellular trafficking, secretion, and vesicular transport	1.04421	-0.00726566	0.040981	Yes
K03585	acrA, mexA, adeI, smeD, mtrC, cmeA	membrane fusion protein, multidrug efflux system	ko01501 beta-Lactam resistance_x000D_ ko01503 Cationic antimicrobial peptide (CAMP) resistance	Cell wall/membrane/envelope biogenesis, Defense mechanisms	1.04042	0.00486699	0.0288464	Yes
K15987	hppA	K(+)-stimulated pyrophosphate-energized sodium pump	Null	Energy production and conversion	1.03984	0.0218249	0.0529532
K00046	idnO	gluconate 5-dehydrogenase [EC:1.1.1.69]	Null	Lipid transport and metabolism, Secondary metabolites biosynthesis, transport and catabolism, General function prediction only	1.03984	0.0433535	0.0705814
K07386	pepO	putative endopeptidase [EC:3.4.24.-]	Null	Posttranslational modification, protein turnover, chaperones	1.0375	0.00585474	0.0367109
K00041	uxaB	tagaturonate reductase [EC:1.1.1.58]	ko00040 Pentose and glucuronate interconversions_x000D_ ko01100 Metabolic pathways	Carbohydrate transport and metabolism	1.03566	0.0271487	0.0571862
K03455	TC.KEF	monovalent cation:H+ antiporter-2, CPA2 family	Null	Inorganic ion transport and metabolism	1.0337	0.0126185	0.0224351
K00833	bioA	adenosylmethionine---8-amino-7-oxononanoate aminotransferase [EC:2.6.1.62]	ko00780 Biotin metabolism_x000D_ ko01100 Metabolic pathways	Coenzyme transport and metabolism	1.03346	0.00985914	0.0328603
K00940	ndk, NME	nucleoside-diphosphate kinase [EC:2.7.4.6]	ko00230 Purine metabolism_x000D_ ko00240 Pyrimidine metabolism_x000D_ ko00983 Drug metabolism - other enzymes_x000D_ ko01100 Metabolic pathways_x000D_ ko01110 Biosynthesis of secondary metabolites_x000D_ ko04016 MAPK signaling pathway - plant	Nucleotide transport and metabolism	1.03288	0.0146419	0.0393358
K09949	K09949	uncharacterized protein	Null	Function unknown	1.03209	0.0210996	0.0684489	Yes
K01935	bioD	dethiobiotin synthetase [EC:6.3.3.3]	ko00780 Biotin metabolism_x000D_ ko01100 Metabolic pathways	Coenzyme transport and metabolism	1.03198	0.00781504	0.0283614
K05592	deaD, cshA	ATP-dependent RNA helicase DeaD [EC:3.6.4.13]	ko03018 RNA degradation	Replication, recombination and repair	1.03157	0.0299511	0.0339185
K10914	crp	CRP/FNR family transcriptional regulator, cyclic AMP receptor protein	ko02020 Two-component system_x000D_ ko02024 Quorum sensing_x000D_ ko02025 Biofilm formation - Pseudomonas aeruginosa_x000D_ ko02026 Biofilm formation - Escherichia coli_x000D_ ko05111 Biofilm formation - Vibrio cholerae	Signal transduction mechanisms	1.03003	-0.04041	0.0588871	Yes
K20265	gadC	glutamate:GABA antiporter	ko02024 Quorum sensing	Amino acid transport and metabolism	1.02744	-0.00935708	0.0388654
K06861	lptB	lipopolysaccharide export system ATP-binding protein [EC:3.6.3.-]	ko02010 ABC transporters	Cell wall/membrane/envelope biogenesis	1.02626	0.00908262	0.0329885
K01661	menB	naphthoate synthase [EC:4.1.3.36]	ko00130 Ubiquinone and other terpenoid-quinone biosynthesis_x000D_ ko01100 Metabolic pathways_x000D_ ko01110 Biosynthesis of secondary metabolites	Coenzyme transport and metabolism	1.0245	-0.00101467	0.0305414
K00858	ppnK, NADK	NAD+ kinase [EC:2.7.1.23]	ko00760 Nicotinate and nicotinamide metabolism_x000D_ ko01100 Metabolic pathways	Nucleotide transport and metabolism	1.02317	0.0136103	0.0441856
K01815	kduI	4-deoxy-L-threo-5-hexosulose-uronate ketol-isomerase [EC:5.3.1.17]	ko00040 Pentose and glucuronate interconversions_x000D_ ko01100 Metabolic pathways	Carbohydrate transport and metabolism	1.02204	0.00806702	0.0698268
K01262	pepP	Xaa-Pro aminopeptidase [EC:3.4.11.9]	Null	Amino acid transport and metabolism	1.01935	0.0151149	0.0445363
K01945	purD	phosphoribosylamine---glycine ligase [EC:6.3.4.13]	ko00230 Purine metabolism_x000D_ ko01100 Metabolic pathways_x000D_ ko01110 Biosynthesis of secondary metabolites	Nucleotide transport and metabolism	1.01491	-0.023622	0.0316166
K01619	deoC, DERA	deoxyribose-phosphate aldolase [EC:4.1.2.4]	ko00030 Pentose phosphate pathway_x000D_ ko01100 Metabolic pathways	Nucleotide transport and metabolism	1.00133	0.0150604	0.0412898
K00812	aspB	aspartate aminotransferase [EC:2.6.1.1]	ko00220 Arginine biosynthesis_x000D_ ko00250 Alanine, aspartate and glutamate metabolism_x000D_ ko00270 Cysteine and methionine metabolism_x000D_ ko00330 Arginine and proline metabolism_x000D_ ko00350 Tyrosine metabolism_x000D_ ko00360 Phenylalanine metabolism_x000D_ ko00400 Phenylalanine, tyrosine and tryptophan biosynthesis_x000D_ ko00401 Novobiocin biosynthesis_x000D_ ko00950 Isoquinoline alka…	Amino acid transport and metabolism	1.00081	0.00335877	0.038705
K00104	glcD	glycolate oxidase [EC:1.1.3.15]	ko00630 Glyoxylate and dicarboxylate metabolism_x000D_ ko01100 Metabolic pathways_x000D_ ko01110 Biosynthesis of secondary metabolites_x000D_ ko01120 Microbial metabolism in diverse environments	Energy production and conversion	0.997474	0.0303393	0.0564513
K20491	nisE, spaE, cprB, epiE	lantibiotic transport system permease protein	ko02010 ABC transporters_x000D_ ko02020 Two-component system_x000D_ ko02024 Quorum sensing	Null	0.996477	-0.0277148	0.0740007
K18581	ugl	unsaturated chondroitin disaccharide hydrolase [EC:3.2.1.180]	Null	Null	0.992994	0.0326762	0.0994926
K14656	ribL	FAD synthetase [EC:2.7.7.2]	ko00740 Riboflavin metabolism_x000D_ ko01100 Metabolic pathways_x000D_ ko01110 Biosynthesis of secondary metabolites	Cell wall/membrane/envelope biogenesis	0.989711	0.00397356	0.0391789
K10866	RAD50	DNA repair protein RAD50 [EC:3.6.-.-]	ko03440 Homologous recombination_x000D_ ko03450 Non-homologous end-joining_x000D_ ko04218 Cellular senescence	Null	0.989223	-0.0529107	0.077459	Yes
K01207	nagZ	beta-N-acetylhexosaminidase [EC:3.2.1.52]	ko00520 Amino sugar and nucleotide sugar metabolism_x000D_ ko00531 Glycosaminoglycan degradation_x000D_ ko01100 Metabolic pathways_x000D_ ko01501 beta-Lactam resistance	Carbohydrate transport and metabolism	0.986794	0.025454	0.084061
K01886	QARS, glnS	glutaminyl-tRNA synthetase [EC:6.1.1.18]	ko00970 Aminoacyl-tRNA biosynthesis_x000D_ ko01100 Metabolic pathways	Translation, ribosomal structure and biogenesis	0.985075	-0.0022379	0.045726
K02839	prfH	peptide chain release factor	Null	Translation, ribosomal structure and biogenesis	0.982891	-0.0223617	0.0563039
K06889	K06889	uncharacterized protein	Null	Signal transduction mechanisms	0.977785	0.0294637	0.051865
K17758	nnrD	ADP-dependent NAD(P)H-hydrate dehydratase [EC:4.2.1.136]	Null	Nucleotide transport and metabolism	0.977198	0.0101558	0.040063
K06075	slyA	MarR family transcriptional regulator, transcriptional regulator for hemolysin	Null	Transcription	0.975814	0.0375843	0.0666705
K21019	sadC	diguanylate cyclase [EC:2.7.7.65]	ko02025 Biofilm formation - Pseudomonas aeruginosa	Signal transduction mechanisms	0.974394	0.0560167	0.0344459
K00266	gltD	glutamate synthase (NADPH) small chain [EC:1.4.1.13]	ko00250 Alanine, aspartate and glutamate metabolism_x000D_ ko00910 Nitrogen metabolism_x000D_ ko01100 Metabolic pathways_x000D_ ko01110 Biosynthesis of secondary metabolites_x000D_ ko01120 Microbial metabolism in diverse environments_x000D_ ko01230 Biosynthesis of amino acids	Amino acid transport and metabolism, General function prediction only	0.972863	-0.00545027	0.0220993
K01775	alr	alanine racemase [EC:5.1.1.1]	ko00473 D-Alanine metabolism_x000D_ ko01100 Metabolic pathways_x000D_ ko01502 Vancomycin resistance	Cell wall/membrane/envelope biogenesis	0.970596	-0.00268453	0.0454408
K00262	E1.4.1.4, gdhA	glutamate dehydrogenase (NADP+) [EC:1.4.1.4]	ko00220 Arginine biosynthesis_x000D_ ko00250 Alanine, aspartate and glutamate metabolism_x000D_ ko00910 Nitrogen metabolism_x000D_ ko01100 Metabolic pathways_x000D_ ko01120 Microbial metabolism in diverse environments	Amino acid transport and metabolism	0.969836	0.0132901	0.0360221
K15656	srfAC, lchAC	surfactin family lipopeptide synthetase C	ko01054 Nonribosomal peptide structures_x000D_ ko02024 Quorum sensing	Null	0.96977	-0.0393142	0.0481574
K21721	sbnB	N-[(2S)-2-amino-2-carboxyethyl]-L-glutamate dehydrogenase [EC:1.5.1.51]	ko00997 Biosynthesis of various secondary metabolites - part 3_x000D_ ko01100 Metabolic pathways_x000D_ ko01110 Biosynthesis of secondary metabolites	Amino acid transport and metabolism	0.967104	0.0503949	0.0338227
K16165					0.965634	-0.0346319	0.0513662
K13815	rpfG	two-component system, response regulator RpfG	ko02020 Two-component system_x000D_ ko02024 Quorum sensing	Signal transduction mechanisms	0.964891	0.0522178	0.0583789
K08282	E2.7.11.1	non-specific serine/threonine protein kinase [EC:2.7.11.1]	Null	Null	0.964391	0.00117899	0.074159
K18986	ihk	two-component system, OmpR family, sensor kinase Ihk [EC:2.7.13.3]	ko02020 Two-component system	Signal transduction mechanisms	0.964299	-0.00829167	0.0535123
K00791	miaA, TRIT1	tRNA dimethylallyltransferase [EC:2.5.1.75]	ko00908 Zeatin biosynthesis_x000D_ ko01100 Metabolic pathways_x000D_ ko01110 Biosynthesis of secondary metabolites	Translation, ribosomal structure and biogenesis	0.963204	0.0125977	0.0369967
K21527	mom	adenine modification enzyme [EC:2.3.1.-]	Null	Null	0.960838	0.0246681	0.0518592
K22224	acdB	acetate---CoA ligase (ADP-forming) subunit beta [EC:6.2.1.13]	ko00010 Glycolysis / Gluconeogenesis_x000D_ ko00620 Pyruvate metabolism_x000D_ ko00640 Propanoate metabolism_x000D_ ko01100 Metabolic pathways_x000D_ ko01120 Microbial metabolism in diverse environments	Energy production and conversion	0.960411	-0.000505436	0.0774274
K15342	cas1	CRISP-associated protein Cas1	Null	Defense mechanisms	0.958872	0.00889955	0.0644795
K01905	acdA	acetate---CoA ligase (ADP-forming) subunit alpha [EC:6.2.1.13]	ko00010 Glycolysis / Gluconeogenesis_x000D_ ko00620 Pyruvate metabolism_x000D_ ko00640 Propanoate metabolism_x000D_ ko01100 Metabolic pathways_x000D_ ko01120 Microbial metabolism in diverse environments	Energy production and conversion	0.956893	-0.00236829	0.0740727
K03593	mrp, NUBPL	ATP-binding protein involved in chromosome partitioning	Null	Cell cycle control, cell division, chromosome partitioning	0.955973	-0.0126796	0.0622601
K19817	fprA	coenzyme F420H2 oxidase [EC:1.5.3.22]	Null	Energy production and conversion	0.95588	-0.0514817	0.0841571
K03534	rhaM	L-rhamnose mutarotase [EC:5.1.3.32]	Null	Cell wall/membrane/envelope biogenesis	0.954517	0.0429471	0.0492395
K17759	NAXE, nnrE	NAD(P)H-hydrate epimerase [EC:5.1.99.6]	Null	Nucleotide transport and metabolism	0.953492	0.00607166	0.0413894
K03641	tolB	TolB protein	Null	Intracellular trafficking, secretion, and vesicular transport	0.952475	0.0461285	0.0639158
K03389	hdrB2	heterodisulfide reductase subunit B2 [EC:1.8.7.3 1.8.98.4 1.8.98.5 1.8.98.6]	ko00680 Methane metabolism_x000D_ ko01100 Metabolic pathways_x000D_ ko01120 Microbial metabolism in diverse environments_x000D_ ko01200 Carbon metabolism	Energy production and conversion	0.948912	-0.0245361	0.0908222
K13990	FTCD	glutamate formiminotransferase / formiminotetrahydrofolate cyclodeaminase [EC:2.1.2.5 4.3.1.4]	ko00340 Histidine metabolism_x000D_ ko00670 One carbon pool by folate_x000D_ ko01100 Metabolic pathways	Null	0.947047	0.0311788	0.0172583
K13789	GGPS	geranylgeranyl diphosphate synthase, type II [EC:2.5.1.1 2.5.1.10 2.5.1.29]	ko00900 Terpenoid backbone biosynthesis_x000D_ ko01100 Metabolic pathways_x000D_ ko01110 Biosynthesis of secondary metabolites	Coenzyme transport and metabolism	0.943987	0.0175547	0.0615944
K07684	narL	two-component system, NarL family, nitrate/nitrite response regulator NarL	ko02020 Two-component system	Signal transduction mechanisms, Transcription	0.943569	-0.0490804	0.0816734
K14274	xylC	xylono-1,5-lactonase [EC:3.1.1.110]	ko00040 Pentose and glucuronate interconversions_x000D_ ko01100 Metabolic pathways	Carbohydrate transport and metabolism	0.941418	-0.0204204	0.0925585
K13891	gsiD	glutathione transport system permease protein	ko02010 ABC transporters	Amino acid transport and metabolism, Inorganic ion transport and metabolism	0.939595	-0.0484318	0.0580953
K13581	ccrM	modification methylase [EC:2.1.1.72]	ko04112 Cell cycle - Caulobacter	Replication, recombination and repair	0.938977	0.011817	0.0769751
K02195	ccmC	heme exporter protein C	ko02010 ABC transporters	Posttranslational modification, protein turnover, chaperones	0.937694	0.0368694	0.0656843
K00602	purH	phosphoribosylaminoimidazolecarboxamide formyltransferase / IMP cyclohydrolase [EC:2.1.2.3 3.5.4.10]	ko00230 Purine metabolism_x000D_ ko00670 One carbon pool by folate_x000D_ ko01100 Metabolic pathways_x000D_ ko01110 Biosynthesis of secondary metabolites_x000D_ ko01523 Antifolate resistance	Nucleotide transport and metabolism	0.937339	-0.0125407	0.052902
K18650	pehX	exo-poly-alpha-galacturonosidase [EC:3.2.1.82]	Null	Carbohydrate transport and metabolism	0.936513	0.0434764	0.0809639
K10918	aphB	LysR family transcriptional regulator, transcriptional activator AphB	ko05111 Biofilm formation - Vibrio cholerae	Transcription	0.935417	-0.0466179	0.0461279
K07068	K07068	uncharacterized protein	Null	General function prediction only	0.935227	-0.041033	0.0893186
K09762	K09762	uncharacterized protein	Null	Transcription	0.934633	-0.0400568	0.0399467	Yes
K02658	pilH	twitching motility two-component system response regulator PilH	ko02020 Two-component system_x000D_ ko02025 Biofilm formation - Pseudomonas aeruginosa	Signal transduction mechanisms	0.933212	0.0548516	0.0879043
K03205	virD4, lvhD4	type IV secretion system protein VirD4 [EC:7.4.2.8]	ko03070 Bacterial secretion system	Intracellular trafficking, secretion, and vesicular transport	0.932871	-0.0102271	0.0319815
K02005	ABC.CD.TX	HlyD family secretion protein	Null	Cell wall/membrane/envelope biogenesis, Defense mechanisms	0.931566	0.0139354	0.0502359
K08479	sasA	two-component system, OmpR family, clock-associated histidine kinase SasA [EC:2.7.13.3]	ko02020 Two-component system	Signal transduction mechanisms	0.922286	0.0469142	0.053574
K00847	E2.7.1.4, scrK	fructokinase [EC:2.7.1.4]	ko00051 Fructose and mannose metabolism_x000D_ ko00500 Starch and sucrose metabolism_x000D_ ko00520 Amino sugar and nucleotide sugar metabolism_x000D_ ko01100 Metabolic pathways_x000D_ ko01110 Biosynthesis of secondary metabolites	Carbohydrate transport and metabolism	0.921166	-0.00378896	0.0398669
K07106	murQ	N-acetylmuramic acid 6-phosphate etherase [EC:4.2.1.126]	ko00520 Amino sugar and nucleotide sugar metabolism_x000D_ ko01100 Metabolic pathways	Cell wall/membrane/envelope biogenesis	0.917104	0.0379451	0.0372037
K16011	algA, xanB, rfbA, wbpW, pslB	mannose-1-phosphate guanylyltransferase / mannose-6-phosphate isomerase [EC:2.7.7.13 5.3.1.8]	ko00051 Fructose and mannose metabolism_x000D_ ko00520 Amino sugar and nucleotide sugar metabolism_x000D_ ko01100 Metabolic pathways_x000D_ ko01110 Biosynthesis of secondary metabolites_x000D_ ko02025 Biofilm formation - Pseudomonas aeruginosa	Carbohydrate transport and metabolism	0.91637	0.0106644	0.0668173
K05919	dfx	superoxide reductase [EC:1.15.1.2]	Null	Energy production and conversion	0.916175	-0.0267938	0.0198821
K19449	sinR	XRE family transcriptional regulator, master regulator for biofilm formation	Null	Transcription	0.912385	-0.0328135	0.0336731
K03742	pncC	nicotinamide-nucleotide amidase [EC:3.5.1.42]	ko00760 Nicotinate and nicotinamide metabolism	General function prediction only	0.912037	0.00474125	0.0463588
K01630	garL	2-dehydro-3-deoxyglucarate aldolase [EC:4.1.2.20]	ko00053 Ascorbate and aldarate metabolism_x000D_ ko01100 Metabolic pathways	Carbohydrate transport and metabolism	0.910303	0.00997432	0.0717027
K02371	fabK	enoyl-[acyl-carrier protein] reductase II [EC:1.3.1.9]	ko00061 Fatty acid biosynthesis_x000D_ ko01100 Metabolic pathways_x000D_ ko01212 Fatty acid metabolism	General function prediction only	0.90801	-0.0306539	0.0480977
K01735	aroB	3-dehydroquinate synthase [EC:4.2.3.4]	ko00400 Phenylalanine, tyrosine and tryptophan biosynthesis_x000D_ ko01100 Metabolic pathways_x000D_ ko01110 Biosynthesis of secondary metabolites_x000D_ ko01230 Biosynthesis of amino acids	Amino acid transport and metabolism	0.906725	0.015967	0.025701
K08305	mltB	membrane-bound lytic murein transglycosylase B [EC:4.2.2.-]	Null	Cell wall/membrane/envelope biogenesis	0.905469	0.0384964	0.054151
K03665	hflX	GTPase	Null	Translation, ribosomal structure and biogenesis	0.905457	0.00944871	0.0613547
K01785	galM, GALM	aldose 1-epimerase [EC:5.1.3.3]	ko00010 Glycolysis / Gluconeogenesis_x000D_ ko00052 Galactose metabolism_x000D_ ko01100 Metabolic pathways_x000D_ ko01110 Biosynthesis of secondary metabolites_x000D_ ko01120 Microbial metabolism in diverse environments	Carbohydrate transport and metabolism	0.904319	-0.00345823	0.0596071
K14155	patB, malY	cysteine-S-conjugate beta-lyase [EC:4.4.1.13]	ko00270 Cysteine and methionine metabolism_x000D_ ko00450 Selenocompound metabolism_x000D_ ko01100 Metabolic pathways_x000D_ ko01110 Biosynthesis of secondary metabolites_x000D_ ko01230 Biosynthesis of amino acids	Amino acid transport and metabolism, General function prediction only	0.903815	9.58715e-05	0.0751864
K06920	queC	7-cyano-7-deazaguanine synthase [EC:6.3.4.20]	ko00790 Folate biosynthesis_x000D_ ko01100 Metabolic pathways	Translation, ribosomal structure and biogenesis	0.902874	0.0137809	0.0169948
K01512	acyP	acylphosphatase [EC:3.6.1.7]	ko00620 Pyruvate metabolism_x000D_ ko00627 Aminobenzoate degradation_x000D_ ko01100 Metabolic pathways_x000D_ ko01120 Microbial metabolism in diverse environments	Energy production and conversion	0.901577	0.0525492	0.0448096
K16291	erfK	L,D-transpeptidase ErfK/SrfK	Null	Cell wall/membrane/envelope biogenesis	0.895833	0.0352845	0.0807154	Yes
K01952	PFAS, purL	phosphoribosylformylglycinamidine synthase [EC:6.3.5.3]	ko00230 Purine metabolism_x000D_ ko01100 Metabolic pathways_x000D_ ko01110 Biosynthesis of secondary metabolites	Nucleotide transport and metabolism	0.893757	-0.00504573	0.0211927
K01567	pdaA	peptidoglycan-N-acetylmuramic acid deacetylase [EC:3.5.1.-]	Null	Carbohydrate transport and metabolism, Cell wall/membrane/envelope biogenesis	0.892215	-0.0108422	0.0354238
K16874	hmfF	2,5-furandicarboxylate decarboxylase 1	ko00365 Furfural degradation_x000D_ ko01120 Microbial metabolism in diverse environments	Null	0.891169	-0.0385312	0.092814
K17382	LACTB	serine beta-lactamase-like protein LACTB, mitochondrial	Null	Null	0.890621	0.0339557	0.0753102
K07444	ypsC	putative N6-adenine-specific DNA methylase [EC:2.1.1.-]	Null	Translation, ribosomal structure and biogenesis	0.884331	0.00900487	0.0673738
K14273	xdh	D-xylose 1-dehydrogenase (NADP+) [EC:1.1.1.179]	ko00040 Pentose and glucuronate interconversions_x000D_ ko01100 Metabolic pathways	General function prediction only	0.87614	0.0445558	0.0566998	Yes
K03324	yjbB	phosphate:Na+ symporter	Null	Inorganic ion transport and metabolism	0.863558	0.017411	0.0414063
K07266	kpsC, lipA	capsular polysaccharide export protein	Null	Cell wall/membrane/envelope biogenesis	0.860776	-0.015071	0.0561354
K02573	napG	ferredoxin-type protein NapG	Null	Energy production and conversion	0.85961	0.0371594	0.0399186
K04744	lptD, imp, ostA	LPS-assembly protein	Null	Cell wall/membrane/envelope biogenesis	0.858076	0.00116765	0.0983023	Yes
K00849	galK	galactokinase [EC:2.7.1.6]	ko00052 Galactose metabolism_x000D_ ko00520 Amino sugar and nucleotide sugar metabolism_x000D_ ko01100 Metabolic pathways	Carbohydrate transport and metabolism	0.848497	0.00494351	0.0619842
K09007	folE2	GTP cyclohydrolase IB [EC:3.5.4.16]	ko00790 Folate biosynthesis_x000D_ ko01100 Metabolic pathways	Coenzyme transport and metabolism	0.848136	0.0156802	0.0654119	Yes
K02535	lpxC	UDP-3-O-[3-hydroxymyristoyl] N-acetylglucosamine deacetylase [EC:3.5.1.108]	ko00540 Lipopolysaccharide biosynthesis_x000D_ ko01100 Metabolic pathways	Cell wall/membrane/envelope biogenesis	0.844874	0.012749	0.057626
K00259	ald	alanine dehydrogenase [EC:1.4.1.1]	ko00250 Alanine, aspartate and glutamate metabolism_x000D_ ko00430 Taurine and hypotaurine metabolism_x000D_ ko01100 Metabolic pathways	Amino acid transport and metabolism	0.842699	0.00780022	0.0481359
K06391	spoIIIAB	stage III sporulation protein AB	Null	Null	0.837814	0.0372296	0.0664094
K03327	TC.MATE, SLC47A, norM, mdtK, dinF	multidrug resistance protein, MATE family	Null	Defense mechanisms	0.82278	0.0193059	0.0593913
K00064	E1.1.1.122	D-threo-aldose 1-dehydrogenase [EC:1.1.1.122]	ko00051 Fructose and mannose metabolism_x000D_ ko00053 Ascorbate and aldarate metabolism_x000D_ ko01100 Metabolic pathways_x000D_ ko01110 Biosynthesis of secondary metabolites_x000D_ ko01120 Microbial metabolism in diverse environments	General function prediction only	0.789449	-0.044405	0.0515778
K10202	ABC.NGC.P1	N-acetylglucosamine transport system permease protein	ko02010 ABC transporters	Carbohydrate transport and metabolism	0.784337	-0.0202869	0.0706346
K07240	chrA	chromate transporter	Null	Inorganic ion transport and metabolism	0.779795	0.0271104	0.0662489
K02341	holB	DNA polymerase III subunit delta' [EC:2.7.7.7]	ko03030 DNA replication_x000D_ ko03430 Mismatch repair_x000D_ ko03440 Homologous recombination	Replication, recombination and repair	0.779185	0.0377219	0.0333496
K03734	apbE	FAD:protein FMN transferase [EC:2.7.1.180]	Null	Coenzyme transport and metabolism	0.773876	-0.00858926	0.0499799
K12541	lapB	ATP-binding cassette, subfamily C, bacterial LapB	ko02010 ABC transporters	Defense mechanisms	0.771724	0.0280139	0.0303076
K01518	NUDT2	bis(5'-nucleosidyl)-tetraphosphatase [EC:3.6.1.17]	ko00230 Purine metabolism_x000D_ ko00240 Pyrimidine metabolism_x000D_ ko01100 Metabolic pathways	Null	0.764049	0.0346094	0.0279252
K08300	rne	ribonuclease E [EC:3.1.26.12]	ko03018 RNA degradation	Translation, ribosomal structure and biogenesis	0.747515	0.00651867	0.0493677
K01615	gcdA	glutaconyl-CoA decarboxylase subunit alpha [EC:7.2.4.5]	ko00362 Benzoate degradation_x000D_ ko00650 Butanoate metabolism_x000D_ ko01100 Metabolic pathways_x000D_ ko01120 Microbial metabolism in diverse environments	Lipid transport and metabolism	0.741403	-0.0372576	0.0293353
K01258	pepT	tripeptide aminopeptidase [EC:3.4.11.4]	Null	Amino acid transport and metabolism	0.738412	0.00669257	0.0560012
K17363	urdA	urocanate reductase [EC:1.3.99.33]	ko00340 Histidine metabolism	Null	0.73798	0.0367854	0.0221411
K01734	mgsA	methylglyoxal synthase [EC:4.2.3.3]	ko00640 Propanoate metabolism_x000D_ ko01100 Metabolic pathways_x000D_ ko01120 Microbial metabolism in diverse environments	Carbohydrate transport and metabolism	0.720385	-0.0279153	0.0359149
K10540	mglB	methyl-galactoside transport system substrate-binding protein	ko02010 ABC transporters_x000D_ ko02030 Bacterial chemotaxis	Carbohydrate transport and metabolism	0.696691	-0.00818265	0.0668255
K10542	mglA	methyl-galactoside transport system ATP-binding protein [EC:7.5.2.11]	ko02010 ABC transporters	Carbohydrate transport and metabolism	0.658052	0.00324636	0.0734847
K07640	cpxA	two-component system, OmpR family, sensor histidine kinase CpxA [EC:2.7.13.3]	ko01503 Cationic antimicrobial peptide (CAMP) resistance_x000D_ ko02020 Two-component system	Signal transduction mechanisms	0.615686	0.0260993	0.0352401
K00164	OGDH, sucA	2-oxoglutarate dehydrogenase E1 component [EC:1.2.4.2]	ko00020 Citrate cycle (TCA cycle)_x000D_ ko01100 Metabolic pathways_x000D_ ko01110 Biosynthesis of secondary metabolites_x000D_ ko01120 Microbial metabolism in diverse environments_x000D_ ko01200 Carbon metabolism	Energy production and conversion	0.585083	0.0229103	0.0134743
K00795	ispA	farnesyl diphosphate synthase [EC:2.5.1.1 2.5.1.10]	ko00900 Terpenoid backbone biosynthesis_x000D_ ko01100 Metabolic pathways_x000D_ ko01110 Biosynthesis of secondary metabolites	Coenzyme transport and metabolism	0.577059	0.0258186	0.0124671
1Variable Importance in the projection.
2Jackknife standard error.
